# Supplementary material for: Production and purification of endogenously modified tRNA-derived small RNAs
Source: RNA Biol. 2020 Mar 5;17(8):1104–15. doi: 10.1080/15476286.2020.1733798 (PMC7549616; doi:10.1080/15476286.2020.1733798)
Supplement: Supplemental Material [file KRNB_A_1733798_SM0715.zip]

Archive with 9 entries (8 files):
- Supplementary information/
- Supplementary information/SFigure_1R.pdf
- Supplementary information/SFigure_2R.pdf
- Supplementary information/SFigure_3R.pdf
- Supplementary information/SFigure_4R.pdf
- Supplementary information/STable 1R.pdf
- Supplementary information/STable 2R.pdf
- Supplementary information/STable 3R.xlsx
- Supplementary information/Supplementary Material_MS.docx
