# Supplementary material for: Production and purification of endogenously modified tRNA-derived small RNAs
Source: RNA Biol. 2020 Mar 5;17(8):1104–15. doi: 10.1080/15476286.2020.1733798 (PMC7549616; doi:10.1080/15476286.2020.1733798)
Supplement: Supplemental Material [file KRNB_A_1733798_SM0715.zip › Supplementary information/STable 3R.xlsx]

## Sheet: Protein list summary
MaxQuant Protein groups (1% FDR) , contaminants and hits only identified by site removed, filtered for entries with at least 1 razor & unique peptide and at least 3 LFQ values out of 12 LC-MS/MS runs																					Log 2 ratio LFQ Intensity								Log2 LFQ Intensity, imputed by constant value of 20.00												Filter criteria
Protein IDs	Majority protein IDs	Protein names	Gene names	Fasta headers	Number of proteins	Peptides	Razor + unique peptides	Unique peptides	Sequence coverage [%]	Unique + razor sequence coverage [%]	Unique sequence coverage [%]	Sequence length	Peptide counts (all)	Peptide counts (razor+unique)	Peptide counts (unique)	Sequence lengths	Mol. weight [kDa]	Q-value	Score	MS/MS count	S1 endo/ noRNA	S1 endo/scram	S2 endo/noRNA	S2 endo/scram	C1 endo/noRNA	C1 endo/scram	C2 endo/noRNA	C2 endo/scram	C1 endo	S1 endo	C1 noRNA	S1 noRNA	C1 scram	S1 scram	C2 endo	S2 endo	C2 noRNA	S2 noRNA	C2 scram	S2 scram	S1 or S2 Endo/noRNA >=1, while both >=0	S1 or S2 Endo/scrambled >=1, while both >=0	C1 or C2 Endo/noRNA >=1, while both >=0	C1 or C2 Endo/scrambled >=1, while both >=0	Peptides Rep1 endo ctrl	Peptides Rep1 endo stress	Peptides Rep1 noRNA ctrl	Peptides Rep1 noRNA stress	Peptides Rep1 scramb ctrl
A0A024QZP7;P06493;P06493-2;A0A087WZZ9;E5RIU6;K7ELV5;A0A2R8YEB7;A0A2R8Y644;H0YAZ9;Q9BVE2;E7EUK8;E5RGN0;A0A087X209;A0A087WZU2;A0A2R8YD28;F5H6Z0;A0A2R8YF61;A0A2R8Y7W5;J3QSD7;A0A2R8Y4Z0;Q00534;Q96Q40-6;Q96Q40-4;Q96Q40-3;O94921-3;Q96Q40-5;Q96Q40;O94921-2;O94921;Q07002;Q00536;Q00536-3;Q07002-3;Q00537-2;Q00537;Q00536-2;Q9NYV4-3;Q14004-2;Q9NYV4-2;Q9NYV4;Q14004	A0A024QZP7;P06493;P06493-2;A0A087WZZ9;E5RIU6	Cyclin-dependent kinase 1	CDC2;CDK1	tr|A0A024QZP7|A0A024QZP7_HUMAN Isoform of P06493, Cell division cycle 2, G1 to S and G2 to M, isoform CRA_a OS=Homo sapiens OX=9606 GN=CDK1 PE=1 SV=1;sp|P06493|CDK1_HUMAN Cyclin-dependent kinase 1 OS=Homo sapiens OX=9606 GN=CDK1 PE=1 SV=3;sp|P06493-2|CDK1_	41	23	23	21	64	64	57.6	297	23;23;20;16;15;2;1;1;1;1;1;1;1;1;1;1;1;1;1;1;1;1;1;1;1;1;1;1;1;1;1;1;1;1;1;1;1;1;1;1;1	23;23;20;16;15;2;1;1;1;1;1;1;1;1;1;1;1;1;1;1;1;1;1;1;1;1;1;1;1;1;1;1;1;1;1;1;1;1;1;1;1	21;21;19;14;13;0;0;0;0;0;0;0;0;0;0;0;0;0;0;0;0;0;0;0;0;0;0;0;0;0;0;0;0;0;0;0;0;0;0;0;0	297;297;240;224;189;164;143;239;260;324;340;393;418;448;456;470;915;1099;1201;1308;326;345;384;400;423;429;435;451;469;474;496;502;504;523;523;570;1273;1452;1481;1490;1512	34.081	0	317.37	335	0.0523853	0.297737	0.211275	-0.239712	0.0701561	-0.197142	-0.10261	-0.0260944	29.5137	29.6485	29.4435	29.5961	29.7108	29.3508	30.0789	29.9956	30.1815	29.7844	30.105	30.2353	Discard	Discard	Discard	Discard	16	17	16	17	16
A0A024R4E5;Q00341;Q00341-2;H0Y394;H7C0A4;C9JIZ1;C9J5E5;H7BZC3;C9JZI8;C9JHS7;C9JHZ8;C9JES8;H7C2D1;C9JT62;C9JK79;C9JQ82;C9JBS3;C9JEJ8;C9JHN6;C9JMQ6;C9JHS9;C9J739	A0A024R4E5;Q00341;Q00341-2;H0Y394	Vigilin	HDLBP	tr|A0A024R4E5|A0A024R4E5_HUMAN Isoform of Q00341, High density lipoprotein binding protein (Vigilin), isoform CRA_a OS=Homo sapiens OX=9606 GN=HDLBP PE=1 SV=1;sp|Q00341|VIGLN_HUMAN Vigilin OS=Homo sapiens OX=9606 GN=HDLBP PE=1 SV=2;sp|Q00341-2|VIGLN_HUMAN	22	47	47	47	37.3	37.3	37.3	1268	47;47;41;32;16;15;13;11;10;9;9;9;9;6;6;4;4;4;4;3;1;1	47;47;41;32;16;15;13;11;10;9;9;9;9;6;6;4;4;4;4;3;1;1	47;47;41;32;16;15;13;11;10;9;9;9;9;6;6;4;4;4;4;3;1;1	1268;1268;1235;973;332;224;221;267;164;126;141;147;308;96;128;53;69;79;81;46;17;19	141.44	0	292.23	348	1.18048	0.792879	-0.544371	-0.0836582	0.920868	0.784752	0.194086	0.0317631	28.6366	29.34	27.7157	28.1595	27.8519	28.5471	28.7703	28.61	28.5762	29.1544	28.7385	28.6937	Discard	Discard	Discard	Discard	34	35	31	32	31
A0A024R4M0;P46781;B5MCT8;C9JM19;F2Z3C0;A8MXK4	A0A024R4M0;P46781;B5MCT8;C9JM19	40S ribosomal protein S9	RPS9	tr|A0A024R4M0|A0A024R4M0_HUMAN Isoform of P46781, 40S ribosomal protein S9 OS=Homo sapiens OX=9606 GN=RPS9 PE=1 SV=1;sp|P46781|RS9_HUMAN 40S ribosomal protein S9 OS=Homo sapiens OX=9606 GN=RPS9 PE=1 SV=3;tr|B5MCT8|B5MCT8_HUMAN Isoform of P46781, 40S riboso	6	18	18	18	51.5	51.5	51.5	194	18;18;14;14;4;4	18;18;14;14;4;4	18;18;14;14;4;4	194;194;139;156;77;79	22.591	0	81.512	278	0.420404	0.101238	-0.0600452	0.00296593	0.48028	0.132164	-1.03581	0.849562	30.258	30.1223	29.7777	29.7019	30.1258	30.021	28.8375	29.2149	29.8733	29.2749	27.9879	29.2119	Discard	Discard	Discard	Discard	18	17	16	17	18
A0A024R571;Q9H4M9;C9JC03;C9J2Z4;C9JIJ3;C9IZH1;C9JDQ8	A0A024R571;Q9H4M9;C9JC03;C9J2Z4	EH domain-containing protein 1	EHD1	tr|A0A024R571|A0A024R571_HUMAN Isoform of Q9H4M9, EH domain-containing protein 1 OS=Homo sapiens OX=9606 GN=EHD1 PE=1 SV=1;sp|Q9H4M9|EHD1_HUMAN EH domain-containing protein 1 OS=Homo sapiens OX=9606 GN=EHD1 PE=1 SV=2;tr|C9JC03|C9JC03_HUMAN Isoform of Q9H4M	7	12	11	8	22.6	21.2	15.1	548	12;12;9;8;3;3;3	11;11;8;7;3;3;3	8;8;5;5;2;2;2	548;534;374;306;145;148;162	61.927	0	43.123	33	0.329514	-0.173424	0.329014	-0.349613	0.322838	0.241028	-0.0181217	0.162823	25.1823	24.9735	24.8595	24.644	24.9413	25.1469	24.5337	25.5668	24.5518	25.2378	24.3709	25.9164	Discard	Discard	Discard	Discard	4	4	3	3	4
A0A024RA52;P25787;H3BT36	A0A024RA52;P25787;H3BT36	Proteasome subunit alpha type;Proteasome subunit alpha type-2	PSMA2	tr|A0A024RA52|A0A024RA52_HUMAN Isoform of P25787, Proteasome subunit alpha type OS=Homo sapiens OX=9606 GN=PSMA2 PE=1 SV=1;sp|P25787|PSA2_HUMAN Proteasome subunit alpha type-2 OS=Homo sapiens OX=9606 GN=PSMA2 PE=1 SV=2;tr|H3BT36|H3BT36_HUMAN Isoform of P25	3	2	2	2	10.3	10.3	10.3	234	2;2;1	2;2;1	2;2;1	234;234;48	25.898	0	13.74	29	-0.267315	0.0196762	2.79662	0.455221	-0.505648	0.625954	-0.732071	-0.186853	21.4508	20.5778	21.9565	20.8451	20.8249	20.5581	23.7142	22.7966	24.4463	20	23.901	22.3414	Discard	Discard	Discard	Discard	1	1	2	1	1
A0A024RCR6;A0A0G2JK23;P46379-2;P46379;P46379-3;A0A0G2JL47;P46379-5;P46379-4;X6REW1;A0A0G2JJM1;F6S6P2;F6UR09;F6U1F2;F6XTU0;A0A0G2JJR8;A0A1B0GX79;F6WML8;F6VEM6;F6X9W3;F6U341;F6TC96;H0Y710;H0Y4L1;H0Y7K4;H0Y759;A0A0G2JJ92;A0A0G2JIB3;A0A0G2JIA9	A0A024RCR6;A0A0G2JK23;P46379-2;P46379;P46379-3;A0A0G2JL47;P46379-5;P46379-4;X6REW1;A0A0G2JJM1	Large proline-rich protein BAG6	BAT3;BAG6	tr|A0A024RCR6|A0A024RCR6_HUMAN Isoform of P46379, HLA-B associated transcript 3, isoform CRA_a OS=Homo sapiens OX=9606 GN=BAG6 PE=1 SV=1;tr|A0A0G2JK23|A0A0G2JK23_HUMAN Isoform of P46379, Large proline-rich protein BAG6 OS=Homo sapiens OX=9606 GN=BAG6 PE=1	28	32	32	32	34.8	34.8	34.8	1126	32;32;32;32;32;27;27;26;16;16;15;11;11;11;11;11;11;11;11;11;9;7;6;1;1;1;1;1	32;32;32;32;32;27;27;26;16;16;15;11;11;11;11;11;11;11;11;11;9;7;6;1;1;1;1;1	32;32;32;32;32;27;27;26;16;16;15;11;11;11;11;11;11;11;11;11;9;7;6;1;1;1;1;1	1126;1132;1126;1132;1162;1077;1077;903;742;742;515;197;206;215;232;243;244;258;259;262;158;226;136;185;238;238;245;245	118.7	0	323.31	430	-0.109131	0.0116615	0.690332	0.0981026	0.444984	0.333181	0.915262	0.229189	29.4996	29.0867	29.0547	29.1959	29.1665	29.0751	30.2216	29.579	29.3063	28.8886	29.9924	29.4809	Discard	Discard	Discard	Discard	22	20	20	20	19
H0YN88;A0A075B716;H3BNC9;P08708;H0YN73;A0A0J9YYC4	H0YN88;A0A075B716;H3BNC9;P08708;H0YN73	40S ribosomal protein S17	RPS17	tr|H0YN88|H0YN88_HUMAN Isoform of P08708, 40S ribosomal protein S17 OS=Homo sapiens OX=9606 GN=RPS17 PE=1 SV=1;tr|A0A075B716|A0A075B716_HUMAN Isoform of P08708, 40S ribosomal protein S17 OS=Homo sapiens OX=9606 GN=RPS17 PE=1 SV=1;tr|H3BNC9|H3BNC9_HUMAN Unc	6	8	8	8	30.9	30.9	30.9	136	8;8;8;8;4;2	8;8;8;8;4;2	8;8;8;8;4;2	136;191;584;135;59;293	15.919	0	50.921	208	-0.53307	-0.272541	-2.14806	0.334713	-1.40577	-1.24052	-1.98096	0.0374203	28.4284	28.6035	29.8342	29.1366	29.6689	28.8761	26.5421	26.7864	28.5231	28.9345	26.5047	26.4517	Discard	Discard	Discard	Discard	7	7	7	7	7
A0A087WTA5;E7ERK9;Q9UI10-3;Q9UI10;Q9UI10-2;A0A087WW69;H7C2L8;F8W8L6	A0A087WTA5;E7ERK9;Q9UI10-3;Q9UI10;Q9UI10-2	Translation initiation factor eIF-2B subunit delta	EIF2B4	tr|A0A087WTA5|A0A087WTA5_HUMAN Isoform of Q9UI10, Translation initiation factor eIF-2B subunit delta OS=Homo sapiens OX=9606 GN=EIF2B4 PE=1 SV=1;tr|E7ERK9|E7ERK9_HUMAN Isoform of Q9UI10, Translation initiation factor eIF-2B subunit delta OS=Homo sapiens OX	8	5	5	5	12.3	12.3	12.3	520	5;5;5;5;5;2;1;1	5;5;5;5;5;2;1;1	5;5;5;5;5;2;1;1	520;544;522;523;543;228;194;235	57.495	0	18.551	17	0.901112	-0.444017	-0.536146	0.137331	1.82182	1.64831	-0.00201607	1.10701	25.5525	24.2797	23.7307	23.3786	23.9042	24.7237	24.907	23.1518	24.909	23.688	23.8	23.0145	Discard	Discard	Discard	Keep	5	4	5	2	5
A0A087WUB9;Q8WYA6;Q8WYA6-3;Q8WYA6-2;Q8WYA6-4	A0A087WUB9;Q8WYA6;Q8WYA6-3;Q8WYA6-2;Q8WYA6-4	Beta-catenin-like protein 1	CTNNBL1	tr|A0A087WUB9|A0A087WUB9_HUMAN Isoform of Q8WYA6, Beta-catenin-like protein 1 OS=Homo sapiens OX=9606 GN=CTNNBL1 PE=1 SV=1;sp|Q8WYA6|CTBL1_HUMAN Beta-catenin-like protein 1 OS=Homo sapiens OX=9606 GN=CTNNBL1 PE=1 SV=1;sp|Q8WYA6-3|CTBL1_HUMAN Isoform of Q8W	5	7	7	7	14.3	14.3	14.3	568	7;7;6;6;6	7;7;6;6;6	7;7;6;6;6	568;563;311;376;536	65.702	0	43.952	48	0.906626	0.0573921	0.261616	-0.133856	1.55069	1.31606	0.621651	0.225416	25.5316	24.8677	23.9809	23.9611	24.2156	24.8103	24.804	25.1489	24.1823	24.8873	24.5785	25.2828	Discard	Discard	Keep	Keep	3	3	3	3	3
E7ETK0;A0A2R8Y849;A0A087WUS0;A0A2R8YD14;P62847-2;P62847-3;P62847;P62847-4;A0A2R8Y8A0	E7ETK0;A0A2R8Y849;A0A087WUS0;A0A2R8YD14;P62847-2;P62847-3;P62847;P62847-4;A0A2R8Y8A0	40S ribosomal protein S24	RPS24	tr|E7ETK0|E7ETK0_HUMAN Isoform of P62847, 40S ribosomal protein S24 OS=Homo sapiens OX=9606 GN=RPS24 PE=1 SV=1;tr|A0A2R8Y849|A0A2R8Y849_HUMAN Isoform of P62847, 40S ribosomal protein S24 OS=Homo sapiens OX=9606 GN=RPS24 PE=1 SV=1;tr|A0A087WUS0|A0A087WUS0_H	9	6	6	6	36.6	36.6	36.6	131	6;6;6;6;6;6;6;6;3	6;6;6;6;6;6;6;6;3	6;6;6;6;6;6;6;6;3	131;131;132;165;130;132;133;289;90	15.197	0	34.435	93	0.3088	0.536751	-0.448549	0.139841	-0.0908871	-0.544962	-0.657597	0.178421	26.7502	27.6004	26.8411	27.2916	27.2952	27.0636	25.5884	27.0815	26.246	27.5301	25.41	26.9417	Discard	Discard	Discard	Discard	5	5	5	5	5
X6RCC3;A0A087WV97;Q8WU79-2;Q8WU79;Q8WU79-3;A0A087X1X9;Q8IYB5-3;Q8IYB5-2;Q8IYB5	X6RCC3;A0A087WV97;Q8WU79-2;Q8WU79;Q8WU79-3	Stromal membrane-associated protein 2	SMAP2	tr|X6RCC3|X6RCC3_HUMAN Isoform of Q8WU79, Stromal membrane-associated protein 2 (Fragment) OS=Homo sapiens OX=9606 GN=SMAP2 PE=1 SV=1;tr|A0A087WV97|A0A087WV97_HUMAN Isoform of Q8WU79, Stromal membrane-associated protein 2 OS=Homo sapiens OX=9606 GN=SMAP2 P	9	3	3	3	16.1	16.1	16.1	174	3;3;3;3;2;1;1;1;1	3;3;3;3;2;1;1;1;1	3;3;3;3;2;1;1;1;1	174;424;399;429;349;457;436;440;467	20.605	0	7.0906	12	0.156143	0.164791	0	0	0.0601807	0.142044	0	0	24.3456	24.0783	24.2855	23.9222	24.2036	23.9135	20	20	20	20	20	20	Discard	Discard	Discard	Discard	3	3	3	3	2
A0A087WVI0;E9PBL8;Q8WTW3;J3KRP4	A0A087WVI0;E9PBL8;Q8WTW3;J3KRP4	Conserved oligomeric Golgi complex subunit 1	COG1	tr|A0A087WVI0|A0A087WVI0_HUMAN Isoform of Q8WTW3, Conserved oligomeric Golgi complex subunit 1 OS=Homo sapiens OX=9606 GN=COG1 PE=1 SV=1;tr|E9PBL8|E9PBL8_HUMAN Isoform of Q8WTW3, Conserved oligomeric Golgi complex subunit 1 (Fragment) OS=Homo sapiens OX=96	4	2	2	2	2.2	2.2	2.2	940	2;2;2;1	2;2;2;1	2;2;2;1	940;962;980;124	104.79	0.00059524	3.7917	7	0	0	-2.01665	-1.53678	0	0	-0.0655632	0.0292358	20	20	20	20	20	20	21.8627	20	21.9282	22.0167	21.8334	21.5368	Discard	Discard	Discard	Discard	1	1	1	1	1
A0A087WVQ6;Q00610-2;Q00610;J3KS13;P53675-2;P53675;A0A087WX41;K7EJJ5;J3KSQ2;J3KRF5;J3QL20;A0A087WV74;A0A087WXH4;F5H5N6	A0A087WVQ6;Q00610-2;Q00610	Clathrin heavy chain;Clathrin heavy chain 1	CLTC	tr|A0A087WVQ6|A0A087WVQ6_HUMAN Isoform of Q00610, Clathrin heavy chain OS=Homo sapiens OX=9606 GN=CLTC PE=1 SV=1;sp|Q00610-2|CLH1_HUMAN Isoform of Q00610, Isoform 2 of Clathrin heavy chain 1 OS=Homo sapiens OX=9606 GN=CLTC;sp|Q00610|CLH1_HUMAN Clathrin hea	14	57	57	57	35.9	35.9	35.9	1679	57;57;57;20;17;17;15;5;3;3;2;2;2;1	57;57;57;20;17;17;15;5;3;3;2;2;2;1	57;57;57;20;17;17;15;5;3;3;2;2;2;1	1679;1639;1675;612;1583;1640;1260;222;122;131;97;369;463;169	192.06	0	323.31	653	0.508844	-0.0670948	-0.202522	-0.273811	-0.0819607	0.26594	0.433422	0.0278969	30.0393	30.2598	30.1213	29.7509	29.7734	30.3269	30.0096	30.2001	29.5762	30.4026	29.9817	30.4739	Discard	Discard	Discard	Discard	42	38	41	36	40
A0A087WW40;Q9Y371;Q9Y371-2;Q9Y371-3	A0A087WW40;Q9Y371;Q9Y371-2	Endophilin-B1	SH3GLB1	tr|A0A087WW40|A0A087WW40_HUMAN Isoform of Q9Y371, Endophilin-B1 OS=Homo sapiens OX=9606 GN=SH3GLB1 PE=1 SV=1;sp|Q9Y371|SHLB1_HUMAN Endophilin-B1 OS=Homo sapiens OX=9606 GN=SH3GLB1 PE=1 SV=1;sp|Q9Y371-2|SHLB1_HUMAN Isoform of Q9Y371, Isoform 2 of Endophilin	4	16	15	15	36.5	34.5	34.5	394	16;16;16;6	15;15;15;6	15;15;15;6	394;365;386;265	44.26	0	138.8	179	-0.35421	0.170233	0.799658	0.239656	0.803701	0.470322	0.147652	-0.00258064	28.5189	28.1539	27.7152	28.5081	28.0485	27.9836	29.1939	28.3537	29.0462	27.5541	29.1965	28.1141	Discard	Discard	Discard	Discard	14	13	13	14	13
A0A087WW66;Q99460-2;Q99460;H7BZR6;H7C378;C9J9M4	A0A087WW66;Q99460-2;Q99460	26S proteasome non-ATPase regulatory subunit 1	PSMD1	tr|A0A087WW66|A0A087WW66_HUMAN Isoform of Q99460, 26S proteasome non-ATPase regulatory subunit 1 OS=Homo sapiens OX=9606 GN=PSMD1 PE=1 SV=1;sp|Q99460-2|PSMD1_HUMAN Isoform of Q99460, Isoform 2 of 26S proteasome non-ATPase regulatory subunit 1 OS=Homo sapie	6	20	20	20	28.6	28.6	28.6	953	20;20;20;4;4;4	20;20;20;4;4;4	20;20;20;4;4;4	953;922;953;164;192;203	105.85	0	101.94	142	0.0353355	-0.247787	0.185551	0.248344	-1.46454	-0.994001	-0.419193	-0.220285	27.059	27.9922	28.5235	27.9569	28.053	28.24	26.4934	27.2164	26.9126	27.0309	26.7137	26.9681	Discard	Discard	Discard	Discard	18	18	20	17	19
F8W8R3;A0A087WWF6;P49005;C9IZD2;C9J8Z7;C9JLE1;C9JHC7;H7C1B3	F8W8R3;A0A087WWF6;P49005;C9IZD2;C9J8Z7;C9JLE1;C9JHC7	DNA polymerase delta subunit 2	POLD2	tr|F8W8R3|F8W8R3_HUMAN Isoform of P49005, DNA polymerase delta subunit 2 OS=Homo sapiens OX=9606 GN=POLD2 PE=1 SV=1;tr|A0A087WWF6|A0A087WWF6_HUMAN Isoform of P49005, DNA polymerase delta subunit 2 OS=Homo sapiens OX=9606 GN=POLD2 PE=1 SV=1;sp|P49005|DPOD2_	8	6	6	6	17.6	17.6	17.6	455	6;6;6;4;4;4;3;1	6;6;6;4;4;4;3;1	6;6;6;4;4;4;3;1	455;504;469;148;155;220;257;83	49.612	0	53.043	20	-0.146097	-0.335238	0	0	0.0941105	-0.0489178	0	0	25.7594	25.653	25.6653	25.7991	25.8083	25.9883	20	20	20	20	20	20	Discard	Discard	Discard	Discard	4	6	4	5	5
A0A087WWU8;Q5HYB6;P06753-5;P06753-2;D6R904;P06753-4;P06753-3;P06753-6;Q5VU61;J3KN67;D6RFM2;H0YL80;K7EP68;H0YKX5;H0YKP3;K7ERG3;A0A2R8YEU4;A0A2R8YGX3;A0A2R8YH90;H0YNC7;A0A2R8YE05;F5H7S3;K7ENT6;H7BYY1;H0YKJ4;H0YK48;A0A2R8Y5V9;B7Z596;Q5TCU3;CON__sp|Q5KR48|TPM2_BOVIN;A7XZE4;A0A0S2Z4G6;Q5TCU8;Q6ZN40;P09493-2;P09493-5;P67936;P07951-3;P67936-2;P09493-9;P09493-8;P09493-7;P09493-6;P09493-4;P09493-3;P09493-…	A0A087WWU8;Q5HYB6;P06753-5;P06753-2;D6R904;P06753-4;P06753-3;P06753-6;Q5VU61;J3KN67	Tropomyosin alpha-3 chain	TPM3;DKFZp686J1372	tr|A0A087WWU8|A0A087WWU8_HUMAN Isoform of P06753, Tropomyosin alpha-3 chain OS=Homo sapiens OX=9606 GN=TPM3 PE=1 SV=1;tr|Q5HYB6|Q5HYB6_HUMAN Isoform of P06753, Epididymis luminal protein 189 OS=Homo sapiens OX=9606 GN=TPM3 PE=1 SV=1;sp|P06753-5|TPM3_HUMAN	51	5	5	5	16.3	16.3	16.3	227	5;5;5;5;4;4;4;4;3;3;2;2;2;2;2;2;2;2;2;2;2;2;2;2;2;2;2;2;2;2;2;2;2;2;2;2;2;2;2;2;2;2;2;2;2;2;2;2;2;2;1	5;5;5;5;4;4;4;4;3;3;2;2;2;2;2;2;2;2;2;2;2;2;2;2;2;2;2;2;2;2;2;2;2;2;2;2;2;2;2;2;2;2;2;2;2;2;2;2;2;2;1	5;5;5;5;4;4;4;4;3;3;2;2;2;2;2;2;2;2;2;2;2;2;2;2;2;2;2;2;2;2;2;2;2;2;2;2;2;2;2;2;2;2;2;2;2;2;2;2;2;2;1	227;232;248;248;95;247;247;248;223;285;49;68;138;142;157;170;173;183;220;223;226;245;247;248;248;248;248;275;284;284;284;284;322;326;228;245;248;248;284;284;284;284;284;284;284;284;284;284;284;285;158	26.42	0	14.004	14	-0.396639	0.283356	3.97158	0.532856	-2.69256	-2.50269	-0.470259	0.100677	22.629	23.4799	25.3215	23.8765	25.1317	23.1965	23.0434	23.9716	23.5136	20	22.9427	23.4387	Discard	Discard	Discard	Discard	3	4	4	4	4
A0A087WXL6;Q9H270;B7Z879;A0A0G2JS92	A0A087WXL6;Q9H270;B7Z879	Vacuolar protein sorting-associated protein 11 homolog	VPS11	tr|A0A087WXL6|A0A087WXL6_HUMAN Isoform of Q9H270, Vacuolar protein sorting-associated protein 11 homolog OS=Homo sapiens OX=9606 GN=VPS11 PE=1 SV=1;sp|Q9H270|VPS11_HUMAN Vacuolar protein sorting-associated protein 11 homolog OS=Homo sapiens OX=9606 GN=VPS1	4	4	4	4	4.7	4.7	4.7	941	4;4;3;1	4;4;3;1	4;4;3;1	941;941;931;484	107.81	0	27.937	5	0.0410919	-0.220945	0	0	0.287411	0.513624	0	0	22.5196	22.1904	22.2322	22.1494	22.006	22.4114	20	20	20	20	20	20	Discard	Discard	Discard	Discard	2	2	2	2	2
A0A087WXM6;J3QQT2;J3KRX5;A0A0A6YYL6;P18621;P18621-3;J3KRB3;A0A087WWH0;J3QS96;A0A087WY81;J3QLC8;A0A0A0MRF8;P18621-2;J3KSJ0	A0A087WXM6;J3QQT2;J3KRX5;A0A0A6YYL6;P18621;P18621-3;J3KRB3;A0A087WWH0;J3QS96;A0A087WY81;J3QLC8;A0A0A0MRF8;P18621-2	60S ribosomal protein L17	RPL17;RPL17-C18orf32	tr|A0A087WXM6|A0A087WXM6_HUMAN Isoform of P18621, 60S ribosomal protein L17 (Fragment) OS=Homo sapiens OX=9606 GN=RPL17 PE=3 SV=1;tr|J3QQT2|J3QQT2_HUMAN Isoform of P18621, 60S ribosomal protein L17 (Fragment) OS=Homo sapiens OX=9606 GN=RPL17 PE=3 SV=1;tr|J	14	10	10	10	48.5	48.5	48.5	169	10;10;10;10;10;10;9;9;9;8;8;7;7;4	10;10;10;10;10;10;9;9;9;8;8;7;7;4	10;10;10;10;10;10;9;9;9;8;8;7;7;4	169;171;174;228;184;228;129;131;138;97;174;190;146;56	19.586	0	46.457	122	0.36927	0.149002	-1.03646	-0.106735	0.178925	0.0699711	-0.601976	-0.161112	27.5386	27.4387	27.3597	27.0694	27.4686	27.2896	27.2924	27.0992	27.8943	28.1357	27.4535	27.2059	Discard	Discard	Discard	Discard	8	8	7	7	8
A0A087WXS7;O43681;K7ERW9	A0A087WXS7;O43681;K7ERW9	ATPase ASNA1	ASNA1	tr|A0A087WXS7|A0A087WXS7_HUMAN Isoform of O43681, ATPase ASNA1 OS=Homo sapiens OX=9606 GN=ASNA1 PE=1 SV=1;sp|O43681|ASNA_HUMAN ATPase ASNA1 OS=Homo sapiens OX=9606 GN=ASNA1 PE=1 SV=2;tr|K7ERW9|K7ERW9_HUMAN Isoform of O43681, Arsenical pump-driving ATPase (	3	10	10	10	36	36	36	331	10;10;6	10;10;6	10;10;6	331;348;200	37.119	0	55.453	73	-0.16717	-0.00231934	-0.226498	-0.099123	-0.574318	-0.761522	-0.156103	0.102913	26.8675	27.6548	27.4418	27.822	27.629	27.6571	25.5516	26.0711	25.7077	26.2976	25.4487	26.1702	Discard	Discard	Discard	Discard	7	8	7	7	6
A0A087WY55;Q9NP79;Q5TGM0;Q9NP79-2	A0A087WY55;Q9NP79	Vacuolar protein sorting-associated protein VTA1 homolog	VTA1	tr|A0A087WY55|A0A087WY55_HUMAN Isoform of Q9NP79, Chromosome 6 open reading frame 55, isoform CRA_b OS=Homo sapiens OX=9606 GN=VTA1 PE=1 SV=1;sp|Q9NP79|VTA1_HUMAN Vacuolar protein sorting-associated protein VTA1 homolog OS=Homo sapiens OX=9606 GN=VTA1 PE=1	4	4	4	4	18.2	18.2	18.2	280	4;4;1;1	4;4;1;1	4;4;1;1	280;307;249;222	31.102	0	11.115	8	0	-4.24423	0.63303	0.110415	0	0	0.12602	0.323725	20	20	20	20	20	24.2442	24.0089	25.3902	23.8829	24.7572	23.6852	25.2798	Discard	Discard	Discard	Discard	2	1	2	2	1
A0A087WY71;E9PFW3;Q96CW1-2;Q96CW1;C9JJ47;C9JTK4;C9JGT8;C9JJD3;C9JPV8	A0A087WY71;E9PFW3;Q96CW1-2;Q96CW1;C9JJ47;C9JTK4;C9JGT8	AP-2 complex subunit mu	AP2M1	tr|A0A087WY71|A0A087WY71_HUMAN Isoform of Q96CW1, AP-2 complex subunit mu OS=Homo sapiens OX=9606 GN=AP2M1 PE=1 SV=1;tr|E9PFW3|E9PFW3_HUMAN Isoform of Q96CW1, AP-2 complex subunit mu OS=Homo sapiens OX=9606 GN=AP2M1 PE=1 SV=1;sp|Q96CW1-2|AP2M1_HUMAN Isofor	9	4	4	4	7.8	7.8	7.8	434	4;4;4;4;3;2;2;1;1	4;4;4;4;3;2;2;1;1	4;4;4;4;3;2;2;1;1	434;460;433;435;252;160;195;113;136	49.526	0	8.4958	31	0.256664	0.357559	-0.573044	-0.202736	0.350389	0.449123	0	-4.58417	24.9261	24.8392	24.5757	24.5826	24.477	24.4817	20	25.0925	20	25.6656	24.5842	25.2953	Discard	Discard	Discard	Discard	4	4	3	3	4
A0A087WYR3;O43399-6;O43399-2;O43399-4;O43399;O43399-3;O43399-5;O43399-7;A0A087WZ51	A0A087WYR3;O43399-6;O43399-2;O43399-4;O43399;O43399-3;O43399-5;O43399-7;A0A087WZ51	Tumor protein D54	TPD52L2	tr|A0A087WYR3|A0A087WYR3_HUMAN Isoform of O43399, Tumor protein D54 OS=Homo sapiens OX=9606 GN=TPD52L2 PE=1 SV=1;sp|O43399-6|TPD54_HUMAN Isoform of O43399, Isoform 6 of Tumor protein D54 OS=Homo sapiens OX=9606 GN=TPD52L2;sp|O43399-2|TPD54_HUMAN Isoform of	9	2	2	2	10.8	10.8	10.8	222	2;2;2;2;2;2;2;2;1	2;2;2;2;2;2;2;2;1	2;2;2;2;2;2;2;2;1	222;163;186;200;206;209;220;229;152	23.764	0	8.1064	8	-0.416876	-0.0955982	3.45161	-0.0557499	-1.53895	-1.71529	-0.00755119	-0.108461	23.2101	23.7099	24.749	24.1268	24.9254	23.8055	23.1691	23.4516	23.1766	20	23.2775	23.5074	Discard	Discard	Discard	Discard	2	2	2	2	2
A0A087WYT3;Q15185-3;Q15185-4;Q15185;Q15185-2;B4DDC6	A0A087WYT3;Q15185-3;Q15185-4;Q15185	Prostaglandin E synthase 3	PTGES3	tr|A0A087WYT3|A0A087WYT3_HUMAN Isoform of Q15185, Prostaglandin E synthase 3 OS=Homo sapiens OX=9606 GN=PTGES3 PE=1 SV=1;sp|Q15185-3|TEBP_HUMAN Isoform of Q15185, Isoform 3 of Prostaglandin E synthase 3 OS=Homo sapiens OX=9606 GN=PTGES3;sp|Q15185-4|TEBP_HU	6	5	5	5	29.9	29.9	29.9	164	5;5;5;5;2;1	5;5;5;5;2;1	5;5;5;5;2;1	164;130;139;160;127;124	19.155	0	121.81	69	0.209679	-0.0904884	0.278151	0.243753	-1.73468	-1.90698	0.034277	0.731625	25.4772	27.3005	27.2119	27.0908	27.3842	27.391	25.9213	27.3313	25.887	27.0531	25.1897	27.0875	Discard	Discard	Discard	Discard	5	5	5	5	5
A0A087WYW7;Q53FT3;E9PPG8	A0A087WYW7;Q53FT3	Protein Hikeshi	C11orf73	tr|A0A087WYW7|A0A087WYW7_HUMAN Isoform of Q53FT3, Protein Hikeshi OS=Homo sapiens OX=9606 GN=HIKESHI PE=1 SV=1;sp|Q53FT3|HIKES_HUMAN Protein Hikeshi OS=Homo sapiens OX=9606 GN=HIKESHI PE=1 SV=2	3	3	3	3	24.4	24.4	24.4	131	3;3;1	3;3;1	3;3;1	131;197;194	14.399	0	6.0614	12	0.426502	-0.551451	0	0	-1.49639	-1.43756	0	0	23.4092	23.9432	24.9056	23.5167	24.8468	24.4946	20	20	20	20	20	20	Discard	Discard	Discard	Discard	2	2	2	2	2
A0A087WZ13;E9PAU2;Q8IY67-2;Q8IY67;K7EKR9;K7EQG2;Q8IY67-3	A0A087WZ13;E9PAU2;Q8IY67-2;Q8IY67	Ribonucleoprotein PTB-binding 1	RAVER1	tr|A0A087WZ13|A0A087WZ13_HUMAN Isoform of Q8IY67, Ribonucleoprotein PTB-binding 1 OS=Homo sapiens OX=9606 GN=RAVER1 PE=1 SV=1;tr|E9PAU2|E9PAU2_HUMAN Isoform of Q8IY67, Ribonucleoprotein PTB-binding 1 OS=Homo sapiens OX=9606 GN=RAVER1 PE=1 SV=1;sp|Q8IY67-2|	7	9	9	9	11.9	11.9	11.9	739	9;9;7;5;1;1;1	9;9;7;5;1;1;1	9;9;7;5;1;1;1	739;756;739;606;96;157;75	77.843	0	35.216	31	-3.68838	0	0.438467	0.268482	1.74264	1.42992	0.0824566	-0.35463	25.373	20	23.6303	23.6884	23.9431	20	26.5271	24.105	26.4446	23.6665	26.8817	23.8365	Discard	Discard	Keep	Discard	3	1	2	2	2
A0A087WZG9;B4DSP0;A0A087WUL4;A0A087WX23;Q86TG7-2;A0A087WXK2;Q86TG7;A0A087WYS2	A0A087WZG9;B4DSP0;A0A087WUL4;A0A087WX23;Q86TG7-2;A0A087WXK2;Q86TG7	Retrotransposon-derived protein PEG10	PEG10	tr|A0A087WZG9|A0A087WZG9_HUMAN Isoform of Q86TG7, Retrotransposon-derived protein PEG10 OS=Homo sapiens OX=9606 GN=PEG10 PE=1 SV=1;tr|B4DSP0|B4DSP0_HUMAN Isoform of Q86TG7, HCG1642748, isoform CRA_b OS=Homo sapiens OX=9606 GN=PEG10 PE=1 SV=1;tr|A0A087WUL4|	8	8	8	8	29.5	29.5	29.5	359	8;8;7;7;7;6;6;1	8;8;7;7;7;6;6;1	8;8;7;7;7;6;6;1	359;401;741;783;325;707;708;31	40.471	0	131.72	47	-0.174046	0.588205	-1.16219	0.142525	-0.397482	-0.347548	-0.2971	-0.0244923	24.7812	25.2243	25.1787	25.3984	25.1288	24.6361	25.3999	25.5117	25.697	26.6738	25.4244	25.3691	Discard	Discard	Discard	Discard	7	8	8	8	8
A0A087WZK9;B3KS98;O15372;E5RJT0;E5RGU4;E5RHC7;E5RH59;E5RFW7;E5RFH0	A0A087WZK9;B3KS98;O15372;E5RJT0	Eukaryotic translation initiation factor 3 subunit H	EIF3H	tr|A0A087WZK9|A0A087WZK9_HUMAN Isoform of O15372, Eukaryotic translation initiation factor 3 subunit H OS=Homo sapiens OX=9606 GN=EIF3H PE=1 SV=1;tr|B3KS98|B3KS98_HUMAN Isoform of O15372, Eukaryotic translation initiation factor 3 subunit H OS=Homo sapiens	9	8	8	8	30.4	30.4	30.4	349	8;8;8;4;3;1;1;1;1	8;8;8;4;3;1;1;1;1	8;8;8;4;3;1;1;1;1	349;366;352;244;235;46;56;97;170	39.589	0	27.93	71	0.299391	-0.0987816	-0.772512	-0.370054	-0.0879402	-0.853745	0.278984	0.660692	26.6217	27.1562	26.7096	26.8569	27.4755	27.255	25.4059	26.887	25.127	27.6596	24.7452	27.2571	Discard	Discard	Discard	Discard	5	5	5	4	5
F8WE72;A0A087X020;Q9Y3A5	F8WE72;A0A087X020;Q9Y3A5	Ribosome maturation protein SBDS	SBDS	tr|F8WE72|F8WE72_HUMAN Isoform of Q9Y3A5, Ribosome maturation protein SBDS OS=Homo sapiens OX=9606 GN=SBDS PE=1 SV=1;tr|A0A087X020|A0A087X020_HUMAN Isoform of Q9Y3A5, Ribosome maturation protein SBDS OS=Homo sapiens OX=9606 GN=SBDS PE=1 SV=1;sp|Q9Y3A5|SBDS	3	2	2	2	20.9	20.9	20.9	86	2;2;2	2;2;2	2;2;2	86;250;250	9.7691	0	4.8974	13	0	0	0.108727	0.225691	0	0	0.131208	0.394676	20	20	20	20	20	20	24.0662	23.6791	23.935	23.5703	23.6715	23.4534	Discard	Discard	Discard	Discard	1	1	1	1	1
Q2TAM5;E9PKH5;A0A087X0W8;Q04206-2;Q04206-3;Q04206-4;Q04206;E9PI38;E9PQS6;E9PKV4;A0A087WVP0;E9PMD5	Q2TAM5;E9PKH5;A0A087X0W8;Q04206-2;Q04206-3;Q04206-4;Q04206	Transcription factor p65	RELA	tr|Q2TAM5|Q2TAM5_HUMAN Isoform of Q04206, RELA protein OS=Homo sapiens OX=9606 GN=RELA PE=1 SV=1;tr|E9PKH5|E9PKH5_HUMAN Isoform of Q04206, Transcription factor p65 (Fragment) OS=Homo sapiens OX=9606 GN=RELA PE=1 SV=1;tr|A0A087X0W8|A0A087X0W8_HUMAN Isoform	12	5	5	5	14.1	14.1	14.1	377	5;5;5;5;5;5;5;2;2;2;2;1	5;5;5;5;5;5;5;2;2;2;2;1	5;5;5;5;5;5;5;2;2;2;2;1	377;418;448;537;541;548;551;185;208;237;246;161	42.868	0	23.481	29	-0.201206	0.101196	0.455275	0.203039	-0.963804	-0.873667	-0.395924	-0.395178	24.7955	25.5007	25.7593	25.7019	25.6692	25.3995	24.2954	25.163	24.6914	24.7077	24.6906	24.96	Discard	Discard	Discard	Discard	5	5	5	5	5
A0A087X1E4;P53365-3;P53365;P53365-2;E9PPY7;E9PRV8	A0A087X1E4;P53365-3;P53365;P53365-2	Arfaptin-2	ARFIP2	tr|A0A087X1E4|A0A087X1E4_HUMAN Isoform of P53365, Arfaptin-2 OS=Homo sapiens OX=9606 GN=ARFIP2 PE=1 SV=1;sp|P53365-3|ARFP2_HUMAN Isoform of P53365, Isoform 3 of Arfaptin-2 OS=Homo sapiens OX=9606 GN=ARFIP2;sp|P53365|ARFP2_HUMAN Arfaptin-2 OS=Homo sapiens O	6	7	7	7	20.6	20.6	20.6	374	7;7;7;6;1;1	7;7;7;6;1;1	7;7;7;6;1;1	374;303;341;256;159;202	41.595	0	46.839	63	-0.198446	0.139055	0.676006	0.188881	-0.366745	-0.229498	0.869957	0.21406	25.6516	26.0213	26.0184	26.2197	25.8811	25.8822	25.7243	25.7779	24.8543	25.1019	25.5102	25.589	Discard	Discard	Discard	Discard	6	6	6	6	6
A0A087X1K9;O75608-2;O75608;B4DP64;E5RGR0;E5RJ48;E5RI35	A0A087X1K9;O75608-2;O75608;B4DP64;E5RGR0	Acyl-protein thioesterase 1	LYPLA1	tr|A0A087X1K9|A0A087X1K9_HUMAN Isoform of O75608, Acyl-protein thioesterase 1 OS=Homo sapiens OX=9606 GN=LYPLA1 PE=1 SV=1;sp|O75608-2|LYPA1_HUMAN Isoform of O75608, Isoform 2 of Acyl-protein thioesterase 1 OS=Homo sapiens OX=9606 GN=LYPLA1;sp|O75608|LYPA1_	7	4	4	4	25.9	25.9	25.9	166	4;4;4;3;3;1;1	4;4;4;3;3;1;1	4;4;4;3;3;1;1	166;214;230;196;197;90;103	17.981	0	8.1267	32	-0.898109	-0.710487	-0.279621	-0.0427799	-0.35984	-0.597982	-0.269796	0.22744	24.7494	24.4808	25.1093	25.3789	25.3474	25.1913	25.2884	25.31	25.5582	25.5897	25.061	25.3528	Discard	Discard	Discard	Discard	3	3	3	3	3
A0A087X1Z3;Q9UL46;H0YM70;H0YLG1;H0YLD2;H0YKU2	A0A087X1Z3;Q9UL46;H0YM70	Proteasome activator complex subunit 2	PSME2	tr|A0A087X1Z3|A0A087X1Z3_HUMAN Isoform of Q9UL46, Proteasome activator complex subunit 2 OS=Homo sapiens OX=9606 GN=PSME2 PE=1 SV=1;sp|Q9UL46|PSME2_HUMAN Proteasome activator complex subunit 2 OS=Homo sapiens OX=9606 GN=PSME2 PE=1 SV=4;tr|H0YM70|H0YM70_HUM	6	8	8	8	30.3	30.3	30.3	254	8;8;7;1;1;1	8;8;7;1;1;1	8;8;7;1;1;1	254;239;228;39;48;85	29.126	0	32.951	33	-0.244877	-0.815088	-0.880489	-0.122566	1.14389	0.516628	0.472218	0.251648	26.0322	25.323	24.8883	25.5679	25.5155	26.1381	25.5956	25.8433	25.1234	26.7238	25.344	25.9659	Discard	Discard	Keep	Discard	3	3	2	2	2
A0A087X211;Q8TCG1;Q8TCG1-2;F8WAX6;F8WF26	A0A087X211;Q8TCG1;Q8TCG1-2	Protein CIP2A	KIAA1524	tr|A0A087X211|A0A087X211_HUMAN Isoform of Q8TCG1, Protein CIP2A OS=Homo sapiens OX=9606 GN=CIP2A PE=1 SV=1;sp|Q8TCG1|CIP2A_HUMAN Protein CIP2A OS=Homo sapiens OX=9606 GN=CIP2A PE=1 SV=2;sp|Q8TCG1-2|CIP2A_HUMAN Isoform of Q8TCG1, Isoform 2 of Protein CIP2A	5	13	13	13	13.7	13.7	13.7	906	13;13;10;3;2	13;13;10;3;2	13;13;10;3;2	906;905;746;121;48	102.28	0	37.803	40	-0.0506859	-0.00534821	-0.11622	-0.0684185	1.91542	2.06711	0.276936	0.199375	26.1529	24.1681	24.2375	24.2187	24.0858	24.1734	26.5597	24.1877	26.2827	24.3039	26.3603	24.2561	Discard	Discard	Keep	Keep	8	5	5	4	4
A0A087X2I1;P62333;H0YJC0;H0YJS8;H0YJE9;H0YJT1;H0YJD2;H0YJY8;H0YJX2	A0A087X2I1;P62333;H0YJC0	26S protease regulatory subunit 10B	PSMC6	tr|A0A087X2I1|A0A087X2I1_HUMAN Isoform of P62333, 26S proteasome regulatory subunit 10B OS=Homo sapiens OX=9606 GN=PSMC6 PE=1 SV=1;sp|P62333|PRS10_HUMAN 26S proteasome regulatory subunit 10B OS=Homo sapiens OX=9606 GN=PSMC6 PE=1 SV=1;tr|H0YJC0|H0YJC0_HUMAN	9	26	26	26	58.8	58.8	58.8	403	26;26;16;11;8;8;4;4;3	26;26;16;11;8;8;4;4;3	26;26;16;11;8;8;4;4;3	403;389;262;194;70;97;33;36;67	45.796	0	149.52	331	-0.0366058	0.268314	0.121065	0.0917969	-0.571276	-0.846991	-0.0226669	0.0950127	28.8303	29.6306	29.4016	29.6672	29.6773	29.3623	28.4054	28.9919	28.4281	28.8708	28.3104	28.9001	Discard	Discard	Discard	Discard	23	25	24	25	23
C9JP00;A0A0A0MQX8;Q9NR56-7;Q9NR56-6;Q9NR56-2;Q9NR56-5;Q9NR56;H7C4T5;Q9NR56-3;Q9NR56-4;O95205;Q86VM6;Q5VZF2-3;Q5VZF2-2;Q5VZF2;B1AKI6;Q9NUK0-2;Q9NUK0;C9J4T8;C9JCX1;H7C4Y1;Q9NUK0-4;Q9NUK0-3	C9JP00;A0A0A0MQX8;Q9NR56-7;Q9NR56-6;Q9NR56-2;Q9NR56-5;Q9NR56;H7C4T5;Q9NR56-3;Q9NR56-4;O95205;Q86VM6;Q5VZF2-3;Q5VZF2-2;Q5VZF2	Muscleblind-like protein 1;Muscleblind-like protein 2	MBNL1;MBLL;MBNL2	tr|C9JP00|C9JP00_HUMAN Isoform of Q9NR56, Muscleblind-like protein 1 OS=Homo sapiens OX=9606 GN=MBNL1 PE=1 SV=1;tr|A0A0A0MQX8|A0A0A0MQX8_HUMAN Isoform of Q9NR56, Muscleblind-like protein 1 OS=Homo sapiens OX=9606 GN=MBNL1 PE=1 SV=1;sp|Q9NR56-7|MBNL1_HUMAN	23	7	7	7	18.1	18.1	18.1	348	7;7;7;7;7;7;7;6;6;6;4;4;4;4;4;3;3;3;2;2;2;2;2	7;7;7;7;7;7;7;6;6;6;4;4;4;4;4;3;3;3;2;2;2;2;2	7;7;7;7;7;7;7;6;6;6;4;4;4;4;4;3;3;3;2;2;2;2;2	348;400;340;342;370;382;388;329;302;314;255;343;361;367;373;342;334;354;58;155;210;292;304	37.898	0	23.452	36	-0.240231	0.522125	-4.684	0	0.704288	1.57308	5.07672	-0.0201626	26.5271	24.6708	25.8228	24.911	24.954	24.1486	25.0767	20	20	24.684	25.0969	20	Discard	Discard	Keep	Discard	7	3	5	3	4
A0A0A0MR09;P43378;H3BQT6	A0A0A0MR09;P43378;H3BQT6	Protein-tyrosine-phosphatase;Tyrosine-protein phosphatase non-receptor type 9	PTPN9	tr|A0A0A0MR09|A0A0A0MR09_HUMAN Isoform of P43378, Tyrosine-protein phosphatase non-receptor type 9 OS=Homo sapiens OX=9606 GN=PTPN9 PE=1 SV=1;sp|P43378|PTN9_HUMAN Tyrosine-protein phosphatase non-receptor type 9 OS=Homo sapiens OX=9606 GN=PTPN9 PE=1 SV=1;t	3	4	4	4	7.5	7.5	7.5	583	4;4;2	4;4;2	4;4;2	583;593;174	66.953	0	35.379	20	-0.0273457	2.97722	-2.7135	-2.9279	2.02844	1.88589	1.01611	-0.0102482	24.8452	22.9772	22.8167	23.0046	22.9593	20	24.5979	20	23.5818	22.7135	24.6081	22.9279	Discard	Discard	Keep	Discard	3	2	2	2	3
A0A0C4DG68;A0A0A0MR59;Q8TB72-4;Q8TB72-3;Q8TB72-2;Q8TB72	A0A0C4DG68;A0A0A0MR59;Q8TB72-4;Q8TB72-3;Q8TB72-2;Q8TB72	Pumilio homolog 2	PUM2	tr|A0A0C4DG68|A0A0C4DG68_HUMAN Isoform of Q8TB72, Pumilio homolog 2 (Fragment) OS=Homo sapiens OX=9606 GN=PUM2 PE=1 SV=1;tr|A0A0A0MR59|A0A0A0MR59_HUMAN Isoform of Q8TB72, Pumilio homolog 2 OS=Homo sapiens OX=9606 GN=PUM2 PE=1 SV=1;sp|Q8TB72-4|PUM2_HUMAN Is	6	8	4	4	9.9	5.7	5.7	876	8;8;8;8;7;7	4;4;4;4;3;3	4;4;4;4;3;3	876;929;1008;1064;987;1066	94.068	0	18.324	12	0.0127506	-0.399162	2.78853	-0.972986	0.641521	0.433472	0.2404	0.229313	23.5984	23.1639	22.9569	23.1511	23.165	23.563	23.3243	22.7885	23.0839	20	23.095	23.7615	Keep	Discard	Discard	Discard	6	5	4	4	5
A0A0A0MRJ6;H7BY58;P22061;P22061-2;F6S8N6;A0A3F2YNX8;F8WDT3;F8WAV5;F8WAX2;C9J0F2;H7C4X2	A0A0A0MRJ6;H7BY58;P22061;P22061-2;F6S8N6;A0A3F2YNX8	Protein-L-isoaspartate O-methyltransferase;Protein-L-isoaspartate(D-aspartate) O-methyltransferase	PCMT1	tr|A0A0A0MRJ6|A0A0A0MRJ6_HUMAN Isoform of P22061, Protein-L-isoaspartate O-methyltransferase OS=Homo sapiens OX=9606 GN=PCMT1 PE=1 SV=1;tr|H7BY58|H7BY58_HUMAN Isoform of P22061, Protein-L-isoaspartate O-methyltransferase OS=Homo sapiens OX=9606 GN=PCMT1 PE	11	12	12	12	40.7	40.7	40.7	285	12;12;12;12;11;9;4;4;4;2;1	12;12;12;12;11;9;4;4;4;2;1	12;12;12;12;11;9;4;4;4;2;1	285;286;227;228;250;250;62;66;72;96;38	30.315	0	271.07	193	-0.503342	-0.0587139	-0.556129	-0.099287	-0.549414	-0.762402	-0.126812	0.275072	29.3271	29.5628	29.8766	30.0661	30.0895	29.6215	28.1794	28.1743	28.3063	28.7304	27.9044	28.2736	Discard	Discard	Discard	Discard	12	12	12	12	12
A0A0A0MS07;A0A0A0MS08;P01857;A0A286YEY4;A0A286YFJ8;A0A286YES1;P01859;P01861;P01860	A0A0A0MS07;A0A0A0MS08;P01857;A0A286YEY4;A0A286YFJ8;A0A286YES1;P01859;P01861;P01860	Ig gamma-1 chain C region;Ig gamma-2 chain C region;Ig gamma-4 chain C region;Ig gamma-3 chain C region	IGHG1;IGHG2;IGHG4;IGHG3	tr|A0A0A0MS07|A0A0A0MS07_HUMAN Isoform of P01857, Immunoglobulin heavy constant gamma 1 (Fragment) OS=Homo sapiens OX=9606 GN=IGHG1 PE=1 SV=1;tr|A0A0A0MS08|A0A0A0MS08_HUMAN Isoform of P01857, Immunoglobulin heavy constant gamma 1 (Fragment) OS=Homo sapiens	9	3	3	2	9.8	9.8	7.5	295	3;3;3;2;2;2;2;2;2	3;3;3;2;2;2;2;2;2	2;2;2;1;1;1;1;1;1	295;399;330;395;396;446;326;327;377	31.983	0	5.7584	13	0.655514	0.707722	0	0	-1.3899	-0.265739	0	0	24.3207	25.1379	25.7106	24.4823	24.5865	24.4301	20	20	20	20	20	20	Discard	Discard	Discard	Discard	2	3	3	3	3
A0A0A0MSB8;Q9UPT5-2;Q9UPT5-5;Q9UPT5-1;Q9UPT5-6;Q9UPT5;A0A0A0MRE1;B4DJ07;Q9UPT5-4;C9JME6;B5MCY9;K7ERQ5;C9JKC2	A0A0A0MSB8;Q9UPT5-2;Q9UPT5-5;Q9UPT5-1;Q9UPT5-6;Q9UPT5;A0A0A0MRE1;B4DJ07	Exocyst complex component 7	EXOC7	tr|A0A0A0MSB8|A0A0A0MSB8_HUMAN Isoform of Q9UPT5, Exocyst complex component 7 OS=Homo sapiens OX=9606 GN=EXOC7 PE=1 SV=1;sp|Q9UPT5-2|EXOC7_HUMAN Isoform of Q9UPT5, Isoform 2 of Exocyst complex component 7 OS=Homo sapiens OX=9606 GN=EXOC7;sp|Q9UPT5-5|EXOC7_	13	9	9	9	13.4	13.4	13.4	693	9;9;9;9;9;9;8;8;4;2;2;2;1	9;9;9;9;9;9;8;8;4;2;2;2;1	9;9;9;9;9;9;8;8;4;2;2;2;1	693;653;676;684;707;735;617;656;283;121;159;168;122	78.808	0	21.721	25	4.39865	-0.456446	5.34854	-0.118893	0.508392	0.20118	0.591331	0.598396	25.1013	24.3987	24.5929	20	24.9001	24.8551	25.6442	25.3485	25.0528	20	25.0458	25.4674	Keep	Discard	Discard	Discard	4	3	4	1	2
F8W9B8;A0A0A0MSI8;O00471	F8W9B8;A0A0A0MSI8;O00471	Exocyst complex component 5	EXOC5	tr|F8W9B8|F8W9B8_HUMAN Isoform of O00471, Exocyst complex component 5 OS=Homo sapiens OX=9606 GN=EXOC5 PE=1 SV=1;tr|A0A0A0MSI8|A0A0A0MSI8_HUMAN Isoform of O00471, Exocyst complex component 5 OS=Homo sapiens OX=9606 GN=EXOC5 PE=1 SV=1;sp|O00471|EXOC5_HUMAN	3	6	6	6	10	10	10	643	6;6;6	6;6;6	6;6;6	643;711;708	74.34	0	14.248	18	0.199221	4.78012	0.392311	0.335722	4.94154	0.500278	-0.245068	-0.205959	24.9415	24.7801	20	24.5809	24.4413	20	24.8597	24.6671	25.1048	24.2748	25.0657	24.3314	Discard	Keep	Discard	Discard	2	2	1	2	2
A0A0A0MSJ0;Q86XP3-2;Q86XP3	A0A0A0MSJ0;Q86XP3-2;Q86XP3	ATP-dependent RNA helicase DDX42	DDX42	tr|A0A0A0MSJ0|A0A0A0MSJ0_HUMAN Isoform of Q86XP3, ATP-dependent RNA helicase DDX42 OS=Homo sapiens OX=9606 GN=DDX42 PE=1 SV=1;sp|Q86XP3-2|DDX42_HUMAN Isoform of Q86XP3, Isoform 2 of ATP-dependent RNA helicase DDX42 OS=Homo sapiens OX=9606 GN=DDX42;sp|Q86XP	3	7	7	7	10	10	10	708	7;7;7	7;7;7	7;7;7	708;819;938	77.813	0	17.51	32	0.454811	-0.468563	-0.932304	-0.578777	1.19856	1.15163	-0.485754	0.423256	25.1572	24.3791	23.9586	23.9243	24.0056	24.8477	24.0155	24.4738	24.5013	25.4061	23.5923	25.0525	Discard	Discard	Discard	Keep	4	3	3	3	3
A0A0A0MTH3;Q13418;Q13418-3;Q13418-2;E9PQ52;A0A087WW45	A0A0A0MTH3;Q13418;Q13418-3;Q13418-2	Integrin-linked protein kinase	ILK	tr|A0A0A0MTH3|A0A0A0MTH3_HUMAN Isoform of Q13418, Integrin-linked protein kinase OS=Homo sapiens OX=9606 GN=ILK PE=1 SV=1;sp|Q13418|ILK_HUMAN Integrin-linked protein kinase OS=Homo sapiens OX=9606 GN=ILK PE=1 SV=2;sp|Q13418-3|ILK_HUMAN Isoform of Q13418, I	6	11	11	11	21.3	21.3	21.3	483	11;11;9;7;1;1	11;11;9;7;1;1	11;11;9;7;1;1	483;452;318;391;36;40	54.611	0	35.973	55	0.0957603	0.623507	0.755289	0.290716	0.860125	0.757235	0.363253	-0.0647392	25.5908	24.8222	24.7307	24.7264	24.8335	24.1987	26.3275	25.3702	25.9643	24.6149	26.3923	25.0794	Discard	Discard	Discard	Discard	5	5	5	3	4
A0A0A0MTH9;O14981;O14981-2	A0A0A0MTH9;O14981	TATA-binding protein-associated factor 172	BTAF1	tr|A0A0A0MTH9|A0A0A0MTH9_HUMAN Isoform of O14981, TATA-binding protein-associated factor 172 OS=Homo sapiens OX=9606 GN=BTAF1 PE=1 SV=1;sp|O14981|BTAF1_HUMAN TATA-binding protein-associated factor 172 OS=Homo sapiens OX=9606 GN=BTAF1 PE=1 SV=2	3	4	4	4	2.4	2.4	2.4	1849	4;4;1	4;4;1	4;4;1	1849;1849;677	206.93	0	19.74	15	0.0866737	0.446005	0.75491	-0.0350246	0.347992	3.89097	-0.035984	-0.12829	23.891	23.708	23.543	23.6213	20	23.262	24.0964	24.2696	24.1323	23.5147	24.2246	24.3047	Discard	Discard	Discard	Discard	2	2	2	2	1
A0A0A0MTN0;Q13617;Q13617-2;Q5T2B5;Q5T2B7	A0A0A0MTN0;Q13617;Q13617-2;Q5T2B5	Cullin-2	CUL2	tr|A0A0A0MTN0|A0A0A0MTN0_HUMAN Isoform of Q13617, Cullin-2 OS=Homo sapiens OX=9606 GN=CUL2 PE=1 SV=1;sp|Q13617|CUL2_HUMAN Cullin-2 OS=Homo sapiens OX=9606 GN=CUL2 PE=1 SV=2;sp|Q13617-2|CUL2_HUMAN Isoform of Q13617, Isoform 2 of Cullin-2 OS=Homo sapiens OX=	5	7	7	7	10	10	10	758	7;7;7;6;1	7;7;7;6;1	7;7;7;6;1	758;745;764;706;90	88.505	0	18.615	19	0.353518	-0.783186	1.18141	0.0733986	-0.0853424	0.0986614	0.759842	-0.174528	24.1784	24.4054	24.2638	24.0518	24.0798	25.1885	24.1458	25.2497	23.386	24.0683	24.3204	25.1763	Keep	Discard	Discard	Discard	3	3	3	3	3
A0A0B4J269;Q13509;Q13509-2;G3V2A3;G3V5W4;G3V2R8;G3V3R4;G3V2N6	A0A0B4J269;Q13509;Q13509-2	Tubulin beta-3 chain	TUBB3	tr|A0A0B4J269|A0A0B4J269_HUMAN Uncharacterized protein OS=Homo sapiens OX=9606 PE=1 SV=1;sp|Q13509|TBB3_HUMAN Tubulin beta-3 chain OS=Homo sapiens OX=9606 GN=TUBB3 PE=1 SV=2;sp|Q13509-2|TBB3_HUMAN Isoform of Q13509, Isoform 2 of Tubulin beta-3 chain OS=Hom	8	20	4	2	20.2	4.9	2.3	797	20;20;19;6;1;1;1;1	4;4;4;0;0;0;0;0	2;2;2;0;0;0;0;0	797;450;378;189;97;118;148;164	88.381	0	34.499	58	-0.351608	0.103104	1.19184	0.120996	-0.48159	-0.576889	0.475578	-0.151152	26.198	26.6573	26.6796	27.0089	26.7749	26.5542	27.0332	27.3148	26.5576	26.1229	27.1843	27.1938	Discard	Discard	Discard	Discard	17	18	17	18	18
A0A0B4J296;Q15370;Q15370-2;B8ZZU8;I3L0M9	A0A0B4J296;Q15370;Q15370-2;B8ZZU8;I3L0M9	Transcription elongation factor B polypeptide 2	TCEB2	tr|A0A0B4J296|A0A0B4J296_HUMAN Isoform of Q15370, Elongin-B OS=Homo sapiens OX=9606 GN=ELOB PE=1 SV=1;sp|Q15370|ELOB_HUMAN Elongin-B OS=Homo sapiens OX=9606 GN=ELOB PE=1 SV=1;sp|Q15370-2|ELOB_HUMAN Isoform of Q15370, Isoform 2 of Elongin-B OS=Homo sapiens	5	2	2	2	22.7	22.7	22.7	66	2;2;2;1;1	2;2;2;1;1	2;2;2;1;1	66;118;161;113;140	7.7561	0.00059382	3.7637	26	-0.245626	3.32471	2.81999	-0.198616	-0.170864	-0.736492	2.93081	-0.0073967	22.7999	23.3247	22.9707	23.5703	23.5364	20	22.9308	22.82	20	20	22.9382	23.0186	Discard	Discard	Discard	Discard	2	2	2	2	2
K7EM56;A0A0B4J2B4;S4R417;K7EQJ5;K7ELC2;P62841;S4R456;K7EJ78	K7EM56;A0A0B4J2B4;S4R417;K7EQJ5;K7ELC2;P62841;S4R456;K7EJ78	40S ribosomal protein S15	RPS15	tr|K7EM56|K7EM56_HUMAN Isoform of P62841, 40S ribosomal protein S15 OS=Homo sapiens OX=9606 GN=RPS15 PE=1 SV=2;tr|A0A0B4J2B4|A0A0B4J2B4_HUMAN Isoform of P62841, 40S ribosomal protein S15 OS=Homo sapiens OX=9606 GN=RPS15 PE=1 SV=1;tr|S4R417|S4R417_HUMAN Iso	8	7	7	7	30.4	30.4	30.4	112	7;7;7;7;7;7;5;5	7;7;7;7;7;7;5;5	7;7;7;7;7;7;5;5	112;118;135;141;152;145;68;129	12.99	0	20.547	132	-0.233137	-0.145756	-2.65351	0.178808	-0.795662	-0.797396	-1.95334	-0.170954	26.0982	26.3717	26.8939	26.6048	26.8956	26.5175	24.5135	24.9648	26.4669	27.6183	24.6845	24.786	Discard	Discard	Discard	Discard	6	6	6	6	6
A0A3B3IS87;H0Y882;A0A3B3IRW5;A0A0B4J2F3;A0A3B3IT66;A0A3B3IST6;A0A3B3IUB6;A0A3B3IRS5;A0A3B3IST0;A0A3B3IS20;Q9H334-6;Q9H334-3;Q9H334-7;Q9H334;Q9H334-4;G5E965;A0A3B3IT14;C9J0F0;Q9H334-8;A0A3B3ISQ6	A0A3B3IS87;H0Y882;A0A3B3IRW5;A0A0B4J2F3;A0A3B3IT66;A0A3B3IST6;A0A3B3IUB6;A0A3B3IRS5;A0A3B3IST0;A0A3B3IS20;Q9H334-6;Q9H334-3;Q9H334-7;Q9H334;Q9H334-4;G5E965;A0A3B3IT14;C9J0F0;Q9H334-8	Forkhead box protein P1	FOXP1	tr|A0A3B3IS87|A0A3B3IS87_HUMAN Isoform of Q9H334, Forkhead box protein P1 (Fragment) OS=Homo sapiens OX=9606 GN=FOXP1 PE=1 SV=1;tr|H0Y882|H0Y882_HUMAN Isoform of Q9H334, Forkhead box protein P1 (Fragment) OS=Homo sapiens OX=9606 GN=FOXP1 PE=1 SV=2;tr|A0A3B	20	5	5	4	12.4	12.4	10.9	468	5;5;5;5;5;5;5;5;5;5;5;5;5;5;5;4;3;3;3;2	5;5;5;5;5;5;5;5;5;5;5;5;5;5;5;4;3;3;3;2	4;4;4;4;4;4;4;4;4;4;4;4;4;4;4;3;3;3;3;2	468;573;576;576;577;628;672;675;676;678;601;603;676;677;679;566;410;612;693;210	51.76	0	13.235	15	0.00519562	0.519869	-3.25451	0	0.578394	0.682417	0.131096	-0.21452	22.6723	22.3029	22.0939	22.2977	21.9899	21.783	23.121	20	22.9899	23.2545	23.3355	20	Discard	Discard	Discard	Discard	4	3	4	3	3
A0A0C4DFX9;Q9H3P2;H0Y3X6;C9JHL4;C9JEM7;H7C2C7;Q9H3P2-7;H7C0W2;F8W954;F8WF98;H7C3C2;H7C2M8	A0A0C4DFX9;Q9H3P2;H0Y3X6;C9JHL4	Negative elongation factor A	NELFA	tr|A0A0C4DFX9|A0A0C4DFX9_HUMAN Isoform of Q9H3P2, Negative elongation factor A OS=Homo sapiens OX=9606 GN=NELFA PE=1 SV=1;sp|Q9H3P2|NELFA_HUMAN Negative elongation factor A OS=Homo sapiens OX=9606 GN=NELFA PE=1 SV=3;tr|H0Y3X6|H0Y3X6_HUMAN Isoform of Q9H3P2	12	15	15	15	32.8	32.8	32.8	539	15;15;12;9;6;6;6;4;3;3;2;2	15;15;12;9;6;6;6;4;3;3;2;2	15;15;12;9;6;6;6;4;3;3;2;2	539;528;532;294;208;246;265;187;86;102;65;125	58.499	0	91.291	133	-0.022646	0.0164223	1.02781	0.0413189	1.42257	1.1254	0.658222	0.251667	27.3039	26.2252	25.8813	26.2479	26.1785	26.2088	27.5989	26.7334	26.9407	25.7056	27.3472	26.6921	Discard	Discard	Keep	Keep	14	10	11	11	11
C9J9K3;A0A0C4DG17;P08865;F8WD59	C9J9K3;A0A0C4DG17;P08865;F8WD59	40S ribosomal protein SA	RPSA	tr|C9J9K3|C9J9K3_HUMAN Isoform of P08865, 40S ribosomal protein SA (Fragment) OS=Homo sapiens OX=9606 GN=RPSA PE=1 SV=8;tr|A0A0C4DG17|A0A0C4DG17_HUMAN Isoform of P08865, 40S ribosomal protein SA OS=Homo sapiens OX=9606 GN=RPSA PE=1 SV=1;sp|P08865|RSSA_HUMA	4	9	9	9	25.1	25.1	25.1	263	9;9;9;8	9;9;9;8	9;9;9;8	263;300;295;116	29.404	0	97.563	91	0.00453377	0.0591545	-1.1429	0.237837	-1.11277	-1.24056	-0.970673	0.410433	27.5035	28.7017	28.6162	28.6972	28.744	28.6426	26.0449	26.9512	27.0155	28.0941	25.6344	26.7133	Discard	Discard	Discard	Discard	9	9	9	8	7
A0A0C4DG89;Q7L014;D6RJA6;H0Y9U3	A0A0C4DG89;Q7L014	Probable ATP-dependent RNA helicase DDX46	DDX46	tr|A0A0C4DG89|A0A0C4DG89_HUMAN Isoform of Q7L014, Probable ATP-dependent RNA helicase DDX46 OS=Homo sapiens OX=9606 GN=DDX46 PE=1 SV=1;sp|Q7L014|DDX46_HUMAN Probable ATP-dependent RNA helicase DDX46 OS=Homo sapiens OX=9606 GN=DDX46 PE=1 SV=2	4	10	10	10	9.4	9.4	9.4	1032	10;10;3;2	10;10;3;2	10;10;3;2	1032;1031;471;70	117.46	0	23.955	41	-0.898258	0.341505	1.11525	0.295057	-0.240688	0.737852	-1.0129	-0.444714	24.4074	24.3489	24.6481	25.2472	23.6696	24.0074	25.6867	25.5796	26.6996	24.4644	26.1314	25.2846	Discard	Discard	Discard	Discard	3	3	3	3	3
A0A0C4DG98;Q8NI27;H0Y815	A0A0C4DG98;Q8NI27	THO complex subunit 2	THOC2	tr|A0A0C4DG98|A0A0C4DG98_HUMAN Isoform of Q8NI27, THO complex subunit 2 OS=Homo sapiens OX=9606 GN=THOC2 PE=1 SV=1;sp|Q8NI27|THOC2_HUMAN THO complex subunit 2 OS=Homo sapiens OX=9606 GN=THOC2 PE=1 SV=2	3	4	4	4	2.8	2.8	2.8	1478	4;4;1	4;4;1	4;4;1	1478;1593;379	169.58	0	7.7999	10	0	0	0	-4.12597	0	0	-0.0725975	-0.00537682	20	20	20	20	20	20	25.1497	20	25.2223	20	25.1551	24.126	Discard	Discard	Discard	Discard	1	1	1	1	1
A0A0C4DGN6;Q9Y2X7;Q9Y2X7-3;J3QRU8;J3QLH1;F8W822;R4GNG3;F8WAK2;F8VXI9;Q14161-2;Q14161-11;Q14161-7;Q14161-9;Q14161-6;Q14161-10;Q14161-8;Q14161-4;Q14161-5;Q14161-3;Q14161	A0A0C4DGN6;Q9Y2X7;Q9Y2X7-3;J3QRU8	ARF GTPase-activating protein GIT1	GIT1	tr|A0A0C4DGN6|A0A0C4DGN6_HUMAN Isoform of Q9Y2X7, ARF GTPase-activating protein GIT1 OS=Homo sapiens OX=9606 GN=GIT1 PE=1 SV=1;sp|Q9Y2X7|GIT1_HUMAN ARF GTPase-activating protein GIT1 OS=Homo sapiens OX=9606 GN=GIT1 PE=1 SV=2;sp|Q9Y2X7-3|GIT1_HUMAN Isoform	20	7	7	7	10.4	10.4	10.4	747	7;7;7;6;2;1;1;1;1;1;1;1;1;1;1;1;1;1;1;1	7;7;7;6;2;1;1;1;1;1;1;1;1;1;1;1;1;1;1;1	7;7;7;6;2;1;1;1;1;1;1;1;1;1;1;1;1;1;1;1	747;761;770;694;228;421;641;681;708;471;631;646;648;661;681;694;709;729;744;759	83.131	0	19.343	19	0.28871	-0.245661	0.595097	0.215435	1.57851	1.78145	1.02101	0.950027	25.6003	24.2641	24.0217	23.9754	23.8188	24.5097	25.4848	24.4372	24.4638	23.8421	24.5348	24.2218	Discard	Discard	Keep	Keep	6	3	6	3	2
A0A0D9SFB3;A0A2R8YF78;A0A2R8YCW1;A0A0D9SG12;A0A2R8YFR4;A0A2U3TZJ9;A0A2R8YFS5;A0A2R8Y4A4;A0A2R8Y645;A0A0D9SF53;O00571;A0A2R8Y5G6;O00571-2;A0A2R8YDH3;F6S8Q4;A0A2R8YDT5;A0A2R8Y7T2;O15523-2;O15523;O15523-3;A0A2R8YCU0;A0A2R8Y650;A0A0J9YVQ7;A0A2R8YF89;A0A087WVZ1;C9J081;C9J8G5;A0A087WX09;A0A2R8Y4D2;D6RCM4;Q9NQI0-3;Q9NQI0-2;Q9NQI0-4;Q9NQI0;A0A2R8Y770;H0Y960	A0A0D9SFB3;A0A2R8YF78;A0A2R8YCW1;A0A0D9SG12;A0A2R8YFR4;A0A2U3TZJ9;A0A2R8YFS5;A0A2R8Y4A4;A0A2R8Y645;A0A0D9SF53;O00571;A0A2R8Y5G6;O00571-2;A0A2R8YDH3;F6S8Q4;A0A2R8YDT5;A0A2R8Y7T2;O15523-2;O15523	ATP-dependent RNA helicase DDX3X;ATP-dependent RNA helicase DDX3Y	DDX3X;DDX3Y	tr|A0A0D9SFB3|A0A0D9SFB3_HUMAN Isoform of O00571, ATP-dependent RNA helicase DDX3X OS=Homo sapiens OX=9606 GN=DDX3X PE=1 SV=1;tr|A0A2R8YF78|A0A2R8YF78_HUMAN Isoform of O00571, ATP-dependent RNA helicase DDX3X OS=Homo sapiens OX=9606 GN=DDX3X PE=1 SV=1;tr|A	36	38	38	37	50.9	50.9	49.2	640	38;38;38;38;38;38;38;38;38;38;38;36;36;33;33;29;29;27;27;11;9;9;8;6;6;6;5;4;2;2;2;2;2;2;1;1	38;38;38;38;38;38;38;38;38;38;38;36;36;33;33;29;29;27;27;11;9;9;8;6;6;6;5;4;2;2;2;2;2;2;1;1	37;37;37;37;37;37;37;37;37;37;37;35;35;32;32;28;28;26;26;11;9;9;8;6;6;6;5;4;2;2;2;2;2;2;1;1	640;641;647;647;660;661;661;662;716;733;662;622;646;503;629;475;476;657;660;291;181;193;222;96;189;250;224;98;78;518;575;690;704;724;61;305	70.839	0	247.41	430	0.264246	-0.0425282	0.170748	0.0449543	0.647665	0.667576	0.314575	0.21818	29.4621	29.0844	28.8144	28.8202	28.7945	29.127	29.8955	29.831	29.5809	29.6602	29.6773	29.786	Discard	Discard	Discard	Discard	25	24	20	22	23
A0A0D9SF63;Q9BZK7;A0A1B0GVH3;A0A2R8YFW3;Q9BQ87;O60907-2;O60907;C9JLJ1;C9JCK0;C9JBN1;A0A0D9SF25;A0A1B0GUU2;F8W9D8;C9IYU9	A0A0D9SF63;Q9BZK7;A0A1B0GVH3	F-box-like/WD repeat-containing protein TBL1XR1	TBL1XR1	tr|A0A0D9SF63|A0A0D9SF63_HUMAN Isoform of Q9BZK7, F-box-like/WD repeat-containing protein TBL1XR1 OS=Homo sapiens OX=9606 GN=TBL1XR1 PE=1 SV=1;sp|Q9BZK7|TBL1R_HUMAN F-box-like/WD repeat-containing protein TBL1XR1 OS=Homo sapiens OX=9606 GN=TBL1XR1 PE=1 SV=	14	10	10	10	26.2	26.2	26.2	474	10;10;6;3;3;3;3;2;2;2;2;2;2;2	10;10;6;3;3;3;3;2;2;2;2;2;2;2	10;10;6;3;3;3;3;2;2;2;2;2;2;2	474;514;271;526;522;526;577;55;73;75;122;131;144;145	51.556	0	57.927	59	-0.32155	0.700041	-0.166458	0.749962	-0.00241852	0.0575275	0.403479	0.158623	26.8289	26.2545	26.8313	26.576	26.7714	25.5544	25.5936	25.5406	25.1901	25.707	25.435	24.7906	Discard	Discard	Discard	Discard	9	8	10	8	8
E9PQP3;A0A0D9SF70;G5E9L0;Q8N6H7;E9PIY6;Q8N6H7-2;H0YDN9;Q8N6H7-3;E9PMR9;B0QYV9;E9PM63;E9PNY8;H0YDX1;B0QYV8;E9PMU9;E9PJT7;E9PK28;E9PN48;Q9NP61-2;Q9NP61	E9PQP3;A0A0D9SF70;G5E9L0;Q8N6H7;E9PIY6;Q8N6H7-2;H0YDN9;Q8N6H7-3	ADP-ribosylation factor GTPase-activating protein 2	ARFGAP2	tr|E9PQP3|E9PQP3_HUMAN Isoform of Q8N6H7, ADP-ribosylation factor GTPase-activating protein 2 (Fragment) OS=Homo sapiens OX=9606 GN=ARFGAP2 PE=1 SV=1;tr|A0A0D9SF70|A0A0D9SF70_HUMAN Isoform of Q8N6H7, ADP-ribosylation factor GTPase-activating protein 2 OS=H	20	5	5	5	20.8	20.8	20.8	274	5;5;5;5;4;4;3;3;1;1;1;1;1;1;1;1;1;1;1;1	5;5;5;5;4;4;3;3;1;1;1;1;1;1;1;1;1;1;1;1	5;5;5;5;4;4;3;3;1;1;1;1;1;1;1;1;1;1;1;1	274;385;493;521;327;414;237;252;89;92;94;110;133;152;156;173;238;252;472;516	30.597	0	49.774	20	3.24182	-0.308926	-0.0832882	-0.839842	3.61583	0.542938	0.784718	0.600666	23.6158	23.2418	20	20	23.0729	23.5507	24.7215	23.6931	23.9368	23.7764	24.1208	24.5329	Discard	Discard	Keep	Discard	3	3	2	2	3
A0A0G2JH68;O60610;A0A140T8Z0;O60610-2;O60610-3;H9KV28;A0A2R8Y5N1;B4E2I7;A0A2R8YEF8;H7C2W8	A0A0G2JH68;O60610;A0A140T8Z0;O60610-2;O60610-3;H9KV28;A0A2R8Y5N1	Protein diaphanous homolog 1	DIAPH1	tr|A0A0G2JH68|A0A0G2JH68_HUMAN Isoform of O60610, Protein diaphanous homolog 1 OS=Homo sapiens OX=9606 GN=DIAPH1 PE=1 SV=1;sp|O60610|DIAP1_HUMAN Protein diaphanous homolog 1 OS=Homo sapiens OX=9606 GN=DIAPH1 PE=1 SV=2;tr|A0A140T8Z0|A0A140T8Z0_HUMAN Isoform	10	34	34	34	29.2	29.2	29.2	1272	34;34;33;33;33;32;31;6;6;3	34;34;33;33;33;32;31;6;6;3	34;34;33;33;33;32;31;6;6;3	1272;1272;1263;1248;1263;1228;1250;201;249;74	141.36	0	156.88	243	-0.103592	-0.0156097	0.0768986	0.113543	0.315502	0.34388	0.334623	0.0559788	28.3991	28.1851	28.0835	28.2887	28.0552	28.2007	29.0006	28.7694	28.6659	28.6925	28.9446	28.6558	Discard	Discard	Discard	Discard	16	18	19	16	18
A0A0G2JIW1;P0DMV9;P0DMV8;P0DMV8-2;V9GZ37	A0A0G2JIW1;P0DMV9;P0DMV8;P0DMV8-2;V9GZ37	Heat shock 70 kDa protein 1B;Heat shock 70 kDa protein 1A	HSPA1B;HSPA1A	tr|A0A0G2JIW1|A0A0G2JIW1_HUMAN Isoform of P0DMV9, Heat shock 70 kDa protein 1B OS=Homo sapiens OX=9606 GN=HSPA1B PE=1 SV=1;sp|P0DMV9|HS71B_HUMAN Heat shock 70 kDa protein 1B OS=Homo sapiens OX=9606 GN=HSPA1B PE=1 SV=1;sp|P0DMV8|HS71A_HUMAN Heat shock 70 kD	5	19	17	8	27.4	24	11.1	642	19;19;19;18;13	17;17;17;16;12	8;8;8;7;5	642;641;641;586;476	70.108	0	181.16	155	0.262568	0.691788	0.464334	0.456861	0.200653	-0.179026	-0.237034	0.399586	27.315	27.8083	27.1144	27.5458	27.494	27.1165	27.63	27.8488	27.867	27.3844	27.2304	27.3919	Discard	Discard	Discard	Discard	17	17	16	16	17
A0A0U1RQQ2;A0A0U1RRB8;A0A2R8YEE8;A0A0G2JSE9;C9JTA6;A0A2R8Y5N5;G5E975;Q12824-2;Q12824;B5MCL5;A0A0G2JRV3	A0A0U1RQQ2;A0A0U1RRB8;A0A2R8YEE8;A0A0G2JSE9;C9JTA6;A0A2R8Y5N5;G5E975;Q12824-2;Q12824;B5MCL5;A0A0G2JRV3	SWI/SNF-related matrix-associated actin-dependent regulator of chromatin subfamily B member 1	SMARCB1	tr|A0A0U1RQQ2|A0A0U1RQQ2_HUMAN Isoform of Q12824, SWI/SNF-related matrix-associated actin-dependent regulator of chromatin subfamily B member 1 (Fragment) OS=Homo sapiens OX=9606 GN=SMARCB1 PE=1 SV=1;tr|A0A0U1RRB8|A0A0U1RRB8_HUMAN Isoform of Q12824, SWI/SN	11	3	3	3	45.7	45.7	45.7	81	3;3;3;3;3;3;3;3;3;2;2	3;3;3;3;3;3;3;3;3;2;2	3;3;3;3;3;3;3;3;3;2;2	81;90;216;227;248;271;394;376;385;147;339	9.094	0	11.171	20	0.355995	0.0396633	-0.00535583	-0.441126	0.355963	0.122198	0.364447	0.147741	25.0484	25.1927	24.6924	24.8367	24.9262	25.1531	24.5975	25.0587	24.2331	25.0641	24.4498	25.4999	Discard	Discard	Discard	Discard	2	2	2	2	2
Q5VZZ6;A0A0J9YX66;A0A1B0GU44;E9PC62;A0A1B0GUN8;A0A0J9YXJ0;O95319-5;O95319-2;O95319;O95319-4;O95319-3;V9GYD9;M0R137;K7EJW4;K7EJ26;K7ERH1;H0Y623;M0QY66;Q96J87-4;Q96J87-2;Q5SZQ8-4;Q9BZC1-5;Q96J87-3;Q5SZQ8-3;Q5SZQ8-2;Q5SZQ8;Q96J87;Q9BZC1-3;Q9BZC1-2;Q9BZC1-4;Q8N6W0;Q9BZC1	Q5VZZ6;A0A0J9YX66;A0A1B0GU44;E9PC62;A0A1B0GUN8;A0A0J9YXJ0;O95319-5;O95319-2;O95319;O95319-4;O95319-3;V9GYD9	CUGBP Elav-like family member 2	CELF2	tr|Q5VZZ6|Q5VZZ6_HUMAN Isoform of O95319, CUGBP Elav-like family member 2 OS=Homo sapiens OX=9606 GN=CELF2 PE=1 SV=2;tr|A0A0J9YX66|A0A0J9YX66_HUMAN Isoform of O95319, CUGBP Elav-like family member 2 OS=Homo sapiens OX=9606 GN=CELF2 PE=1 SV=1;tr|A0A1B0GU44|	32	9	6	6	18.5	12.9	12.9	502	9;9;9;9;9;9;9;9;9;9;9;8;1;1;1;1;1;1;1;1;1;1;1;1;1;1;1;1;1;1;1;1	6;6;6;6;6;6;6;6;6;6;6;6;0;0;0;0;0;0;0;0;0;0;0;0;0;0;0;0;0;0;0;0	6;6;6;6;6;6;6;6;6;6;6;6;0;0;0;0;0;0;0;0;0;0;0;0;0;0;0;0;0;0;0;0	502;514;520;521;526;533;488;490;508;509;521;440;69;115;138;151;466;484;344;368;415;448;454;464;464;465;481;484;484;485;485;486	53.657	0	24.986	16	0.0448666	0.245277	0.0979137	0.0400467	0.857023	0.901926	-0.556282	-0.182137	25.5601	24.7433	24.7031	24.6984	24.6582	24.498	24.8001	24.8167	25.3564	24.7187	24.9822	24.7766	Discard	Discard	Discard	Discard	9	5	5	6	5
A0A0R4J2E8;A8MXP9;P43243;D6REM6;D6R991;B3KM87;P43243-2;H0Y8T4;Q68E03;D6RBK5;D6RAM9;D6RAY2;D6R8Z5;D6RBI2;D6RE02;D6RIA2;D6RB45;A0A1B0GX04;D6R9F3;D6RBS2;D6RCM3;D6REK4	A0A0R4J2E8;A8MXP9;P43243;D6REM6;D6R991;B3KM87;P43243-2	Matrin-3	MATR3	tr|A0A0R4J2E8|A0A0R4J2E8_HUMAN Isoform of P43243, Matrin-3 OS=Homo sapiens OX=9606 GN=MATR3 PE=1 SV=1;tr|A8MXP9|A8MXP9_HUMAN Isoform of P43243, Matrin-3 OS=Homo sapiens OX=9606 GN=MATR3 PE=1 SV=1;sp|P43243|MATR3_HUMAN Matrin-3 OS=Homo sapiens OX=9606 GN=MA	22	22	22	22	30.7	30.7	30.7	847	22;22;22;19;12;12;12;9;4;3;2;2;2;2;2;2;1;1;1;1;1;1	22;22;22;19;12;12;12;9;4;3;2;2;2;2;2;2;1;1;1;1;1;1	22;22;22;19;12;12;12;9;4;3;2;2;2;2;2;2;1;1;1;1;1;1	847;895;847;794;433;509;559;334;283;121;81;86;107;109;124;172;47;77;78;87;99;100	94.622	0	108.04	120	-0.0782948	-0.118074	0.479719	0.0793972	0.628325	0.58765	0.552544	0.109274	27.3796	27.0389	26.7512	27.1172	26.7919	27.157	27.76	27.5849	27.2074	27.1052	27.6507	27.5055	Discard	Discard	Discard	Discard	13	13	11	11	11
A0A0U1RQH7;H0Y4X3;G3XAC6;Q14498-3;Q14498-2;Q14498;A0A0U1RQW2;Q5QP23;A0A087X122;Q5QP22	A0A0U1RQH7;H0Y4X3;G3XAC6;Q14498-3;Q14498-2;Q14498;A0A0U1RQW2;Q5QP23	RNA-binding protein 39	RBM39	tr|A0A0U1RQH7|A0A0U1RQH7_HUMAN Isoform of Q14498, RNA-binding protein 39 (Fragment) OS=Homo sapiens OX=9606 GN=RBM39 PE=1 SV=1;tr|H0Y4X3|H0Y4X3_HUMAN Isoform of Q14498, RNA-binding protein 39 (Fragment) OS=Homo sapiens OX=9606 GN=RBM39 PE=1 SV=8;tr|G3XAC6|	10	4	4	4	18	18	18	245	4;4;4;4;4;4;2;2;1;1	4;4;4;4;4;4;2;2;1;1	4;4;4;4;4;4;2;2;1;1	245;336;423;508;524;530;163;231;59;193	26.698	0	10.351	30	-0.342228	0.140654	1.58705	0.478306	1.07604	1.73458	-0.389132	-0.049736	24.308	23.0737	23.232	23.416	22.5734	22.9331	24.8367	23.8572	25.2259	22.2701	24.8865	23.3789	Discard	Discard	Discard	Discard	2	2	2	2	2
A0A0U1RQQ9;Q6P3W7;F8VSC5;H0YIK6	A0A0U1RQQ9;Q6P3W7;F8VSC5	SCY1-like protein 2	SCYL2	tr|A0A0U1RQQ9|A0A0U1RQQ9_HUMAN Isoform of Q6P3W7, SCY1-like protein 2 OS=Homo sapiens OX=9606 GN=SCYL2 PE=1 SV=1;sp|Q6P3W7|SCYL2_HUMAN SCY1-like protein 2 OS=Homo sapiens OX=9606 GN=SCYL2 PE=1 SV=1;tr|F8VSC5|F8VSC5_HUMAN Isoform of Q6P3W7, SCY1-like protei	4	9	9	9	11.6	11.6	11.6	933	9;9;8;1	9;9;8;1	9;9;8;1	933;929;681;114	104.11	0	28.121	39	-0.513309	-0.762701	1.62528	0.0399494	1.02113	0.985582	0.734119	-0.0246811	25.3176	24.5691	24.2964	25.0824	24.332	25.3318	25.824	25.8352	25.0899	24.2099	25.8487	25.7953	Discard	Discard	Keep	Discard	5	3	4	3	3
C9JFJ0;D6REE7;A0A0U1RQV4;Q13464;O75116;E9PF63	C9JFJ0;D6REE7;A0A0U1RQV4;Q13464;O75116	Rho-associated protein kinase 1;Rho-associated protein kinase 2	ROCK2;ROCK1	tr|C9JFJ0|C9JFJ0_HUMAN Isoform of O75116, Rho-associated protein kinase 2 (Fragment) OS=Homo sapiens OX=9606 GN=ROCK2 PE=1 SV=1;tr|D6REE7|D6REE7_HUMAN Isoform of O75116, Rho-associated protein kinase 2 OS=Homo sapiens OX=9606 GN=ROCK2 PE=1 SV=1;tr|A0A0U1RQ	6	3	3	3	14.8	14.8	14.8	203	3;3;3;3;3;1	3;3;3;3;3;1	3;3;3;3;3;1	203;446;1137;1354;1388;1145	23.212	0	5.9041	10	3.56372	-0.831406	3.89763	-0.448343	-3.49082	-3.47643	0.30072	-0.00462341	20	23.5637	23.4908	20	23.4764	24.3951	23.1655	23.8976	22.8648	20	23.1701	24.346	Keep	Discard	Discard	Discard	2	3	3	2	3
A0A0U1RR22;Q9UNF0-2;Q9UNF0;B0QYG7;B0QYG8;H0Y923	A0A0U1RR22;Q9UNF0-2;Q9UNF0	Protein kinase C and casein kinase substrate in neurons protein 2	PACSIN2	tr|A0A0U1RR22|A0A0U1RR22_HUMAN Isoform of Q9UNF0, Protein kinase C and casein kinase substrate in neurons protein 2 (Fragment) OS=Homo sapiens OX=9606 GN=PACSIN2 PE=1 SV=1;sp|Q9UNF0-2|PACN2_HUMAN Isoform of Q9UNF0, Isoform 2 of Protein kinase C and casein	6	9	9	9	20.8	20.8	20.8	451	9;9;9;3;3;1	9;9;9;3;3;1	9;9;9;3;3;1	451;445;486;152;155;59	51.828	0	29.056	42	-0.194046	0.627697	-0.0287399	0.671221	-1.895	-2.21363	0.322327	-0.555971	24.9943	26.5797	26.8893	26.7738	27.2079	25.952	23.1876	25.1498	22.8653	25.1785	23.7436	24.4786	Discard	Discard	Discard	Discard	7	7	8	8	9
A0A0U1RR32;A0A0U1RRH7;Q99878;Q96KK5;Q9BTM1;Q16777;Q6FI13;P20671;P0C0S8;H0YFX9;Q93077;Q7L7L0;P04908;Q9BTM1-2;C9J0D1;A0A3B3IS11;Q71UI9-2;Q96QV6;P16104;C9J386;Q71UI9-5;Q8IUE6	A0A0U1RR32;A0A0U1RRH7;Q99878;Q96KK5;Q9BTM1;Q16777;Q6FI13;P20671;P0C0S8;H0YFX9;Q93077;Q7L7L0;P04908;Q9BTM1-2;C9J0D1;A0A3B3IS11;Q71UI9-2;Q96QV6;P16104	Histone H2A type 1-J;Histone H2A type 1-H;Histone H2A.J;Histone H2A type 2-C;Histone H2A type 2-A;Histone H2A type 1-D;Histone H2A type 1;Histone H2A;Histone H2A type 1-C;Histone H2A type 3;Histone H2A type 1-B/E;Histone H2A.V;Histone H2A type 1-A;Histone H2AX	HIST1H2AJ;HIST1H2AH;H2AFJ;HIST2H2AC;HIST2H2AA3;HIST1H2AD;HIST1H2AG;HIST1H2AC;HIST3H2A;HIST1H2AB;H2AFV;HIST1H2AA;H2AFX	tr|A0A0U1RR32|A0A0U1RR32_HUMAN Isoform of A0A0U1RRH7, Histone H2A OS=Homo sapiens OX=9606 GN=hCG_2039566 PE=3 SV=1;tr|A0A0U1RRH7|A0A0U1RRH7_HUMAN Histone H2A OS=Homo sapiens OX=9606 PE=3 SV=1;sp|Q99878|H2A1J_HUMAN Histone H2A type 1-J OS=Homo sapiens OX=96	22	4	4	2	27.2	27.2	17.8	169	4;4;4;4;4;4;4;4;4;3;3;3;3;3;2;2;2;2;2;1;1;1	4;4;4;4;4;4;4;4;4;3;3;3;3;3;2;2;2;2;2;1;1;1	2;2;2;2;2;2;2;2;2;2;1;1;1;1;0;0;0;0;0;0;0;0	169;170;128;128;129;129;130;130;130;92;130;130;130;151;122;140;114;131;143;76;66;130	18.481	0	18.236	57	-0.00504112	0.161331	-0.544247	0.197639	-0.154327	0.424818	-0.612906	0.0306587	26.6428	26.3092	26.7971	26.3142	26.218	26.1478	26.6986	26.5809	27.3115	27.1251	26.6679	26.3833	Discard	Discard	Discard	Discard	4	3	3	2	3
A0A0U1RRM1;Q8WXI9;A0A0U1RR30;A0A0U1RRK3;A0A0U1RR34;A0A1B0GW07	A0A0U1RRM1;Q8WXI9	Transcriptional repressor p66-beta	GATAD2B	tr|A0A0U1RRM1|A0A0U1RRM1_HUMAN Isoform of Q8WXI9, Transcriptional repressor p66-beta OS=Homo sapiens OX=9606 GN=GATAD2B PE=1 SV=1;sp|Q8WXI9|P66B_HUMAN Transcriptional repressor p66-beta OS=Homo sapiens OX=9606 GN=GATAD2B PE=1 SV=1	6	10	10	9	26.2	26.2	24.3	577	10;10;3;2;2;1	10;10;3;2;2;1	9;9;2;2;2;1	577;593;263;149;187;190	63.461	0	73.306	55	-0.0704727	0.134686	-0.136158	-0.048172	1.64869	1.55316	-0.140848	0.148046	26.7691	25.3833	25.1204	25.4538	25.216	25.2487	27.1336	26.5816	27.2744	26.7178	26.9855	26.6298	Discard	Discard	Discard	Keep	9	7	5	8	7
A0A1B0GTG2;A0A1B0GW77;P49419-2;P49419;A0A1B0GTY9;A0A1B0GTJ4;A0A1B0GUA1;A0A1B0GW82;P49419-4;A0A1B0GV49;A0A0J9YWF7;A0A1B0GUY0;F8WDY6;F8VVF2;H0YHM6;A0A1B0GVU0	A0A1B0GTG2;A0A1B0GW77;P49419-2;P49419;A0A1B0GTY9;A0A1B0GTJ4;A0A1B0GUA1;A0A1B0GW82;P49419-4;A0A1B0GV49;A0A0J9YWF7;A0A1B0GUY0	Alpha-aminoadipic semialdehyde dehydrogenase	ALDH7A1	tr|A0A1B0GTG2|A0A1B0GTG2_HUMAN Isoform of P49419, Alpha-aminoadipic semialdehyde dehydrogenase OS=Homo sapiens OX=9606 GN=ALDH7A1 PE=1 SV=1;tr|A0A1B0GW77|A0A1B0GW77_HUMAN Isoform of P49419, Alpha-aminoadipic semialdehyde dehydrogenase OS=Homo sapiens OX=96	16	18	18	18	37.5	37.5	37.5	536	18;18;18;18;15;15;15;15;14;13;9;9;4;4;4;3	18;18;18;18;15;15;15;15;14;13;9;9;4;4;4;3	18;18;18;18;15;15;15;15;14;13;9;9;4;4;4;3	536;554;511;539;479;499;521;545;475;472;294;348;136;193;239;164	58.139	0	84.466	117	0.640587	-0.0499611	-0.794685	-0.899452	-0.58691	-0.573627	0.356678	0.216356	26.8193	27.4982	27.4062	26.8576	27.393	27.5481	27.035	27.0408	26.6783	27.8355	26.8186	27.9403	Discard	Discard	Discard	Discard	12	12	12	11	12
A0A1B0GUA3;Q96EK5;A0A1B0GTE6;A0A0D9SFK7;A0A1B0GUH6;A0A1B0GV79;A0A1B0GW21;A0A1B0GVY9;A0A1B0GU96	A0A1B0GUA3;Q96EK5	KIF1-binding protein	KIAA1279	tr|A0A1B0GUA3|A0A1B0GUA3_HUMAN Isoform of Q96EK5, KIF1-binding protein OS=Homo sapiens OX=9606 GN=KIF1BP PE=1 SV=1;sp|Q96EK5|KBP_HUMAN KIF1-binding protein OS=Homo sapiens OX=9606 GN=KIF1BP PE=1 SV=1	9	12	12	12	19.2	19.2	19.2	646	12;12;5;5;5;3;3;2;1	12;12;5;5;5;3;3;2;1	12;12;5;5;5;3;3;2;1	646;621;267;297;342;169;209;189;101	74.783	0	88.751	79	0.492014	-0.406675	-1.26181	-0.345528	-0.194862	0.234591	0.248192	-0.0380192	25.2903	25.4987	25.4851	25.0067	25.0557	25.9054	26.6231	26.3329	26.3749	27.5947	26.6611	26.6784	Discard	Discard	Discard	Discard	8	8	6	6	7
H7C469;A0A1B0GW44;A0A1B0GV23;A0A1B0GVD5;A0A1B0GWE8;P07339;A0A1B0GVP3;A0A1B0GU92;A0A1B0GU03;H7C1V0;F8WD96;C9JH19;A0A1B0GVF1;F8W787	H7C469;A0A1B0GW44;A0A1B0GV23;A0A1B0GVD5;A0A1B0GWE8;P07339;A0A1B0GVP3;A0A1B0GU92;A0A1B0GU03;H7C1V0	Cathepsin D;Cathepsin D light chain;Cathepsin D heavy chain	CTSD	tr|H7C469|H7C469_HUMAN Isoform of A0A1B0GU03, Uncharacterized protein (Fragment) OS=Homo sapiens OX=9606 PE=1 SV=7;tr|A0A1B0GW44|A0A1B0GW44_HUMAN Isoform of P07339, Cathepsin D OS=Homo sapiens OX=9606 GN=CTSD PE=1 SV=1;tr|A0A1B0GV23|A0A1B0GV23_HUMAN Isofor	14	5	5	5	17.6	17.6	17.6	336	5;5;5;5;5;5;4;4;4;3;2;2;1;1	5;5;5;5;5;5;4;4;4;3;2;2;1;1	5;5;5;5;5;5;4;4;4;3;2;2;1;1	336;405;406;409;410;412;405;557;582;189;276;299;73;199	35.785	0	18.825	32	-0.198486	0.646061	0.195774	-0.0955029	-1.59659	-1.26194	-1.16567	-0.0768528	24.6175	25.8277	26.2141	26.0262	25.8794	25.1817	24.3817	24.747	25.5474	24.5512	24.4586	24.8425	Discard	Discard	Discard	Discard	5	5	5	4	5
A0A1W2PNF3;E9PKQ4;A0A1W2PPP8;A0A1W2PR99;A0A1W2PQ48;A0A1W2PS69;E9PM72;A0A1W2PRX4;A0A1W2PNW7;A0A1W2PS27;A0A1W2PRB8;Q9NVC6	A0A1W2PNF3;E9PKQ4;A0A1W2PPP8;A0A1W2PR99;A0A1W2PQ48;A0A1W2PS69;E9PM72;A0A1W2PRX4;A0A1W2PNW7;A0A1W2PS27;A0A1W2PRB8;Q9NVC6	Mediator of RNA polymerase II transcription subunit 17	MED17	tr|A0A1W2PNF3|A0A1W2PNF3_HUMAN Isoform of Q9NVC6, Mediator of RNA polymerase II transcription subunit 17 (Fragment) OS=Homo sapiens OX=9606 GN=MED17 PE=4 SV=1;tr|E9PKQ4|E9PKQ4_HUMAN Isoform of Q9NVC6, Mediator of RNA polymerase II transcription subunit 17	12	2	2	2	10.3	10.3	10.3	185	2;2;2;2;2;2;2;2;2;2;2;2	2;2;2;2;2;2;2;2;2;2;2;2	2;2;2;2;2;2;2;2;2;2;2;2	185;231;233;287;386;500;509;530;605;652;838;651	20.764	0	4.7755	11	-0.17313	0.0304184	-1.93984	0	1.15326	1.23928	3.98172	0.141533	23.4471	22.3404	22.2938	22.5135	22.2078	22.31	23.9817	20	20	21.9398	23.8402	20	Discard	Discard	Keep	Keep	2	2	2	2	2
A0A1W2PPS1;Q00839-2;Q00839;A0A1X7SBS1;A0A1W2PP35;Q5RI18;A0A1W2PQL0;A0A1W2PP34;A0A1W2PPL4;A0A1W2PPH7;A0A1W2PRZ7;A0A1W2PQ74;A0A1W2PQD4;A0A1W2PPE9;A0A1W2PRI6;A0A1W2PP22	A0A1W2PPS1;Q00839-2;Q00839;A0A1X7SBS1;A0A1W2PP35;Q5RI18;A0A1W2PQL0;A0A1W2PP34;A0A1W2PPL4;A0A1W2PPH7;A0A1W2PRZ7;A0A1W2PQ74;A0A1W2PQD4	Heterogeneous nuclear ribonucleoprotein U	HNRNPU	tr|A0A1W2PPS1|A0A1W2PPS1_HUMAN Isoform of Q00839, Heterogeneous nuclear ribonucleoprotein U OS=Homo sapiens OX=9606 GN=HNRNPU PE=1 SV=1;sp|Q00839-2|HNRPU_HUMAN Isoform of Q00839, Isoform 2 of Heterogeneous nuclear ribonucleoprotein U OS=Homo sapiens OX=960	16	24	24	24	23.6	23.6	23.6	804	24;24;24;22;21;20;18;18;18;18;16;16;15;3;2;1	24;24;24;22;21;20;18;18;18;18;16;16;15;3;2;1	24;24;24;22;21;20;18;18;18;18;16;16;15;3;2;1	804;806;825;744;728;602;527;546;547;549;302;372;327;48;128;181	88.317	0	194.44	214	0.0228271	-0.270668	-0.990633	0.359108	1.19896	1.10605	0.0279884	0.0829105	29.2756	27.7887	28.0767	27.7659	28.1696	28.0594	28.2955	27.8216	28.2675	28.8122	28.2126	27.4625	Discard	Discard	Keep	Keep	22	18	19	19	18
C9J4M6;A0A1W2PPT5;C9J2Y9;P30876	C9J4M6;A0A1W2PPT5;C9J2Y9;P30876	DNA-directed RNA polymerase;DNA-directed RNA polymerase II subunit RPB2	POLR2B	tr|C9J4M6|C9J4M6_HUMAN Isoform of P30876, DNA-directed RNA polymerase subunit beta OS=Homo sapiens OX=9606 GN=POLR2B PE=1 SV=3;tr|A0A1W2PPT5|A0A1W2PPT5_HUMAN Isoform of P30876, DNA-directed RNA polymerase subunit beta OS=Homo sapiens OX=9606 GN=POLR2B PE=1	4	12	12	12	14.1	14.1	14.1	1067	12;12;12;12	12;12;12;12	12;12;12;12	1067;1099;1167;1174	121.37	0	36.268	29	0.581045	-0.805906	0.607735	-0.161291	1.31538	1.42448	0.871294	0.717422	25.9756	24.6583	24.6603	24.0772	24.5512	25.4642	26.1483	25.2021	25.277	24.5944	25.4309	25.3634	Discard	Discard	Keep	Keep	6	4	4	4	4
A0A1X7SBZ2;A0A1W2PQ51;Q92841;Q92841-1;Q92841-3;Q92841-2;A0A0U1RQJ0	A0A1X7SBZ2;A0A1W2PQ51;Q92841;Q92841-1;Q92841-3;Q92841-2	Probable ATP-dependent RNA helicase DDX17	DDX17	tr|A0A1X7SBZ2|A0A1X7SBZ2_HUMAN Isoform of Q92841, Probable ATP-dependent RNA helicase DDX17 OS=Homo sapiens OX=9606 GN=DDX17 PE=1 SV=1;tr|A0A1W2PQ51|A0A1W2PQ51_HUMAN Isoform of Q92841, Probable ATP-dependent RNA helicase DDX17 OS=Homo sapiens OX=9606 GN=DD	7	34	33	24	47.7	46.2	37.3	729	34;34;34;32;32;31;4	33;33;33;31;31;30;4	24;24;24;22;22;22;3	729;731;729;650;652;652;56	80.253	0	221.89	442	0.137222	-0.24551	-0.677567	-0.180166	0.791496	0.617687	-0.00233269	-0.0416927	29.8706	29.2073	29.0791	29.0701	29.2529	29.4529	29.5134	29.835	29.5157	30.5126	29.5551	30.0152	Discard	Discard	Discard	Discard	29	27	26	25	26
A0A1W2PR36;Q14353;Q14353-2	A0A1W2PR36;Q14353	Guanidinoacetate N-methyltransferase	GAMT	tr|A0A1W2PR36|A0A1W2PR36_HUMAN Isoform of Q14353, Guanidinoacetate N-methyltransferase OS=Homo sapiens OX=9606 GN=GAMT PE=1 SV=1;sp|Q14353|GAMT_HUMAN Guanidinoacetate N-methyltransferase OS=Homo sapiens OX=9606 GN=GAMT PE=1 SV=1	3	5	5	5	23	23	23	213	5;5;2	5;5;2	5;5;2	213;236;269	23.804	0	14.091	28	-0.187471	-0.282976	0.890038	-0.163231	-0.181189	-0.503649	-0.0472946	3.8674	25.096	25.329	25.2771	25.5165	25.5996	25.612	23.8674	24.8281	23.9147	23.938	20	24.9913	Discard	Discard	Discard	Discard	5	5	5	5	5
A0A1W2PRV5;E7EQZ4;Q16637-3;Q16637;B4DP61;Q16637-4;Q16637-2;H0YBZ9;A0A0G2JRX5;A0A0G2JRY6	A0A1W2PRV5;E7EQZ4;Q16637-3;Q16637;B4DP61;Q16637-4;Q16637-2	Survival motor neuron protein	SMN1;SMN2	tr|A0A1W2PRV5|A0A1W2PRV5_HUMAN Isoform of Q16637, Survival motor neuron protein OS=Homo sapiens OX=9606 GN=SMN2 PE=1 SV=1;tr|E7EQZ4|E7EQZ4_HUMAN Isoform of Q16637, Survival motor neuron protein OS=Homo sapiens OX=9606 GN=SMN1 PE=1 SV=1;sp|Q16637-3|SMN_HUMA	10	6	6	6	30.5	30.5	30.5	282	6;6;6;6;5;5;5;1;1;1	6;6;6;6;5;5;5;1;1;1	6;6;6;6;5;5;5;1;1;1	282;294;282;294;227;250;262;79;143;180	30.415	0	137.66	18	0.0872955	0.0784187	0	0	1.73263	1.85378	-0.674974	0.535295	26.0966	24.3239	24.3639	24.2366	24.2428	24.2455	25.3404	20	26.0154	20	24.8051	20	Discard	Discard	Discard	Keep	5	3	4	3	2
A0A286YF22;O43175;A0A2C9F2M7;A0A286YFA2;A0A286YFL2;A0A286YFM8;A0A286YER3;A0A286YFC8;A0A286YFB2;A0A286YF78;A0A286YF34;A0A286YFF3;A0A286YFE1;A0A286YFK5	A0A286YF22;O43175;A0A2C9F2M7;A0A286YFA2;A0A286YFL2;A0A286YFM8	D-3-phosphoglycerate dehydrogenase	PHGDH	tr|A0A286YF22|A0A286YF22_HUMAN Isoform of O43175, D-3-phosphoglycerate dehydrogenase OS=Homo sapiens OX=9606 GN=PHGDH PE=1 SV=1;sp|O43175|SERA_HUMAN D-3-phosphoglycerate dehydrogenase OS=Homo sapiens OX=9606 GN=PHGDH PE=1 SV=4;tr|A0A2C9F2M7|A0A2C9F2M7_HUMA	14	28	28	28	43.5	43.5	43.5	526	28;28;27;24;22;20;12;12;12;10;9;7;7;7	28;28;27;24;22;20;12;12;12;10;9;7;7;7	28;28;27;24;22;20;12;12;12;10;9;7;7;7	526;533;532;445;429;239;97;123;165;276;72;63;89;145	55.938	0	323.31	512	0.0477829	-0.047514	0.214115	-0.361876	-0.220671	-0.290184	0.574209	-0.393339	30.4909	30.8895	30.7116	30.8417	30.7811	30.937	31.0297	30.7675	30.4555	30.5533	31.4231	31.1293	Discard	Discard	Discard	Discard	21	22	22	22	22
A0A286YFF8;Q7Z3U7-2;Q7Z3U7-6;Q7Z3U7-5;Q7Z3U7;Q7Z3U7-3;F8VZV1	A0A286YFF8;Q7Z3U7-2;Q7Z3U7-6;Q7Z3U7-5;Q7Z3U7;Q7Z3U7-3	Protein MON2 homolog	MON2	tr|A0A286YFF8|A0A286YFF8_HUMAN Isoform of Q7Z3U7, Protein MON2 homolog OS=Homo sapiens OX=9606 GN=MON2 PE=1 SV=1;sp|Q7Z3U7-2|MON2_HUMAN Isoform of Q7Z3U7, Isoform 2 of Protein MON2 homolog OS=Homo sapiens OX=9606 GN=MON2;sp|Q7Z3U7-6|MON2_HUMAN Isoform of Q	7	4	4	4	2.3	2.3	2.3	1718	4;4;4;4;4;2;1	4;4;4;4;4;2;1	4;4;4;4;4;2;1	1718;1675;1688;1711;1717;586;1072	190.48	0	8.0825	14	3.07297	0.00890541	0.750074	-0.399727	0.483177	3.35904	-0.0218163	-0.195606	23.359	23.073	22.8759	20	20	23.0641	23.6603	24.0552	23.6821	23.3051	23.8559	24.4549	Keep	Discard	Discard	Discard	2	2	2	1	1
A0A2R8Y5A0;A0A2R8YD58;E7EU96;Q8NEV1;P68400;A0A2R8Y4D6;A0A2R8Y4H0;A0A2R8YDP2;A0A2R8YF43;A0A2R8YFU2;V9GYA2;P68400-2;V9GYW6;A0A2R8YDY7;A0A2R8YEW1;A0A2R8YCC9;A0A2R8Y3W6;A0A2R8Y797;A0A2R8YEL7;V9GY80;A0A2R8YF47;A0A2R8YCK2;A0A087WY74;A0A2R8Y7T1	A0A2R8Y5A0;A0A2R8YD58;E7EU96;Q8NEV1;P68400;A0A2R8Y4D6;A0A2R8Y4H0;A0A2R8YDP2;A0A2R8YF43;A0A2R8YFU2;V9GYA2;P68400-2	Casein kinase II subunit alpha 3;Casein kinase II subunit alpha	CSNK2A1;CSNK2A3	tr|A0A2R8Y5A0|A0A2R8Y5A0_HUMAN Isoform of P68400, Casein kinase II subunit alpha OS=Homo sapiens OX=9606 GN=CSNK2A1 PE=1 SV=1;tr|A0A2R8YD58|A0A2R8YD58_HUMAN Isoform of P68400, Casein kinase II subunit alpha OS=Homo sapiens OX=9606 GN=CSNK2A1 PE=1 SV=1;tr|E	24	6	6	6	17.8	17.8	17.8	354	6;6;6;6;6;5;5;4;4;4;3;3;2;2;2;1;1;1;1;1;1;1;1;1	6;6;6;6;6;5;5;4;4;4;3;3;2;2;2;1;1;1;1;1;1;1;1;1	6;6;6;6;6;5;5;4;4;4;3;3;2;2;2;1;1;1;1;1;1;1;1;1	354;376;385;391;391;207;256;354;363;374;144;255;42;131;133;33;74;86;88;92;94;117;118;152	40.717	0	28.917	61	-0.0602398	0.00992966	0.410704	-0.14007	0.322458	0.48148	-0.295868	-0.155716	25.2614	24.7233	24.939	24.7835	24.78	24.7133	25.1372	24.8076	25.4331	24.3969	25.293	24.9477	Discard	Discard	Discard	Discard	4	4	4	4	4
H0YH87;A0A2R8Y7P6;A0A2R8YDM9;F8VQP2;F8WB06;V9GY86;A0A2R8Y5A6;Q99700-2;Q99700-4;Q99700;Q99700-5;F8VRK6;F8VVY6;F8W0B5	H0YH87;A0A2R8Y7P6;A0A2R8YDM9;F8VQP2;F8WB06;V9GY86;A0A2R8Y5A6;Q99700-2;Q99700-4;Q99700;Q99700-5;F8VRK6	Ataxin-2	ATXN2	tr|H0YH87|H0YH87_HUMAN Isoform of Q99700, Ataxin-2 OS=Homo sapiens OX=9606 GN=ATXN2 PE=1 SV=2;tr|A0A2R8Y7P6|A0A2R8Y7P6_HUMAN Isoform of Q99700, Ataxin-2 OS=Homo sapiens OX=9606 GN=ATXN2 PE=1 SV=1;tr|A0A2R8YDM9|A0A2R8YDM9_HUMAN Isoform of Q99700, Ataxin-2 O	14	9	9	9	13.9	13.9	13.9	835	9;9;9;9;9;9;9;9;9;9;8;5;4;1	9;9;9;9;9;9;9;9;9;9;8;5;4;1	9;9;9;9;9;9;9;9;9;9;8;5;4;1	835;957;968;1073;1085;1153;1166;995;1243;1313;1006;235;184;296	90.166	0	66.216	38	-0.169708	0.209576	-0.000465393	-0.264336	0.383268	0.646303	1.14326	0.330564	25.9873	25.475	25.604	25.6447	25.341	25.2655	26.233	25.3717	25.0897	25.3722	25.9024	25.636	Discard	Discard	Keep	Discard	7	7	7	7	7
D6RAN4;A0A2R8Y5Y7;P32969;H0Y9R4;E7ESE0;H0Y9V9	D6RAN4;A0A2R8Y5Y7;P32969;H0Y9R4;E7ESE0;H0Y9V9	60S ribosomal protein L9	RPL9	tr|D6RAN4|D6RAN4_HUMAN Isoform of P32969, 60S ribosomal protein L9 (Fragment) OS=Homo sapiens OX=9606 GN=RPL9 PE=1 SV=8;tr|A0A2R8Y5Y7|A0A2R8Y5Y7_HUMAN Isoform of P32969, 60S ribosomal protein L9 OS=Homo sapiens OX=9606 GN=RPL9 PE=1 SV=1;sp|P32969|RL9_HUMAN	6	6	6	6	25.4	25.4	25.4	181	6;6;6;4;4;3	6;6;6;4;4;3	6;6;6;4;4;3	181;220;192;90;166;113	20.775	0	27.878	120	0.353241	-0.0742416	-1.21325	-0.0963764	-0.258564	-0.537096	-0.55773	0.470404	27.7501	28.2434	28.0087	27.8901	28.2872	28.3176	27.4715	27.6139	28.0292	28.8271	27.0011	27.7102	Discard	Discard	Discard	Discard	6	6	6	5	6
A0A2R8Y653;Q9BZX2;Q9BZX2-2;Q9HA47-3;Q9HA47;Q9HA47-4	A0A2R8Y653;Q9BZX2	Uridine-cytidine kinase 2	UCK2	tr|A0A2R8Y653|A0A2R8Y653_HUMAN Isoform of Q9BZX2, Uridine-cytidine kinase 2 OS=Homo sapiens OX=9606 GN=UCK2 PE=1 SV=1;sp|Q9BZX2|UCK2_HUMAN Uridine-cytidine kinase 2 OS=Homo sapiens OX=9606 GN=UCK2 PE=1 SV=1	6	7	7	7	35	35	35	240	7;7;2;1;1;1	7;7;2;1;1;1	7;7;2;1;1;1	240;261;111;268;277;282	27.408	0	70.744	129	-0.446016	0.0846272	0.412659	0.161768	0.449446	0.234917	0.0773048	0.0460033	27.8879	27.5114	27.4384	27.9574	27.6529	27.4268	28.2914	28.25	28.2141	27.8373	28.2454	28.0882	Discard	Discard	Discard	Discard	7	6	6	7	7
A0A2R8Y6J3;P46777;Q5T7N0;A0A2R8Y4A2	A0A2R8Y6J3;P46777	60S ribosomal protein L5	RPL5	tr|A0A2R8Y6J3|A0A2R8Y6J3_HUMAN Isoform of P46777, 60S ribosomal protein L5 (Fragment) OS=Homo sapiens OX=9606 GN=RPL5 PE=1 SV=1;sp|P46777|RL5_HUMAN 60S ribosomal protein L5 OS=Homo sapiens OX=9606 GN=RPL5 PE=1 SV=3	4	5	5	5	21.8	21.8	21.8	238	5;5;2;1	5;5;2;1	5;5;2;1	238;297;130;170	27.045	0	13.138	20	4.30932	4.30932	0.982235	0.407841	0.355165	0.190517	-0.078064	0.335241	24.2902	24.3093	23.9351	20	24.0997	20	24.4954	25.1891	24.5735	24.2069	24.1602	24.7813	Keep	Keep	Discard	Discard	2	2	2	1	2
A0A2R8Y811;P62263;E5RH77	A0A2R8Y811;P62263;E5RH77	40S ribosomal protein S14	RPS14	tr|A0A2R8Y811|A0A2R8Y811_HUMAN Isoform of P62263, 40S ribosomal protein S14 (Fragment) OS=Homo sapiens OX=9606 GN=RPS14 PE=1 SV=1;sp|P62263|RS14_HUMAN 40S ribosomal protein S14 OS=Homo sapiens OX=9606 GN=RPS14 PE=1 SV=3;tr|E5RH77|E5RH77_HUMAN Isoform of P6	3	11	11	11	43.3	43.3	43.3	150	11;11;7	11;11;7	11;11;7	150;151;134	16.159	0	277.8	486	-0.407337	0.231415	-0.771172	-0.24946	-0.888391	-0.884703	-0.657455	-0.0574017	30.5441	31.0731	31.4325	31.4804	31.4288	30.8417	29.8874	30.3944	30.5448	31.1655	29.9448	30.6438	Discard	Discard	Discard	Discard	11	11	11	11	11
A0A2R8Y891;P08237;P08237-3;P08237-2;F8VZI0;F8VX13;F8VNX2;F8VZQ1;F8VSL1;F8VP00;F8VW30;H0YHB8;F8W1J8;F8VSF7;F8VUB8;F8VYK8;F8VTQ3;F8VVE3	A0A2R8Y891;P08237;P08237-3;P08237-2;F8VZI0	ATP-dependent 6-phosphofructokinase, muscle type	PFKM	tr|A0A2R8Y891|A0A2R8Y891_HUMAN Isoform of P08237, ATP-dependent 6-phosphofructokinase OS=Homo sapiens OX=9606 GN=PFKM PE=1 SV=1;sp|P08237|PFKAM_HUMAN ATP-dependent 6-phosphofructokinase, muscle type OS=Homo sapiens OX=9606 GN=PFKM PE=1 SV=2;sp|P08237-3|PFK	18	28	23	23	34.7	29.7	29.7	883	28;28;28;26;25;6;6;6;5;5;4;2;2;2;2;2;2;2	23;23;23;23;22;6;6;6;5;5;4;2;2;2;2;2;2;2	23;23;23;23;22;6;6;6;5;5;4;2;2;2;2;2;2;2	883;780;851;749;727;156;157;161;139;176;116;41;84;102;141;149;149;165	96.907	0	323.31	405	-0.43631	0.0940514	0.735519	0.205009	-0.0574818	-0.0978889	0.17701	0.287861	29.6729	29.6121	29.7303	30.0484	29.7708	29.5181	29.7532	29.8103	29.5762	29.0748	29.4654	29.6053	Discard	Discard	Discard	Discard	27	27	27	27	27
A0A2R8YCS7;Q9Y3Z3;Q9Y3Z3-4;Q9Y3Z3-3;A0A2R8YD90;A0A2R8YF51;A0A2R8Y5D2;A0A2R8Y586;A0A2R8YG48;A0A2R8Y7R5;A0A2R8Y755;A0A2R8YFV6;A0A2R8Y6J9;A0A2R8YF18	A0A2R8YCS7;Q9Y3Z3;Q9Y3Z3-4;Q9Y3Z3-3;A0A2R8YD90	Deoxynucleoside triphosphate triphosphohydrolase SAMHD1	SAMHD1	tr|A0A2R8YCS7|A0A2R8YCS7_HUMAN Isoform of Q9Y3Z3, Deoxynucleoside triphosphate triphosphohydrolase SAMHD1 OS=Homo sapiens OX=9606 GN=SAMHD1 PE=1 SV=1;sp|Q9Y3Z3|SAMH1_HUMAN Deoxynucleoside triphosphate triphosphohydrolase SAMHD1 OS=Homo sapiens OX=9606 GN=S	14	13	13	13	21.6	21.6	21.6	589	13;13;12;10;9;5;5;4;3;3;3;3;3;2	13;13;12;10;9;5;5;4;3;3;3;3;3;2	13;13;12;10;9;5;5;4;3;3;3;3;3;2	589;626;591;556;413;285;289;156;89;127;129;139;212;104	67.942	0	37.008	82	0.648773	0.206993	-0.491375	-0.509943	0.0550346	-0.206598	0.102148	0.11965	26.8947	27.1336	26.8397	26.4848	27.1013	26.9266	26.1884	26.3706	26.0862	26.862	26.0687	26.8805	Discard	Discard	Discard	Discard	11	11	10	9	10
A0A2U3TZH3;Q05639;A0A2R8Y488;A0A2R8Y660;A0A2R8YDN5	A0A2U3TZH3;Q05639;A0A2R8Y488	Elongation factor 1-alpha 2	EEF1A2	tr|A0A2U3TZH3|A0A2U3TZH3_HUMAN Isoform of Q05639, Elongation factor 1-alpha OS=Homo sapiens OX=9606 GN=EEF1A2 PE=1 SV=1;sp|Q05639|EF1A2_HUMAN Elongation factor 1-alpha 2 OS=Homo sapiens OX=9606 GN=EEF1A2 PE=1 SV=1;tr|A0A2R8Y488|A0A2R8Y488_HUMAN Isoform of	5	18	3	3	31.2	6.9	6.9	496	18;18;9;8;7	3;3;1;1;1	3;3;1;1;1	496;463;173;152;106	54.34	0	20.228	18	0.00968361	-0.231731	0	0	-0.202961	-0.486816	0	0	25.6406	26.0905	25.8436	26.0808	26.1274	26.3222	20	20	20	20	20	20	Discard	Discard	Discard	Discard	16	15	16	15	16
A0A3B3IRI2;P17812;B4E1E0;A0A3B3IRQ8;A0A3B3ITF6;P17812-2;A0A3B3ITB8;A0A3B3ISY3;A0A3B3ITH9;Q9NRF8	A0A3B3IRI2;P17812;B4E1E0;A0A3B3IRQ8;A0A3B3ITF6;P17812-2;A0A3B3ITB8	CTP synthase 1;CTP synthase	CTPS1	tr|A0A3B3IRI2|A0A3B3IRI2_HUMAN Isoform of P17812, CTP synthase OS=Homo sapiens OX=9606 GN=CTPS1 PE=1 SV=1;sp|P17812|PYRG1_HUMAN CTP synthase 1 OS=Homo sapiens OX=9606 GN=CTPS1 PE=1 SV=2;tr|B4E1E0|B4E1E0_HUMAN Isoform of P17812, CTP synthase OS=Homo sapiens	10	23	23	23	40.8	40.8	40.8	564	23;23;18;17;17;16;13;6;5;2	23;23;18;17;17;16;13;6;5;2	23;23;18;17;17;16;13;6;5;2	564;591;435;451;461;360;335;89;111;586	63.723	0	177.88	227	0.0683327	-0.261766	-0.174114	-0.432777	-0.344187	-0.242479	0.210773	0.146465	28.2818	28.4188	28.626	28.3504	28.5243	28.6805	28.1766	28.6688	27.9659	28.8429	28.0302	29.1016	Discard	Discard	Discard	Discard	18	17	17	15	18
M0QXS5;A0A3B3ITJ4;P14866-2;P14866;M0QYT0;B4DVF8;M0R1W6;M0R076;M0QYL7;H7C464	M0QXS5;A0A3B3ITJ4;P14866-2;P14866;M0QYT0	Heterogeneous nuclear ribonucleoprotein L	HNRNPL	tr|M0QXS5|M0QXS5_HUMAN Isoform of P14866, Heterogeneous nuclear ribonucleoprotein L (Fragment) OS=Homo sapiens OX=9606 GN=HNRNPL PE=1 SV=1;tr|A0A3B3ITJ4|A0A3B3ITJ4_HUMAN Isoform of P14866, Heterogeneous nuclear ribonucleoprotein L (Fragment) OS=Homo sapien	10	14	14	13	32.1	32.1	30.8	530	14;14;14;14;7;4;4;3;2;1	14;14;14;14;7;4;4;3;2;1	13;13;13;13;6;4;4;3;2;0	530;537;456;589;321;179;220;114;198;133	58.362	0	57.088	105	0.258211	-0.136667	-0.797939	0.256618	-0.0965614	-0.397623	-0.0414104	-0.207329	26.7642	26.902	26.8608	26.6438	27.1618	27.0386	26.5705	26.7332	26.6119	27.5312	26.7778	26.4766	Discard	Discard	Discard	Discard	10	11	10	10	12
A0A3B3ITT5;P47914	A0A3B3ITT5;P47914	60S ribosomal protein L29	RPL29	tr|A0A3B3ITT5|A0A3B3ITT5_HUMAN Isoform of P47914, 60S ribosomal protein L29 OS=Homo sapiens OX=9606 GN=RPL29 PE=1 SV=1;sp|P47914|RL29_HUMAN 60S ribosomal protein L29 OS=Homo sapiens OX=9606 GN=RPL29 PE=1 SV=2	2	2	2	2	13.8	13.8	13.8	167	2;2	2;2	2;2	167;159	18.512	0	9.9946	23	0.883324	1.05794	0.370407	0.414831	-0.078804	-0.00621986	-0.958586	0.733395	25.457	25.7328	25.5358	24.8494	25.4633	24.6748	24.7023	24.4697	25.6609	24.0993	23.969	24.0549	Discard	Keep	Discard	Discard	2	2	2	2	2
A0A3B3ITW1;P49841;P49841-2	A0A3B3ITW1;P49841;P49841-2	Glycogen synthase kinase-3 beta	GSK3B	tr|A0A3B3ITW1|A0A3B3ITW1_HUMAN Isoform of P49841, Glycogen synthase kinase-3 beta OS=Homo sapiens OX=9606 GN=GSK3B PE=1 SV=1;sp|P49841|GSK3B_HUMAN Glycogen synthase kinase-3 beta OS=Homo sapiens OX=9606 GN=GSK3B PE=1 SV=2;sp|P49841-2|GSK3B_HUMAN Isoform of	3	6	3	3	17.4	10.6	10.6	470	6;6;6	3;3;3	3;3;3	470;420;433	52.454	0	25.708	11	0	0	-0.347424	-0.622869	0	0	0.564363	0.224808	20	20	20	20	20	20	24.5286	24.6495	23.9642	24.997	24.3038	25.2724	Discard	Discard	Discard	Discard	2	2	2	2	2
H0YDP6;H0YEL0;A0A3B3IU42;O14893-3;O14893-2;O14893;G5EA29	H0YDP6;H0YEL0;A0A3B3IU42;O14893-3;O14893-2;O14893;G5EA29	Gem-associated protein 2	GEMIN2	tr|H0YDP6|H0YDP6_HUMAN Isoform of O14893, Gem-associated protein 2 (Fragment) OS=Homo sapiens OX=9606 GN=GEMIN2 PE=1 SV=8;tr|H0YEL0|H0YEL0_HUMAN Isoform of O14893, Gem-associated protein 2 (Fragment) OS=Homo sapiens OX=9606 GN=GEMIN2 PE=1 SV=1;tr|A0A3B3IU4	7	2	2	2	9.6	9.6	9.6	197	2;2;2;2;2;2;1	2;2;2;2;2;2;1	2;2;2;2;2;2;1	197;220;275;250;265;280;149	21.918	0	7.2913	23	-4.35266	0	4.26857	4.26857	0	-4.55421	-0.132542	4.72479	20	20	20	24.3527	24.5542	20	24.7248	24.2686	24.8573	20	20	20	Discard	Keep	Discard	Discard	2	2	1	2	2
A0A3B3IU45;P33991;A0A3B3IT92;E5RG31;A0A3B3ITP6;A0A3B3IS57;A0A3B3IRR8	A0A3B3IU45;P33991;A0A3B3IT92;E5RG31;A0A3B3ITP6;A0A3B3IS57	DNA replication licensing factor MCM4	MCM4	tr|A0A3B3IU45|A0A3B3IU45_HUMAN Isoform of P33991, DNA helicase OS=Homo sapiens OX=9606 GN=MCM4 PE=1 SV=1;sp|P33991|MCM4_HUMAN DNA replication licensing factor MCM4 OS=Homo sapiens OX=9606 GN=MCM4 PE=1 SV=5;tr|A0A3B3IT92|A0A3B3IT92_HUMAN Isoform of P33991,	7	15	15	15	20.7	20.7	20.7	813	15;15;14;13;13;12;4	15;15;14;13;13;12;4	15;15;14;13;13;12;4	813;863;904;582;742;749;191	91.19	0	73.564	105	-0.212246	-0.235989	-0.192963	-0.00743866	-0.291309	-0.496201	-0.228991	-0.113651	27.0579	27.2879	27.3492	27.5001	27.5541	27.5239	26.4512	27.2928	26.6802	27.4858	26.5648	27.3002	Discard	Discard	Discard	Discard	9	11	10	10	11
A0A3B3IUD2;Q9BUK6-3;Q9BUK6-2;Q9BUK6;Q9BUK6-7;Q9BUK6-4;Q9BUK6-5	A0A3B3IUD2;Q9BUK6-3;Q9BUK6-2;Q9BUK6;Q9BUK6-7	Protein misato homolog 1	MSTO1	tr|A0A3B3IUD2|A0A3B3IUD2_HUMAN Isoform of Q9BUK6, Protein misato homolog 1 OS=Homo sapiens OX=9606 GN=MSTO1 PE=1 SV=1;sp|Q9BUK6-3|MSTO1_HUMAN Isoform of Q9BUK6, Isoform 3 of Protein misato homolog 1 OS=Homo sapiens OX=9606 GN=MSTO1;sp|Q9BUK6-2|MSTO1_HUMAN	7	4	4	4	7.4	7.4	7.4	557	4;4;4;4;3;1;1	4;4;4;4;3;1;1	4;4;4;4;3;1;1	557;558;569;570;524;99;391	60.645	0	14.584	13	0	0	-3.79778	-4.35609	4.52576	4.52576	0.279676	0.0638313	24.5258	20	20	20	20	20	24.9697	20	24.69	23.7978	24.9058	24.3561	Discard	Discard	Keep	Keep	2	2	2	2	1
A5YKK6-2;A5YKK6;A5YKK6-3;A5YKK6-4;H3BNB1;H3BTH2;H3BMZ2;H3BR89;H3BVC9;H3BMH0	A5YKK6-2;A5YKK6;A5YKK6-3;A5YKK6-4	CCR4-NOT transcription complex subunit 1	CNOT1	sp|A5YKK6-2|CNOT1_HUMAN Isoform of A5YKK6, Isoform 2 of CCR4-NOT transcription complex subunit 1 OS=Homo sapiens OX=9606 GN=CNOT1;sp|A5YKK6|CNOT1_HUMAN CCR4-NOT transcription complex subunit 1 OS=Homo sapiens OX=9606 GN=CNOT1 PE=1 SV=2;sp|A5YKK6-3|CNOT1_HU	10	16	16	16	7.3	7.3	7.3	2371	16;16;15;11;4;2;2;1;1;1	16;16;15;11;4;2;2;1;1;1	16;16;15;11;4;2;2;1;1;1	2371;2376;2150;1551;185;68;439;193;241;277	266.38	0	42.79	58	-0.53459	-1.45369	0.86622	0.0311108	-0.148321	4.30096	-1.22437	-1.57617	24.301	23.5735	24.4493	24.1081	20	25.0272	26.191	25.1422	27.4154	24.276	27.7672	25.1111	Discard	Discard	Discard	Discard	3	2	2	2	1
A6NEM2;P51610-2;P51610;P51610-4;P51610-3;H7C1C4	A6NEM2;P51610-2;P51610;P51610-4	Host cell factor 1;HCF N-terminal chain 1;HCF N-terminal chain 2;HCF N-terminal chain 3;HCF N-terminal chain 4;HCF N-terminal chain 5;HCF N-terminal chain 6;HCF C-terminal chain 1;HCF C-terminal chain 2;HCF C-terminal chain 3;HCF C-terminal chain 4;HCF C-terminal chain 5;HCF C-terminal chain 6	HCFC1	tr|A6NEM2|A6NEM2_HUMAN Isoform of P51610, Host cell factor 1 OS=Homo sapiens OX=9606 GN=HCFC1 PE=1 SV=2;sp|P51610-2|HCFC1_HUMAN Isoform of P51610, Isoform 2 of Host cell factor 1 OS=Homo sapiens OX=9606 GN=HCFC1;sp|P51610|HCFC1_HUMAN Host cell factor 1 OS=	6	8	8	8	5.1	5.1	5.1	2080	8;8;8;8;3;2	8;8;8;8;3;2	8;8;8;8;3;2	2080;1966;2035;2079;428;611	213.47	0	25.544	16	-0.755823	-0.282242	0.509262	0.148527	0.596701	0.492472	1.21936	0.0739899	23.083	22.1217	22.4863	22.8775	22.5905	22.404	24.4949	23.1472	23.2755	22.6379	24.4209	22.9987	Discard	Discard	Keep	Discard	3	3	3	2	2
A6NF51;O95861-4;O95861;O95861-2;F8VVW8;F8VZG4;F8W1J0;O95861-3	A6NF51;O95861-4;O95861;O95861-2;F8VVW8;F8VZG4;F8W1J0;O95861-3	3(2),5-bisphosphate nucleotidase 1	BPNT1	tr|A6NF51|A6NF51_HUMAN Isoform of O95861, 3(2),5-bisphosphate nucleotidase 1 OS=Homo sapiens OX=9606 GN=BPNT1 PE=1 SV=2;sp|O95861-4|BPNT1_HUMAN Isoform of O95861, Isoform 4 of 3(2),5-bisphosphate nucleotidase 1 OS=Homo sapiens OX=9606 GN=BPNT1;sp|O95	8	4	4	4	15.1	15.1	15.1	291	4;4;4;4;2;2;2;2	4;4;4;4;2;2;2;2	4;4;4;4;2;2;2;2	291;272;308;325;130;136;170;253	31.707	0	10.338	14	0.684542	0.0530834	-1.884	-0.645916	2.08399	1.94403	4.64856	4.64856	24.5171	23.1084	22.4331	22.4239	22.573	23.0554	24.6486	23.406	20	25.29	20	24.0519	Discard	Discard	Keep	Keep	2	2	2	2	2
A6NHR9-2;A6NHR9;J3KTL8;A6NHR9-3	A6NHR9-2;A6NHR9;J3KTL8	Structural maintenance of chromosomes flexible hinge domain-containing protein 1	SMCHD1	sp|A6NHR9-2|SMHD1_HUMAN Isoform of A6NHR9, Isoform 2 of Structural maintenance of chromosomes flexible hinge domain-containing protein 1 OS=Homo sapiens OX=9606 GN=SMCHD1;sp|A6NHR9|SMHD1_HUMAN Structural maintenance of chromosomes flexible hinge domain-con	4	5	5	5	3	3	3	1917	5;5;4;2	5;5;4;2	5;5;4;2	1917;2005;1388;762	215.74	0	20.841	22	-1.60669	-0.713013	2.58898	-0.068264	0.545034	1.7597	0.230207	-0.479855	24.0752	21.8238	23.5302	23.4305	22.3155	22.5368	23.3224	22.589	23.0922	20	23.8022	22.6572	Discard	Discard	Discard	Discard	3	3	3	3	2
A6ZKI3;Q17RB0	A6ZKI3;Q17RB0	Protein FAM127A;Protein FAM127C	FAM127A;FAM127C	sp|A6ZKI3|RTL8C_HUMAN Isoform of O15255, Retrotransposon Gag-like protein 8B OS=Homo sapiens OX=9606 GN=RTL8C PE=1 SV=1;sp|Q17RB0|RTL8B_HUMAN Retrotransposon Gag-like protein 8B OS=Homo sapiens OX=9606 GN=RTL8B PE=1 SV=1	2	8	8	2	42.5	42.5	11.5	113	8;4	8;4	2;0	113;113	13.171	0	23.07	135	-0.558256	0.0203266	0.86285	0.196644	0.417408	0.293089	-0.237707	0.0271626	27.9752	27.6663	27.5578	28.2245	27.6821	27.646	28.9256	28.3928	29.1633	27.53	28.8984	28.1962	Discard	Discard	Discard	Discard	5	5	5	5	5
A8MT37;P49840;M0QYV0	A8MT37;P49840;M0QYV0	Glycogen synthase kinase-3 alpha	GSK3A	tr|A8MT37|A8MT37_HUMAN Isoform of P49840, Glycogen synthase kinase-3 alpha OS=Homo sapiens OX=9606 GN=GSK3A PE=1 SV=2;sp|P49840|GSK3A_HUMAN Glycogen synthase kinase-3 alpha OS=Homo sapiens OX=9606 GN=GSK3A PE=1 SV=2;tr|M0QYV0|M0QYV0_HUMAN Uncharacterized p	3	8	8	5	22.2	22.2	14.2	401	8;8;5	8;8;5	5;5;4	401;483;167	44.919	0	25.325	52	1.10304	-0.0776691	-0.464003	-0.42687	0.32268	0.455156	-0.216173	0.235416	24.8277	24.8852	24.5051	23.7822	24.3726	24.9629	25.3736	25.5832	25.5897	26.0472	25.1381	26.0101	Discard	Discard	Discard	Discard	3	3	3	3	3
A8MX75;P18074;K7EIT8;E7EVE9;P18074-2	A8MX75;P18074;K7EIT8;E7EVE9;P18074-2	TFIIH basal transcription factor complex helicase XPD subunit	ERCC2	tr|A8MX75|A8MX75_HUMAN Isoform of P18074, General transcription and DNA repair factor IIH helicase subunit XPD (Fragment) OS=Homo sapiens OX=9606 GN=ERCC2 PE=1 SV=2;sp|P18074|ERCC2_HUMAN General transcription and DNA repair factor IIH helicase subunit XPD	5	2	2	2	3.4	3.4	3.4	706	2;2;1;1;1	2;2;1;1;1	2;2;1;1;1	706;760;292;682;405	80.511	0	5.0698	6	2.77485	-0.455481	-2.80312	-3.76415	3.31161	0.609102	3.87568	3.87568	23.3116	22.7748	20	20	22.7025	23.2303	23.8757	20	20	22.8031	20	23.7642	Discard	Discard	Keep	Keep	2	2	1	1	2
A8MXL6;P55735-2;P55735;P55735-4;P55735-3;E7ERC8	A8MXL6;P55735-2;P55735;P55735-4;P55735-3;E7ERC8	Protein SEC13 homolog	SEC13	tr|A8MXL6|A8MXL6_HUMAN Isoform of P55735, Protein SEC13 homolog OS=Homo sapiens OX=9606 GN=SEC13 PE=1 SV=1;sp|P55735-2|SEC13_HUMAN Isoform of P55735, Isoform 2 of Protein SEC13 homolog OS=Homo sapiens OX=9606 GN=SEC13;sp|P55735|SEC13_HUMAN Protein SEC13 ho	6	2	2	2	7.7	7.7	7.7	284	2;2;2;2;2;1	2;2;2;2;2;1	2;2;2;2;2;1	284;308;322;325;368;86	31.595	0	5.3119	20	0.0208988	0.387009	0.559595	0.0763855	-0.29793	-0.229332	0	0	24.3444	24.7257	24.6423	24.7048	24.5737	24.3387	20	24.423	20	23.8634	20	24.3467	Discard	Discard	Discard	Discard	2	2	2	2	2
B0QY89;Q9Y262;Q9Y262-2;B0QY90;C9JHP4;C9K0Q7;H7C3A0;H0Y7E6	B0QY89;Q9Y262;Q9Y262-2;B0QY90	Eukaryotic translation initiation factor 3 subunit L	EIF3L	tr|B0QY89|B0QY89_HUMAN Isoform of Q9Y262, Eukaryotic translation initiation factor 3 subunit L OS=Homo sapiens OX=9606 GN=EIF3L PE=1 SV=1;sp|Q9Y262|EIF3L_HUMAN Eukaryotic translation initiation factor 3 subunit L OS=Homo sapiens OX=9606 GN=EIF3L PE=1 SV=1;	8	27	27	27	42	42	42	607	27;27;26;20;8;8;6;2	27;27;26;20;8;8;6;2	27;27;26;20;8;8;6;2	607;564;516;466;150;183;127;109	70.901	0	323.31	259	0.5226	-0.1549	-0.643721	-0.380213	0.217352	0.146246	0.335724	0.0864792	28.5843	28.6197	28.367	28.0971	28.4381	28.7746	27.391	29.0634	27.0553	29.7071	27.3045	29.4436	Discard	Discard	Discard	Discard	22	21	21	18	20
B1AJY5;B1AJY7;O75832;B1AJY6;O75832-2	B1AJY5;B1AJY7;O75832	26S proteasome non-ATPase regulatory subunit 10	PSMD10	tr|B1AJY5|B1AJY5_HUMAN Isoform of O75832, 26S proteasome non-ATPase regulatory subunit 10 OS=Homo sapiens OX=9606 GN=PSMD10 PE=1 SV=1;tr|B1AJY7|B1AJY7_HUMAN Isoform of O75832, 26S proteasome non-ATPase regulatory subunit 10 OS=Homo sapiens OX=9606 GN=PSMD1	5	6	6	6	35.1	35.1	35.1	185	6;6;6;2;2	6;6;6;2;2	6;6;6;2;2	185;193;226;110;151	20.217	0	27.822	32	0.0242939	0.212667	0.657877	0.274065	-1.6938	-1.6649	-0.140007	-0.0429459	24.6379	26.233	26.3317	26.2087	26.3028	26.0203	24.2455	25.4684	24.3855	24.8105	24.2885	25.1943	Discard	Discard	Discard	Discard	4	4	3	3	3
B1ALA9;P60891;A0A2R8Y7H4;P60891-2;B7ZB02;A0A0B4J207;P21108;B1ALA7;Q15244	B1ALA9;P60891;A0A2R8Y7H4;P60891-2	Ribose-phosphate pyrophosphokinase 1	PRPS1	tr|B1ALA9|B1ALA9_HUMAN Isoform of P60891, Ribose-phosphate pyrophosphokinase 1 OS=Homo sapiens OX=9606 GN=PRPS1 PE=1 SV=2;sp|P60891|PRPS1_HUMAN Ribose-phosphate pyrophosphokinase 1 OS=Homo sapiens OX=9606 GN=PRPS1 PE=1 SV=2;tr|A0A2R8Y7H4|A0A2R8Y7H4_HUMAN I	9	11	11	6	47.7	47.7	26.7	285	11;11;10;9;5;4;4;3;2	11;11;10;9;5;4;4;3;2	6;6;5;4;1;2;2;2;2	285;318;321;251;114;318;318;168;40	31.392	0	57.511	93	-0.540894	-0.602797	-0.297184	-0.0553093	-0.998175	-1.50238	0.101412	0.429312	26.1476	26.5667	27.1458	27.1076	27.65	27.1695	26.2059	26.9192	26.1045	27.2164	25.7766	26.9745	Discard	Discard	Discard	Discard	6	7	10	8	9
G3V4W0;B4DY08;B2R5W2;P07910-2;P07910;G3V576;G3V4C1;G3V2Q1;P07910-4;G3V555;G3V575;P07910-3;G3V5X6;G3V3K6;G3V251;B4DSU6;G3V4M8;G3V2H6;G3V5V7;G3V2D6;A0A0G2JPF8;A0A0G2JNQ3;P0DMR1;O60812;B7ZW38;B2RXH8;E5RG71;B3KT61;Q86SE5;Q86SE5-3	G3V4W0;B4DY08;B2R5W2;P07910-2;P07910;G3V576;G3V4C1;G3V2Q1;P07910-4;G3V555;G3V575;P07910-3;G3V5X6;G3V3K6;G3V251;B4DSU6;G3V4M8	Heterogeneous nuclear ribonucleoproteins C1/C2	HNRNPC	tr|G3V4W0|G3V4W0_HUMAN Isoform of P07910, Heterogeneous nuclear ribonucleoproteins C1/C2 (Fragment) OS=Homo sapiens OX=9606 GN=HNRNPC PE=1 SV=1;tr|B4DY08|B4DY08_HUMAN Isoform of P07910, Heterogeneous nuclear ribonucleoproteins C1/C2 OS=Homo sapiens OX=9606	30	14	14	14	48.5	48.5	48.5	262	14;14;14;14;14;13;13;13;13;10;10;9;8;8;8;8;7;6;6;6;6;6;6;6;6;6;1;1;1;1	14;14;14;14;14;13;13;13;13;10;10;9;8;8;8;8;7;6;6;6;6;6;6;6;6;6;1;1;1;1	14;14;14;14;14;13;13;13;13;10;10;9;8;8;8;8;7;6;6;6;6;6;6;6;6;6;1;1;1;1	262;288;290;293;306;231;292;305;250;175;187;226;117;121;126;147;66;54;180;214;293;293;293;293;293;293;85;280;291;304	28.916	0	65.953	187	0.051199	0.428993	-0.173086	0.0319729	0.186014	0.154654	0.0995274	0.330484	28.0718	28.0898	27.8858	28.0386	27.9172	27.6608	28.0292	27.524	27.9297	27.697	27.6987	27.492	Discard	Discard	Discard	Discard	12	14	12	12	14
K7EMV3;B4DEB1;K7EK07;K7ES00;Q71DI3;Q16695;P84243;P68431;K7EP01;Q5TEC6;Q6NXT2	K7EMV3;B4DEB1;K7EK07;K7ES00;Q71DI3;Q16695;P84243;P68431;K7EP01;Q5TEC6;Q6NXT2	Histone H3;Histone H3.2;Histone H3.1t;Histone H3.3;Histone H3.1;Histone H3.3C	H3F3B;H3F3A;HIST2H3A;HIST3H3;HIST1H3A;HIST2H3PS2;H3F3C	tr|K7EMV3|K7EMV3_HUMAN Isoform of P84243, Histone H3 OS=Homo sapiens OX=9606 GN=H3F3B PE=1 SV=1;tr|B4DEB1|B4DEB1_HUMAN Isoform of P84243, Histone H3 OS=Homo sapiens OX=9606 GN=H3F3A PE=1 SV=1;tr|K7EK07|K7EK07_HUMAN Isoform of P84243, Histone H3 (Fragment)	11	4	4	4	29.3	29.3	29.3	92	4;4;4;4;4;4;4;4;2;2;2	4;4;4;4;4;4;4;4;2;2;2	4;4;4;4;4;4;4;4;2;2;2	92;123;132;151;136;136;136;136;113;136;135	10.334	0	8.4885	28	0.0144539	0.380108	-0.262539	0.107285	-1.6558	-0.268082	-0.910795	0.533579	25.8794	26.094	27.5352	26.0795	26.1475	25.7139	27.2791	26.9152	28.1899	27.1778	26.7455	26.808	Discard	Discard	Discard	Discard	3	2	3	2	2
B4DY09;Q12905;X6R6Z1;A0A0A0MRL0	B4DY09;Q12905	Interleukin enhancer-binding factor 2	ILF2	tr|B4DY09|B4DY09_HUMAN Isoform of Q12905, cDNA FLJ51660, highly similar to Interleukin enhancer-binding factor 2 OS=Homo sapiens OX=9606 GN=ILF2 PE=1 SV=1;sp|Q12905|ILF2_HUMAN Interleukin enhancer-binding factor 2 OS=Homo sapiens OX=9606 GN=ILF2 PE=1 SV=2	4	12	12	12	37.5	37.5	37.5	352	12;12;4;3	12;12;4;3	12;12;4;3	352;390;115;150	38.91	0	38.073	116	0.331013	-0.0720844	-0.196274	-0.0301876	2.49042	2.49044	0.455137	0.496101	28.4556	26.1	25.9651	25.769	25.9651	26.1721	27.7024	26.3771	27.2473	26.5734	27.2063	26.4073	Discard	Discard	Keep	Keep	12	9	8	8	9
Q8NBY1;B4E0Y9;Q9P289;Q9P289-2;Q9P289-3;B4DR80;Q9Y6E0-2;Q9Y6E0;H0Y630;C9JDH9;C9JCC0;C9J232;Q5JV98;H7C279;O00506-3;O00506-2;O00506;C9JJV0;Q5JV99	Q8NBY1;B4E0Y9;Q9P289;Q9P289-2;Q9P289-3	Serine/threonine-protein kinase 26	STK26	tr|Q8NBY1|Q8NBY1_HUMAN Isoform of Q9P289, Serine/threonine-protein kinase 26 OS=Homo sapiens OX=9606 GN=STK26 PE=1 SV=1;tr|B4E0Y9|B4E0Y9_HUMAN Isoform of Q9P289, Serine/threonine-protein kinase 26 OS=Homo sapiens OX=9606 GN=STK26 PE=1 SV=1;sp|Q9P289|STK26_	19	13	13	10	35.2	35.2	25.8	392	13;13;13;11;11;6;6;6;5;3;3;3;3;3;3;3;3;2;2	13;13;13;11;11;6;6;6;5;3;3;3;3;3;3;3;3;2;2	10;10;10;8;9;4;4;4;3;0;0;0;2;0;0;0;0;0;2	392;438;416;339;354;412;431;443;369;148;163;177;209;247;332;349;426;79;142	43.867	0	58.254	141	0.0784798	0.149382	-0.812668	-0.305046	0.0840321	-0.0486221	-0.126923	0.00668907	28.272	28.3134	28.188	28.2349	28.3206	28.164	27.7851	27.7772	27.9121	28.5899	27.7784	28.0822	Discard	Discard	Discard	Discard	11	12	11	12	12
B5MBZ0;Q9HC35;Q9HC35-2	B5MBZ0;Q9HC35;Q9HC35-2	Echinoderm microtubule-associated protein-like 4	EML4	tr|B5MBZ0|B5MBZ0_HUMAN Isoform of Q9HC35, Echinoderm microtubule-associated protein-like 4 OS=Homo sapiens OX=9606 GN=EML4 PE=1 SV=3;sp|Q9HC35|EMAL4_HUMAN Echinoderm microtubule-associated protein-like 4 OS=Homo sapiens OX=9606 GN=EML4 PE=1 SV=3;sp|Q9HC35-	3	7	7	7	9.8	9.8	9.8	992	7;7;6	7;7;6	7;7;6	992;981;923	110.18	0	15.549	5	0	0	2.76377	0.498749	0	0	0	-2.40637	20	20	20	20	20	20	20	22.7638	20	20	22.4064	22.265	Keep	Discard	Discard	Discard	1	1	2	1	2
H7C2Y0;B5MCX3;Q15019;Q15019-3;Q15019-2;H7C310;C9J2Q4	H7C2Y0;B5MCX3;Q15019;Q15019-3;Q15019-2;H7C310;C9J2Q4	Septin-2	Sept2	tr|H7C2Y0|H7C2Y0_HUMAN Isoform of Q15019, Septin-2 (Fragment) OS=Homo sapiens OX=9606 GN=SEPT2 PE=1 SV=1;tr|B5MCX3|B5MCX3_HUMAN Isoform of Q15019, Septin-2 OS=Homo sapiens OX=9606 GN=SEPT2 PE=1 SV=1;sp|Q15019|SEPT2_HUMAN Septin-2 OS=Homo sapiens OX=9606 GN	7	2	2	2	13.8	13.8	13.8	188	2;2;2;2;2;1;1	2;2;2;2;2;1;1	2;2;2;2;2;1;1	188;321;361;371;396;161;184	21.65	0.0011435	3.3855	5	0	0	-3.1006	-3.95987	0	0	0.0998001	3.57808	20	20	20	20	20	20	23.5781	20	23.4783	23.1006	20	23.9599	Discard	Discard	Discard	Keep	1	1	1	1	1
B5MDF5;P62826;F5H018;J3KQE5;B4DV51;H0YFC6;A0A087X0W0	B5MDF5;P62826;F5H018;J3KQE5;B4DV51	GTP-binding nuclear protein Ran	RAN	tr|B5MDF5|B5MDF5_HUMAN Isoform of P62826, GTP-binding nuclear protein Ran OS=Homo sapiens OX=9606 GN=RAN PE=1 SV=1;sp|P62826|RAN_HUMAN GTP-binding nuclear protein Ran OS=Homo sapiens OX=9606 GN=RAN PE=1 SV=3;tr|F5H018|F5H018_HUMAN Isoform of P62826, GTP-bi	7	8	8	8	27	27	27	233	8;8;7;7;4;3;1	8;8;7;7;4;3;1	8;8;7;7;4;3;1	233;216;198;234;128;103;53	26.224	0	38.087	73	0.044939	0.223055	0.139399	0.236095	-0.317421	-0.178413	-0.510286	0.232527	25.8736	25.995	26.191	25.95	26.052	25.7719	26.0905	26.2527	26.6007	26.1133	25.8579	26.0166	Discard	Discard	Discard	Discard	6	6	6	6	6
Q99613-2;Q99613;B5ME19;H3BPE3;H3BPE4;H3BTY8	Q99613-2;Q99613;B5ME19	Eukaryotic translation initiation factor 3 subunit C;Eukaryotic translation initiation factor 3 subunit C-like protein	EIF3C;EIF3CL	sp|Q99613-2|EIF3C_HUMAN Isoform of Q99613, Isoform 2 of Eukaryotic translation initiation factor 3 subunit C OS=Homo sapiens OX=9606 GN=EIF3C;sp|Q99613|EIF3C_HUMAN Eukaryotic translation initiation factor 3 subunit C OS=Homo sapiens OX=9606 GN=EIF3C PE=1 S	6	20	20	20	19.2	19.2	19.2	903	20;20;20;3;3;2	20;20;20;3;3;2	20;20;20;3;3;2	903;913;914;132;148;79	104.1	0	96.68	83	0.638842	-0.544336	-0.624222	-0.230793	1.49051	1.90465	0.283979	0.403357	27.7795	26.6315	26.289	25.9926	25.8749	27.1758	26.4236	27.249	26.1396	27.8732	26.0202	27.4798	Discard	Discard	Keep	Keep	17	12	13	9	10
B7Z524;H0YDX7;J3QT46;Q9Y450-4;Q9Y450;H0YES5;E9PHZ9;E9PS53	B7Z524;H0YDX7;J3QT46;Q9Y450-4;Q9Y450;H0YES5;E9PHZ9	HBS1-like protein	HBS1L	tr|B7Z524|B7Z524_HUMAN Isoform of Q9Y450, cDNA FLJ52343, highly similar to HBS1-like protein OS=Homo sapiens OX=9606 GN=HBS1L PE=1 SV=1;tr|H0YDX7|H0YDX7_HUMAN Isoform of Q9Y450, HBS1-like protein (Fragment) OS=Homo sapiens OX=9606 GN=HBS1L PE=1 SV=1;tr|J3Q	8	6	6	6	15.4	15.4	15.4	520	6;6;6;6;6;4;4;2	6;6;6;6;6;4;4;2	6;6;6;6;6;4;4;2	520;554;619;642;684;170;243;142	56.961	0	70.572	10	-0.0257015	-0.260492	0	0	-0.0527153	-0.0494213	0	0	23.3897	23.4004	23.4424	23.4261	23.4391	23.6609	20	20	20	20	20	20	Discard	Discard	Discard	Discard	2	2	2	2	2
F8W1R7;J3KND3;G8JLA2;G3V1V0;B7Z6Z4;P60660-2;P60660;F8VPF3;G3V1Y7;F8VZU9;F8W1I5;F8W180;P14649;F8VXL3;H0YI43	F8W1R7;J3KND3;G8JLA2;G3V1V0;B7Z6Z4;P60660-2;P60660;F8VPF3;G3V1Y7	Myosin light polypeptide 6	MYL6	tr|F8W1R7|F8W1R7_HUMAN Isoform of P60660, Myosin light polypeptide 6 OS=Homo sapiens OX=9606 GN=MYL6 PE=1 SV=1;tr|J3KND3|J3KND3_HUMAN Isoform of P60660, Myosin light polypeptide 6 OS=Homo sapiens OX=9606 GN=MYL6 PE=1 SV=1;tr|G8JLA2|G8JLA2_HUMAN Isoform of	15	5	5	5	38.6	38.6	38.6	145	5;5;5;5;5;5;5;4;3;2;2;2;2;1;1	5;5;5;5;5;5;5;4;3;2;2;2;2;1;1	5;5;5;5;5;5;5;4;3;2;2;2;2;1;1	145;152;152;161;238;151;151;130;115;103;175;196;208;47;83	16.29	0	23.15	47	0.252396	0.11759	0.606243	-0.115355	-0.80917	-1.14916	0.0398102	0.192909	25.4688	25.8976	26.2779	25.6452	26.6179	25.78	25.7369	26.213	25.6971	25.6068	25.544	26.3284	Discard	Discard	Discard	Discard	5	4	4	4	4
H0YHC3;F8W020;F8W118;F8VY35;F8VV59;B7Z9C2;F8W0J6;F5H4R6;H0YIV4;P55209-2;P55209;F8VRJ2;H0YH88;F8W543;F8VVB5;F8VXI6;F8VUX1;P55209-3;A8MXH2	H0YHC3;F8W020;F8W118;F8VY35;F8VV59;B7Z9C2;F8W0J6;F5H4R6;H0YIV4;P55209-2;P55209;F8VRJ2;H0YH88;F8W543;F8VVB5;F8VXI6;F8VUX1;P55209-3	Nucleosome assembly protein 1-like 1	NAP1L1	tr|H0YHC3|H0YHC3_HUMAN Isoform of P55209, Nucleosome assembly protein 1-like 1 (Fragment) OS=Homo sapiens OX=9606 GN=NAP1L1 PE=1 SV=1;tr|F8W020|F8W020_HUMAN Isoform of P55209, Nucleosome assembly protein 1-like 1 (Fragment) OS=Homo sapiens OX=9606 GN=NAP1L	19	7	7	5	29.3	29.3	24.2	198	7;7;7;7;7;7;7;7;7;7;7;6;6;6;5;5;5;5;2	7;7;7;7;7;7;7;7;7;7;7;6;6;6;5;5;5;5;2	5;5;5;5;5;5;5;5;5;5;5;4;4;4;3;3;3;3;0	198;207;209;264;327;349;379;383;385;368;391;114;177;328;161;215;237;323;156	23.417	0	38.358	76	-0.271278	0.0264988	-0.849852	-0.197031	-0.841816	-1.00628	-0.434566	-0.42573	26.4235	27.3714	27.2654	27.6427	27.4298	27.3449	25.1202	26.5735	25.5547	27.4233	25.5459	26.7705	Discard	Discard	Discard	Discard	5	6	6	6	6
B7ZBH1;P56537	B7ZBH1;P56537	Eukaryotic translation initiation factor 6	EIF6	tr|B7ZBH1|B7ZBH1_HUMAN Isoform of P56537, Eukaryotic translation initiation factor 6 (Fragment) OS=Homo sapiens OX=9606 GN=EIF6 PE=1 SV=1;sp|P56537|IF6_HUMAN Eukaryotic translation initiation factor 6 OS=Homo sapiens OX=9606 GN=EIF6 PE=1 SV=1	2	2	2	2	25.9	25.9	25.9	108	2;2	2;2	2;2	108;245	11.824	0	7.7078	19	0.12681	2.57602	0	0	5.07161	-0.297718	0	0	25.0716	25.4612	20	25.3344	25.3693	22.8852	20	20	20	20	20	20	Discard	Keep	Keep	Discard	2	2	2	2	2
B7ZBM3;Q8IVH2-3;Q8IVH2-2;Q8IVH2;A2A312;A0A0C4DFW6;B7ZLG1;Q0PRL4;A0A0U1RQE0;A8MUV4;A0A0U1RQR8;A0A0U1RQY3;A0A0U1RQM2;Q9BZS1-2;Q9BZS1-4;Q9BZS1;Q9BZS1-3;O15409-2;O15409;O15409-9;O15409-4	B7ZBM3;Q8IVH2-3;Q8IVH2-2;Q8IVH2	Forkhead box protein P4	FOXP4	tr|B7ZBM3|B7ZBM3_HUMAN Isoform of Q8IVH2, Forkhead box protein P4 OS=Homo sapiens OX=9606 GN=FOXP4 PE=1 SV=1;sp|Q8IVH2-3|FOXP4_HUMAN Isoform of Q8IVH2, Isoform 3 of Forkhead box protein P4 OS=Homo sapiens OX=9606 GN=FOXP4;sp|Q8IVH2-2|FOXP4_HUMAN Isoform of	21	4	3	3	7.8	6.7	6.7	668	4;4;4;4;1;1;1;1;1;1;1;1;1;1;1;1;1;1;1;1;1	3;3;3;3;1;0;0;0;0;0;0;0;0;0;0;0;0;0;0;0;0	3;3;3;3;1;0;0;0;0;0;0;0;0;0;0;0;0;0;0;0;0	668;667;678;680;87;441;454;530;589;694;698;712;716;396;404;431;456;623;715;732;740	72.286	0	69.627	16	-0.0766716	0.373808	-0.712923	0.0624027	1.14138	1.19368	1.13557	0.172173	24.1924	23.0111	23.051	23.0877	22.9987	22.6373	24.4061	22.8262	23.2706	23.5391	24.234	22.7638	Discard	Discard	Keep	Keep	4	2	2	2	2
B7ZC38;Q9NR46;B7ZC39;Q9NR46-2;F8WFB9;G5E9J1;H7C1Z6	B7ZC38;Q9NR46;B7ZC39;Q9NR46-2	Endophilin-B2	SH3GLB2	tr|B7ZC38|B7ZC38_HUMAN Isoform of Q9NR46, Endophilin-B2 OS=Homo sapiens OX=9606 GN=SH3GLB2 PE=1 SV=1;sp|Q9NR46|SHLB2_HUMAN Endophilin-B2 OS=Homo sapiens OX=9606 GN=SH3GLB2 PE=1 SV=1;tr|B7ZC39|B7ZC39_HUMAN Isoform of Q9NR46, Endophilin-B2 OS=Homo sapiens OX	7	18	18	17	41.8	41.8	39.8	400	18;18;17;17;7;2;2	18;18;17;17;7;2;2	17;17;16;16;6;2;2	400;395;374;404;127;24;59	44.361	0	164.28	240	-0.303551	0.257689	0.59704	0.149458	0.554222	0.47258	-0.00327492	-0.11808	29.1445	28.6726	28.5903	28.9762	28.6719	28.4149	28.4095	28.4609	28.4128	27.8638	28.5276	28.3114	Discard	Discard	Discard	Discard	15	16	15	15	14
B8ZZ87;Q6NZ67;H7C173;H7BZ50;Q6P582;H7C202	B8ZZ87;Q6NZ67;H7C173;H7BZ50;Q6P582;H7C202	Mitotic-spindle organizing protein 2B;Mitotic-spindle organizing protein 2A	MZT2B;MZT2A	tr|B8ZZ87|B8ZZ87_HUMAN Isoform of Q6NZ67, Mitotic-spindle organizing protein 2B OS=Homo sapiens OX=9606 GN=MZT2B PE=1 SV=1;sp|Q6NZ67|MZT2B_HUMAN Mitotic-spindle organizing protein 2B OS=Homo sapiens OX=9606 GN=MZT2B PE=1 SV=1;tr|H7C173|H7C173_HUMAN Isoform	6	6	6	6	36.2	36.2	36.2	218	6;6;5;4;4;3	6;6;5;4;4;3	6;6;5;4;4;3	218;158;122;121;158;140	22.281	0	28.462	20	-0.389883	0.188604	0.160686	-0.143354	0.065464	-0.127306	-0.320684	0.275486	24.8548	24.4275	24.7893	24.8173	24.9821	24.2389	24.8134	24.4255	25.1341	24.2648	24.5379	24.5689	Discard	Discard	Discard	Discard	2	2	2	2	2
J3KMX2;B9EGA3;Q92925-3;Q92925-2;Q92925;J3QWB6	J3KMX2;B9EGA3;Q92925-3;Q92925-2;Q92925;J3QWB6	SWI/SNF-related matrix-associated actin-dependent regulator of chromatin subfamily D member 2	SMARCD2	tr|J3KMX2|J3KMX2_HUMAN Isoform of Q92925, SWI/SNF-related matrix-associated actin-dependent regulator of chromatin subfamily D member 2 OS=Homo sapiens OX=9606 GN=SMARCD2 PE=1 SV=1;tr|B9EGA3|B9EGA3_HUMAN Isoform of Q92925, SMARCD2 protein OS=Homo sapiens O	6	6	6	5	14.7	14.7	12.1	456	6;6;6;6;6;5	6;6;6;6;6;5	5;5;5;5;5;5	456;494;483;510;531;231	52.238	0	33.029	13	0	0	-0.478104	-0.26712	0	0	0.0402164	-0.581831	20	20	20	20	20	20	24.7928	25.5465	24.7526	26.0246	25.3746	25.8136	Discard	Discard	Discard	Discard	1	1	1	1	1
C4AMC7;Q6VEQ5;A8K0Z3;A8MWX3	C4AMC7;Q6VEQ5;A8K0Z3	Putative WAS protein family homolog 3;WAS protein family homolog 2;WAS protein family homolog 1	WASH3P;WASH2P;WASH1	sp|C4AMC7|WASH3_HUMAN Putative WAS protein family homolog 3 OS=Homo sapiens OX=9606 GN=WASH3P PE=1 SV=2;sp|Q6VEQ5|WASH2_HUMAN WAS protein family homolog 2 OS=Homo sapiens OX=9606 GN=WASH2P PE=2 SV=2;sp|A8K0Z3|WASH1_HUMAN WASH complex subunit 1 OS=Homo sapi	4	6	6	3	15.8	15.8	7.8	463	6;6;3;2	6;6;3;2	3;3;1;0	463;465;465;477	49.994	0	28.216	41	-0.459158	0.709867	0.43581	0.413738	-0.0441647	-0.568195	3.40289	3.40289	25.311	25.6119	25.3552	26.0711	25.8792	24.9021	23.4029	25.1248	20	24.689	20	24.7111	Discard	Discard	Discard	Discard	4	5	3	5	5
C9J0J7;G5E9Q6;P35080-2;C9J712;C9JQ45;P35080	C9J0J7;G5E9Q6;P35080-2;C9J712;C9JQ45;P35080	Profilin;Profilin-2	PFN2	tr|C9J0J7|C9J0J7_HUMAN Isoform of P35080, Profilin OS=Homo sapiens OX=9606 GN=PFN2 PE=1 SV=1;tr|G5E9Q6|G5E9Q6_HUMAN Isoform of P35080, Profilin OS=Homo sapiens OX=9606 GN=PFN2 PE=1 SV=1;sp|P35080-2|PROF2_HUMAN Isoform of P35080, Isoform IIb of Profilin-2 O	6	2	2	2	25.3	25.3	25.3	91	2;2;2;1;1;1	2;2;2;1;1;1	2;2;2;1;1;1	91;188;140;91;110;140	9.8402	0	9.4728	9	0.154367	-0.225632	0	0	-4.09917	-4.12904	0	0	20	24.0947	24.0992	23.9404	24.129	24.3204	20	20	20	20	20	20	Discard	Discard	Discard	Discard	1	2	2	2	2
C9J0K6;P30626-3;P30626-2;P30626;B4DHQ6	C9J0K6;P30626-3;P30626-2;P30626	Sorcin	SRI	tr|C9J0K6|C9J0K6_HUMAN Isoform of P30626, Sorcin OS=Homo sapiens OX=9606 GN=SRI PE=1 SV=1;sp|P30626-3|SORCN_HUMAN Isoform of P30626, Isoform 3 of Sorcin OS=Homo sapiens OX=9606 GN=SRI;sp|P30626-2|SORCN_HUMAN Isoform of P30626, Isoform 2 of Sorcin OS=Homo s	5	6	6	6	31.6	31.6	31.6	155	6;6;6;6;2	6;6;6;6;2	6;6;6;6;2	155;180;183;198;158	17.605	0	13.066	51	-0.248024	0.28046	0.31378	0.162474	-0.990303	-1.21206	-1.12383	0.0402699	25.9723	26.4033	26.9626	26.6513	27.1843	26.1228	25.0914	25.9707	26.2152	25.6569	25.0511	25.8082	Discard	Discard	Discard	Discard	5	5	5	5	5
C9J3G2;Q9BRT8-3;Q9BRT8;Q8IUF1;F2Z2T4;A0A087X140;A0A087WWG3;A0A0A6YYH9;Q5RIB0;H0Y5V3;A0A0A0MRU4;Q5RIA9-3;Q9BRT8-2;Q5JTY5-2;Q5RIA9;Q5JTY5;Q4V339;Q5RIB5;Q5JTY2;A0A087WTC0;Q5RIB3;H0Y857;Q6NVZ8;F8WEG4;A0A0B4J2E3;A0A087WZQ3;F8WEU0;E7EUZ7;A0A087WYD2;A0A0B4J2F1;Q5RIA9-2;Q9BRT8-4	C9J3G2;Q9BRT8-3;Q9BRT8;Q8IUF1;F2Z2T4;A0A087X140;A0A087WWG3;A0A0A6YYH9;Q5RIB0;H0Y5V3;A0A0A0MRU4;Q5RIA9-3;Q9BRT8-2;Q5JTY5-2;Q5RIA9;Q5JTY5;Q4V339	COBW domain-containing protein 1;COBW domain-containing protein 2;COBW domain-containing protein 5;COBW domain-containing protein 3;COBW domain-containing protein 6	CBWD2;CBWD1;CBWD3;CBWD5;CBWD7;CBWD6	tr|C9J3G2|C9J3G2_HUMAN Isoform of Q8IUF1, COBW domain-containing protein 2 OS=Homo sapiens OX=9606 GN=CBWD2 PE=1 SV=2;sp|Q9BRT8-3|CBWD1_HUMAN Isoform of Q9BRT8, Isoform 3 of COBW domain-containing protein 1 OS=Homo sapiens OX=9606 GN=CBWD1;sp|Q9BRT8|CBWD1_	32	3	3	3	9	9	9	376	3;3;3;3;2;2;2;2;2;2;2;2;2;2;2;2;2;1;1;1;1;1;1;1;1;1;1;1;1;1;1;1	3;3;3;3;2;2;2;2;2;2;2;2;2;2;2;2;2;1;1;1;1;1;1;1;1;1;1;1;1;1;1;1	3;3;3;3;2;2;2;2;2;2;2;2;2;2;2;2;2;1;1;1;1;1;1;1;1;1;1;1;1;1;1;1	376;376;395;395;250;347;347;375;376;376;376;347;359;375;395;395;395;113;160;160;176;177;180;180;180;180;182;182;182;359;104;113	41.98	0	25.538	12	0	0	2.89802	-0.0390587	0	0	0	-4.12013	20	20	20	20	20	20	20	22.898	20	20	24.1201	22.9371	Keep	Discard	Discard	Discard	2	2	2	2	1
E9PFH4;C9J7E5;Q9Y5L0-5;Q9Y5L0-3;Q9Y5L0;Q9Y5L0-1	E9PFH4;C9J7E5;Q9Y5L0-5;Q9Y5L0-3;Q9Y5L0;Q9Y5L0-1	Transportin-3	TNPO3	tr|E9PFH4|E9PFH4_HUMAN Isoform of Q9Y5L0, Transportin-3 OS=Homo sapiens OX=9606 GN=TNPO3 PE=1 SV=1;tr|C9J7E5|C9J7E5_HUMAN Isoform of Q9Y5L0, Transportin-3 OS=Homo sapiens OX=9606 GN=TNPO3 PE=1 SV=1;sp|Q9Y5L0-5|TNPO3_HUMAN Isoform of Q9Y5L0, Isoform 4 of Tr	6	2	2	2	2.2	2.2	2.2	857	2;2;2;2;2;2	2;2;2;2;2;2	2;2;2;2;2;2	857;957;859;909;923;957	96.669	0	5.7868	16	3.42573	-0.0339127	3.69795	3.69795	0.0397167	4.10805	4.67965	4.67965	24.1081	23.4257	24.0683	20	20	23.4596	24.6797	23.698	20	20	20	20	Keep	Discard	Keep	Keep	2	2	2	1	1
E9PNC7;C9JCC6;Q14919;Q14919-2;E9PQX9	E9PNC7;C9JCC6;Q14919;Q14919-2;E9PQX9	Dr1-associated corepressor	DRAP1	tr|E9PNC7|E9PNC7_HUMAN Isoform of Q14919, Dr1-associated corepressor (Fragment) OS=Homo sapiens OX=9606 GN=DRAP1 PE=1 SV=8;tr|C9JCC6|C9JCC6_HUMAN Isoform of Q14919, Dr1-associated corepressor OS=Homo sapiens OX=9606 GN=DRAP1 PE=1 SV=1;sp|Q14919|NC2A_HUMAN	5	2	2	2	13.5	13.5	13.5	155	2;2;2;2;1	2;2;2;2;1	2;2;2;2;1	155;212;205;211;185	16.561	0	6.8242	22	0.0507832	0.97027	4.77921	0.371006	0.513227	0.494549	-3.54345	-3.22545	25.6296	25.408	25.1164	25.3573	25.135	24.4378	20	24.7792	23.5434	20	23.2255	24.4082	Keep	Discard	Discard	Discard	2	2	2	2	2
C9JF17;P05090;C9JX71	C9JF17;P05090	Apolipoprotein D	APOD	tr|C9JF17|C9JF17_HUMAN Isoform of P05090, Apolipoprotein D (Fragment) OS=Homo sapiens OX=9606 GN=APOD PE=1 SV=1;sp|P05090|APOD_HUMAN Apolipoprotein D OS=Homo sapiens OX=9606 GN=APOD PE=1 SV=1	3	6	6	6	24.2	24.2	24.2	215	6;6;2	6;6;2	6;6;2	215;189;149	24.158	0	32.219	40	-0.690292	-0.599602	1.32424	-0.269672	-1.36149	-1.32383	0.328751	0.660904	24.7654	25.4831	26.1269	26.1734	26.0892	26.0827	25.4735	26.0226	25.1448	24.6984	24.8126	26.2923	Discard	Discard	Discard	Discard	3	3	4	4	3
C9JFE4;Q13098-5;Q13098;Q13098-7;A0A096LP07;A0A096LPJ3;A8K070;Q13098-6;J3QQX0;J3KSA5;J3QS84;J3QS88;J3KTB0;J3QLE8;J3QLT0;J3QL53;J3KRE8;J3KRJ4	C9JFE4;Q13098-5;Q13098;Q13098-7;A0A096LP07;A0A096LPJ3;A8K070;Q13098-6	COP9 signalosome complex subunit 1	GPS1	tr|C9JFE4|C9JFE4_HUMAN Isoform of Q13098, COP9 signalosome complex subunit 1 OS=Homo sapiens OX=9606 GN=GPS1 PE=1 SV=2;sp|Q13098-5|CSN1_HUMAN Isoform of Q13098, Isoform 4 of COP9 signalosome complex subunit 1 OS=Homo sapiens OX=9606 GN=GPS1;sp|Q13098|CSN1_	18	13	13	13	27	27	27	471	13;13;13;13;12;12;12;9;3;3;2;2;2;2;2;2;2;2	13;13;13;13;12;12;12;9;3;3;2;2;2;2;2;2;2;2	13;13;13;13;12;12;12;9;3;3;2;2;2;2;2;2;2;2	471;487;491;527;486;490;526;549;79;210;101;134;139;166;168;168;186;253	53.371	0	46.199	93	0.622244	-0.583073	-0.321529	-0.166628	1.82356	0.769554	0.222446	-0.242723	26.7089	26.2575	24.8853	25.6353	25.9393	26.8406	26.9964	27.1826	26.7739	27.5042	27.2391	27.3493	Discard	Discard	Keep	Discard	9	9	2	4	5
G5E9W8;C9JQ42;P46976-3;P46976-2;P46976;C9J8R8;C9J7C7	G5E9W8;C9JQ42;P46976-3;P46976-2;P46976	Glycogenin-1	GYG1	tr|G5E9W8|G5E9W8_HUMAN Isoform of P46976, Glycogenin 1, isoform CRA_e OS=Homo sapiens OX=9606 GN=GYG1 PE=1 SV=1;tr|C9JQ42|C9JQ42_HUMAN Isoform of P46976, Glycogenin-1 (Fragment) OS=Homo sapiens OX=9606 GN=GYG1 PE=1 SV=8;sp|P46976-3|GLYG_HUMAN Isoform of P4	7	3	3	3	18.7	18.7	18.7	193	3;3;3;3;3;1;1	3;3;3;3;3;1;1	3;3;3;3;3;1;1	193;265;279;333;350;60;110	21.51	0	41.158	21	0.123905	-0.335691	4.48185	-0.0139713	-5.20732	-5.13085	0	0	20	25.4741	25.2073	25.3502	25.1308	25.8098	20	24.4819	20	20	20	24.4958	Keep	Discard	Discard	Discard	1	3	3	3	3
D3YTB1;F8W727;P62910;D3YTI8	D3YTB1;F8W727;P62910	60S ribosomal protein L32	RPL32	tr|D3YTB1|D3YTB1_HUMAN Isoform of P62910, 60S ribosomal protein L32 (Fragment) OS=Homo sapiens OX=9606 GN=RPL32 PE=1 SV=1;tr|F8W727|F8W727_HUMAN Isoform of P62910, 60S ribosomal protein L32 OS=Homo sapiens OX=9606 GN=RPL32 PE=1 SV=1;sp|P62910|RL32_HUMAN 60	4	7	7	7	51.1	51.1	51.1	133	7;7;7;1	7;7;7;1	7;7;7;1	133;153;135;62	15.616	0	57.513	62	0.504801	0.299862	0.0913506	-0.033514	-0.197264	-0.344015	-6.68899	0	26.9118	26.9387	27.1091	26.4339	27.2558	26.6388	20	25.1301	26.689	25.0387	20	25.1636	Discard	Discard	Discard	Discard	7	7	6	6	6
D3YTB5;P51617-4;P51617-2;P51617-3;P51617;H7C224;H7C2I6;F8WAB6;H7C3C1;H7C1F0;F6U4U2;P51955-3;P51955-2;P51955-4;P51955	D3YTB5;P51617-4;P51617-2;P51617-3;P51617;H7C224;H7C2I6	Interleukin-1 receptor-associated kinase 1	IRAK1	tr|D3YTB5|D3YTB5_HUMAN Isoform of P51617, Interleukin-1 receptor-associated kinase 1 OS=Homo sapiens OX=9606 GN=IRAK1 PE=1 SV=1;sp|P51617-4|IRAK1_HUMAN Isoform of P51617, Isoform 4 of Interleukin-1 receptor-associated kinase 1 OS=Homo sapiens OX=9606 GN=IR	15	12	12	12	22.3	22.3	22.3	708	12;12;12;12;12;10;6;4;2;1;1;1;1;1;1	12;12;12;12;12;10;6;4;2;1;1;1;1;1;1	12;12;12;12;12;10;6;4;2;1;1;1;1;1;1	708;633;682;693;712;392;276;339;218;234;388;326;384;437;445	76.059	0	96.06	65	-0.0649109	-1.0232	0.687057	0.000116348	1.4951	1.53249	0.389633	0.18899	26.3059	24.766	24.8108	24.8309	24.7734	25.7892	26.9237	24.564	26.534	23.8769	26.7347	24.5638	Discard	Discard	Keep	Keep	8	5	6	6	6
D4Q8H0;Q9NYL2-2;C9J3F7;Q9NYL2-3;Q9NYL2	D4Q8H0;Q9NYL2-2;C9J3F7;Q9NYL2-3;Q9NYL2	Mitogen-activated protein kinase kinase kinase MLT	pk;ZAK	tr|D4Q8H0|D4Q8H0_HUMAN Isoform of Q9NYL2, Mitogen-activated protein kinase kinase kinase MLT OS=Homo sapiens OX=9606 GN=pk PE=1 SV=1;sp|Q9NYL2-2|M3K20_HUMAN Isoform of Q9NYL2, Isoform 2 of Mitogen-activated protein kinase kinase kinase 20 OS=Homo sapiens O	5	3	3	3	8.4	8.4	8.4	455	3;3;2;2;2	3;3;2;2;2	3;3;2;2;2	455;455;138;312;800	51.582	0	23.214	18	-0.094656	0.0115623	0.713524	0.0239716	0.0956459	0.183916	0.829258	0.112696	23.6339	23.593	23.5382	23.6876	23.45	23.5814	23.5533	23.5329	22.7241	22.8194	23.4406	23.5089	Discard	Discard	Discard	Discard	2	2	2	2	2
D6R938;E9PBG7;E9PF82;Q13557-8;Q13557-12;Q13557-9;Q13557-10;Q13557-5;Q13557;Q13557-3;Q13557-6;Q13557-4;Q13557-11;D6RHX9;E9PBE8;E7EQE4;H0Y9J2;H7BXS4;Q8WU40;Q13554-7;Q9UQM7;Q13554-4;Q9UQM7-2;Q13554-6;Q13554-3;Q13554-8;Q13554-5;Q13554-2;Q13554	D6R938;E9PBG7;E9PF82;Q13557-8;Q13557-12;Q13557-9;Q13557-10;Q13557-5;Q13557;Q13557-3;Q13557-6;Q13557-4;Q13557-11	Calcium/calmodulin-dependent protein kinase type II subunit delta	CAMK2D	tr|D6R938|D6R938_HUMAN Isoform of Q13557, Calcium/calmodulin-dependent protein kinase (CaM kinase) II delta, isoform CRA_e OS=Homo sapiens OX=9606 GN=CAMK2D PE=1 SV=1;tr|E9PBG7|E9PBG7_HUMAN Isoform of Q13557, Calcium/calmodulin-dependent protein kinase typ	29	3	3	2	6.8	6.8	4.4	498	3;3;3;3;3;3;3;3;3;3;3;3;3;1;1;1;1;1;1;1;1;1;1;1;1;1;1;1;1	3;3;3;3;3;3;3;3;3;3;3;3;3;1;1;1;1;1;1;1;1;1;1;1;1;1;1;1;1	2;2;2;2;2;2;2;2;2;2;2;2;2;0;0;0;1;0;0;0;0;0;0;0;0;0;0;0;0	498;512;533;478;478;489;492;498;499;510;513;519;524;24;168;173;182;362;453;449;478;479;489;492;503;517;518;542;666	56.298	0	9.6507	16	0	0	0.178829	-0.348476	4.65141	4.65141	-0.111042	-0.102238	24.6514	20	20	20	20	20	24.303	24.0001	24.414	23.8212	24.4052	24.3485	Discard	Discard	Discard	Discard	2	1	1	1	1
D6RAX7;D6RFN0;Q9BT78;Q9BT78-2;D6RD63	D6RAX7;D6RFN0;Q9BT78;Q9BT78-2;D6RD63	COP9 signalosome complex subunit 4	COPS4	tr|D6RAX7|D6RAX7_HUMAN Isoform of Q9BT78, COP9 constitutive photomorphogenic-like protein subunit 4 isoform 2 OS=Homo sapiens OX=9606 GN=COPS4 PE=1 SV=1;tr|D6RFN0|D6RFN0_HUMAN Isoform of Q9BT78, COP9 signalosome complex subunit 4 OS=Homo sapiens OX=9606 GN	5	11	11	11	31.4	31.4	31.4	420	11;11;11;10;8	11;11;11;10;8	11;11;11;10;8	420;438;406;352;275	47.726	0	38.097	68	0.197155	-0.0408611	-0.126976	0.064106	-0.300611	-0.484129	0.0706921	0.360846	26.3378	26.6088	26.6384	26.4116	26.8219	26.6497	25.3626	26.4166	25.2919	26.5435	25.0017	26.3525	Discard	Discard	Discard	Discard	9	9	9	8	9
D6RBW1;P06730;P06730-3;P06730-2;H0Y8J7;D6RHE2;H0Y8X3;A6NMX2	D6RBW1;P06730;P06730-3;P06730-2;H0Y8J7	Eukaryotic translation initiation factor 4E	EIF4E	tr|D6RBW1|D6RBW1_HUMAN Isoform of P06730, Eukaryotic translation initiation factor 4E OS=Homo sapiens OX=9606 GN=EIF4E PE=1 SV=1;sp|P06730|IF4E_HUMAN Eukaryotic translation initiation factor 4E OS=Homo sapiens OX=9606 GN=EIF4E PE=1 SV=2;sp|P06730-3|IF4E_HU	8	6	6	6	22	22	22	245	6;6;6;6;3;1;1;1	6;6;6;6;3;1;1;1	6;6;6;6;3;1;1;1	245;217;237;248;155;90;171;242	28.512	0	24.862	29	-0.0901489	-0.0304756	-0.28767	0.514786	-0.536049	-0.290737	-0.0124454	0.110134	25.2781	25.6639	25.8141	25.7541	25.5688	25.6944	25.055	25.7876	25.0674	26.0752	24.9449	25.2728	Discard	Discard	Discard	Discard	5	5	4	3	4
D6REX3;O94979-6;O94979-3;O94979-10;O94979-4;O94979-9;O94979-2;O94979;O94979-8;D6RHZ5;H7BXG7;O94979-7;O94979-5;H0YAB3;H0Y9T9;H0Y9K1;H0Y8V7;H0Y8W8;D6RE64;D6RCQ9;H0YAF5;D6RBT0;D6RHE8;H0Y9V3	D6REX3;O94979-6;O94979-3;O94979-10;O94979-4;O94979-9;O94979-2;O94979;O94979-8;D6RHZ5;H7BXG7;O94979-7;O94979-5	Protein transport protein Sec31A	SEC31A	tr|D6REX3|D6REX3_HUMAN Isoform of O94979, Protein transport protein Sec31A OS=Homo sapiens OX=9606 GN=SEC31A PE=1 SV=1;sp|O94979-6|SC31A_HUMAN Isoform of O94979, Isoform 6 of Protein transport protein Sec31A OS=Homo sapiens OX=9606 GN=SEC31A;sp|O94979-3|SC	24	18	18	18	16.1	16.1	16.1	1251	18;18;18;18;18;18;18;18;18;15;13;13;12;8;5;5;4;3;2;2;2;1;1;1	18;18;18;18;18;18;18;18;18;15;13;13;12;8;5;5;4;3;2;2;2;1;1;1	18;18;18;18;18;18;18;18;18;15;13;13;12;8;5;5;4;3;2;2;2;1;1;1	1251;1067;1106;1166;1181;1200;1205;1220;1233;877;969;969;509;443;235;237;285;383;164;166;181;81;92;219	136.22	0	122.34	133	0.0531425	0.11199	-0.410286	-0.222311	0.159519	0.318947	0.514507	0.216417	27.0123	27.3009	26.8528	27.2478	26.6934	27.189	27.4545	27.4129	26.94	27.8232	27.2381	27.6352	Discard	Discard	Discard	Discard	14	14	14	13	13
E5RJV7;E5RK28;E5RHX2;E5RHY6;Q96BR1-2;Q96BR1	E5RJV7;E5RK28;E5RHX2;E5RHY6;Q96BR1-2;Q96BR1	Serine/threonine-protein kinase Sgk3	SGK3	tr|E5RJV7|E5RJV7_HUMAN Isoform of Q96BR1, Serine/threonine-protein kinase Sgk3 (Fragment) OS=Homo sapiens OX=9606 GN=SGK3 PE=1 SV=8;tr|E5RK28|E5RK28_HUMAN Isoform of Q96BR1, Serine/threonine-protein kinase Sgk3 (Fragment) OS=Homo sapiens OX=9606 GN=SGK3 PE	6	2	2	2	22.2	22.2	22.2	108	2;2;2;2;2;2	2;2;2;2;2;2	2;2;2;2;2;2	108;128;149;166;464;496	12.284	0	5.04	8	0	0	1.16503	-1.19033	0	0	1.14644	1.14644	20	20	20	20	20	20	21.1464	21.165	20	20	20	22.3554	Keep	Discard	Keep	Keep	1	1	1	1	1
E5RI99;P62888;E5RJH3;A0A0C4DH44;A0A0B4J213	E5RI99;P62888;E5RJH3;A0A0C4DH44	60S ribosomal protein L30	RPL30	tr|E5RI99|E5RI99_HUMAN Isoform of P62888, 60S ribosomal protein L30 (Fragment) OS=Homo sapiens OX=9606 GN=RPL30 PE=1 SV=1;sp|P62888|RL30_HUMAN 60S ribosomal protein L30 OS=Homo sapiens OX=9606 GN=RPL30 PE=1 SV=2;tr|E5RJH3|E5RJH3_HUMAN Isoform of P62888, 60	5	8	8	8	67.5	67.5	67.5	114	8;8;4;4;2	8;8;4;4;2	8;8;4;4;2	114;115;56;96;51	12.656	0	139.17	183	-0.0825424	0.109955	-0.440758	-0.0399036	-0.394918	-0.439369	-0.431633	-0.433643	28.2151	28.5654	28.61	28.6479	28.6544	28.4554	27.9281	27.8511	28.3598	28.2918	28.3618	27.891	Discard	Discard	Discard	Discard	7	8	8	7	8
E5RJR5;P63208;E7ERH2;F8W8N3;P63208-2;E5RGM3	E5RJR5;P63208;E7ERH2;F8W8N3;P63208-2	S-phase kinase-associated protein 1	SKP1	tr|E5RJR5|E5RJR5_HUMAN Isoform of P63208, S-phase kinase-associated protein 1 OS=Homo sapiens OX=9606 GN=SKP1 PE=1 SV=1;sp|P63208|SKP1_HUMAN S-phase kinase-associated protein 1 OS=Homo sapiens OX=9606 GN=SKP1 PE=1 SV=2;tr|E7ERH2|E7ERH2_HUMAN Isoform of P63	6	4	4	4	25.8	25.8	25.8	163	4;4;3;3;3;1	4;4;3;3;3;1	4;4;3;3;3;1	163;163;142;158;160;102	18.72	0	18.933	13	0	0	0.589615	0.452311	0	0	0.127438	0.0643826	20	20	20	20	20	20	23.8653	24.3214	23.7379	23.7318	23.8009	23.8691	Discard	Discard	Discard	Discard	2	2	2	1	2
E7EM64;Q7L5N1;H7C3T0	E7EM64;Q7L5N1	COP9 signalosome complex subunit 6	COPS6	tr|E7EM64|E7EM64_HUMAN Isoform of Q7L5N1, COP9 signalosome complex subunit 6 OS=Homo sapiens OX=9606 GN=COPS6 PE=1 SV=1;sp|Q7L5N1|CSN6_HUMAN COP9 signalosome complex subunit 6 OS=Homo sapiens OX=9606 GN=COPS6 PE=1 SV=1	3	12	12	12	42.6	42.6	42.6	326	12;12;3	12;12;3	12;12;3	326;327;123	36.064	0	147.65	108	-0.0443306	-0.00621605	-0.427967	-0.384134	0.408062	0.134779	0.205685	0.0820332	27.9346	27.7431	27.5265	27.7874	27.7998	27.7493	26.748	27.4517	26.5424	27.8796	26.666	27.8358	Discard	Discard	Discard	Discard	8	8	8	8	8
K7EJL1;E7ENJ6;Q9BXS5;Q9BXS5-2;Q9Y6Q5;Q9Y6Q5-2;K7EPR4;K7EJJ1;K7EK69;K7ERH5;K7EL08;K7ENA7;K7EMG5	K7EJL1;E7ENJ6;Q9BXS5;Q9BXS5-2;Q9Y6Q5;Q9Y6Q5-2;K7EPR4;K7EJJ1	AP-1 complex subunit mu-1;AP-1 complex subunit mu-2	AP1M1;AP1M2	tr|K7EJL1|K7EJL1_HUMAN Isoform of Q9BXS5, AP-1 complex subunit mu-1 OS=Homo sapiens OX=9606 GN=AP1M1 PE=1 SV=1;tr|E7ENJ6|E7ENJ6_HUMAN Isoform of Q9BXS5, AP-1 complex subunit mu-1 OS=Homo sapiens OX=9606 GN=AP1M1 PE=1 SV=1;sp|Q9BXS5|AP1M1_HUMAN AP-1 complex	13	4	4	4	12.8	12.8	12.8	351	4;4;4;4;3;3;2;2;1;1;1;1;1	4;4;4;4;3;3;2;2;1;1;1;1;1	4;4;4;4;3;3;2;2;1;1;1;1;1	351;370;423;435;423;425;239;245;44;103;128;136;299	40.296	0	9.0536	11	0	0	1.35096	-0.00175095	0	0	4.45381	0.0183239	20	20	20	20	20	20	24.4538	24.6503	20	23.2994	24.4355	24.6521	Keep	Discard	Keep	Discard	1	1	1	1	1
E7EP32;P62879;C9JIS1;C9JXA5;P62879-2;P62873-2;P62873;B1AKQ8;C9JZN1;F6X3N5;F6UT28;F5H8J8;F5H100;B3KVK2;F5H0S8;E9PCP0;P16520-2;Q9HAV0;P16520	E7EP32;P62879;C9JIS1;C9JXA5;P62879-2;P62873-2;P62873	Guanine nucleotide-binding protein G(I)/G(S)/G(T) subunit beta-2;Guanine nucleotide-binding protein G(I)/G(S)/G(T) subunit beta-1	GNB2;GNB1	tr|E7EP32|E7EP32_HUMAN Isoform of P62879, Guanine nucleotide-binding protein G(I)/G(S)/G(T) subunit beta-2 OS=Homo sapiens OX=9606 GN=GNB2 PE=1 SV=1;sp|P62879|GBB2_HUMAN Guanine nucleotide-binding protein G(I)/G(S)/G(T) subunit beta-2 OS=Homo sapiens OX=96	19	3	3	3	9.8	9.8	9.8	296	3;3;2;2;2;2;2;1;1;1;1;1;1;1;1;1;1;1;1	3;3;2;2;2;2;2;1;1;1;1;1;1;1;1;1;1;1;1	3;3;2;2;2;2;2;1;1;1;1;1;1;1;1;1;1;1;1	296;340;232;251;240;332;340;107;152;163;165;232;232;240;264;339;297;340;340	32.408	0	5.7116	14	0.154415	0.49317	3.37928	0.0239983	-0.308998	-0.192619	1.28202	-0.0919914	22.6198	22.754	22.9288	22.5996	22.8124	22.2609	24.4915	23.3793	23.2095	20	24.5835	23.3553	Keep	Discard	Discard	Discard	2	2	2	2	2
G3V1Q4;E7ES33;E7EPK1;Q16181-2;Q16181;Q5JXL7;A0A0U1RRM2;A0A0U1RRH9;A0A0U1RRE1;Q6ZU15	G3V1Q4;E7ES33;E7EPK1;Q16181-2;Q16181;Q5JXL7;A0A0U1RRM2;A0A0U1RRH9;A0A0U1RRE1;Q6ZU15	Septin-7;Septin-14	SEPT7;DKFZp586I031;SEPT14	tr|G3V1Q4|G3V1Q4_HUMAN Isoform of Q16181, Septin-7 OS=Homo sapiens OX=9606 GN=SEPT7 PE=1 SV=2;tr|E7ES33|E7ES33_HUMAN Isoform of Q16181, Septin-7 OS=Homo sapiens OX=9606 GN=SEPT7 PE=1 SV=3;tr|E7EPK1|E7EPK1_HUMAN Isoform of Q16181, Septin-7 OS=Homo sapiens O	10	2	2	2	5.2	5.2	5.2	401	2;2;2;2;2;1;1;1;1;1	2;2;2;2;2;1;1;1;1;1	2;2;2;2;2;1;1;1;1;1	401;417;437;436;437;88;111;147;157;432	46.566	0.0022148	3.0667	11	3.35488	-0.225271	-0.0750484	0.153313	-0.634605	3.18488	-0.248625	-0.036726	23.1849	23.3549	23.8195	20	20	23.5801	23.3465	23.5614	23.5951	23.6364	23.3832	23.4081	Discard	Discard	Discard	Discard	2	2	2	1	1
E7EPM6;P33121-2;P33121-3;P33121;B7Z3Z9;D6RER0;H0Y9Z9;H0Y9U7;D6RG07	E7EPM6;P33121-2;P33121-3;P33121;B7Z3Z9;D6RER0	Long-chain-fatty-acid--CoA ligase 1	ACSL1	tr|E7EPM6|E7EPM6_HUMAN Isoform of P33121, Long-chain-fatty-acid--CoA ligase 1 OS=Homo sapiens OX=9606 GN=ACSL1 PE=1 SV=1;sp|P33121-2|ACSL1_HUMAN Isoform of P33121, Isoform 2 of Long-chain-fatty-acid--CoA ligase 1 OS=Homo sapiens OX=9606 GN=ACSL1;sp|P33121-	9	11	11	11	16.6	16.6	16.6	664	11;11;11;11;9;6;3;3;2	11;11;11;11;9;6;3;3;2	11;11;11;11;9;6;3;3;2	664;688;698;698;527;388;94;294;126	74.281	0	30.625	56	-0.529106	-0.306511	0.537569	0.377903	1.21865	1.29449	0.157808	0.0335197	26.3354	24.9703	25.1168	25.4994	25.0409	25.2768	26.4996	25.2048	26.3418	24.6673	26.4661	24.8269	Discard	Discard	Keep	Keep	8	5	7	6	7
E7EWE1;E7EQ61;Q9GZZ9;C9J5W5;Q9GZZ9-2;C9J0F6;C9JRV9;D6RJC9	E7EWE1;E7EQ61;Q9GZZ9;C9J5W5;Q9GZZ9-2	Ubiquitin-like modifier-activating enzyme 5	UBA5	tr|E7EWE1|E7EWE1_HUMAN Isoform of Q9GZZ9, Ubiquitin-like modifier-activating enzyme 5 OS=Homo sapiens OX=9606 GN=UBA5 PE=1 SV=1;tr|E7EQ61|E7EQ61_HUMAN Isoform of Q9GZZ9, Ubiquitin-like modifier-activating enzyme 5 OS=Homo sapiens OX=9606 GN=UBA5 PE=1 SV=1;	8	5	5	5	15.9	15.9	15.9	347	5;5;5;3;3;2;2;1	5;5;5;3;3;2;2;1	5;5;5;3;3;2;2;1	347;377;404;108;348;79;110;64	38.753	0	43.622	50	0.608162	0.224161	-0.166567	-0.0425968	0.679667	0.447338	0.0517006	0.141075	25.9073	25.6502	25.2276	25.042	25.46	25.426	26.4487	25.5761	26.397	25.7427	26.3076	25.6187	Discard	Discard	Discard	Discard	3	3	3	2	4
E7EQB3;Q9BSV6;B0V3J0;A9C4B9;A0A0G2JNK5	E7EQB3;Q9BSV6;B0V3J0;A9C4B9;A0A0G2JNK5	tRNA-splicing endonuclease subunit Sen34	TSEN34	tr|E7EQB3|E7EQB3_HUMAN Isoform of Q9BSV6, tRNA-splicing endonuclease subunit Sen34 OS=Homo sapiens OX=9606 GN=TSEN34 PE=1 SV=2;sp|Q9BSV6|SEN34_HUMAN tRNA-splicing endonuclease subunit Sen34 OS=Homo sapiens OX=9606 GN=TSEN34 PE=1 SV=1;tr|B0V3J0|B0V3J0_HUMAN	5	3	3	3	10.8	10.8	10.8	315	3;3;2;2;2	3;3;2;2;2	3;3;2;2;2	315;310;242;251;252	34.317	0	6.6012	6	1.04747	-0.0721855	0	0	1.28448	0.95257	0	0	21.9795	21.0475	20.695	20	21.0269	21.1197	20	20	20	20	20	20	Keep	Discard	Keep	Discard	2	2	2	1	2
E7ESJ7;Q9NRY5;E5RGF9	E7ESJ7;Q9NRY5	Protein FAM114A2	FAM114A2	tr|E7ESJ7|E7ESJ7_HUMAN Isoform of Q9NRY5, Protein FAM114A2 OS=Homo sapiens OX=9606 GN=FAM114A2 PE=1 SV=1;sp|Q9NRY5|F1142_HUMAN Protein FAM114A2 OS=Homo sapiens OX=9606 GN=FAM114A2 PE=1 SV=4	3	5	5	5	13.3	13.3	13.3	435	5;5;1	5;5;1	5;5;1	435;505;210	47.956	0	11.226	16	-0.333815	0.228758	0	0	0.325842	0.451044	0	0	24.2949	24.0631	23.969	24.3969	23.8438	23.8343	20	20	20	20	20	20	Discard	Discard	Discard	Discard	5	5	5	4	5
E7ETZ4;Q9Y6E2;Q75MG1;B5MCH7;E9PFE3;C9JF98;F8WDX8;E9PFD4;E7EMS9;B5MCE7;Q9Y6E2-2	E7ETZ4;Q9Y6E2;Q75MG1;B5MCH7;E9PFE3;C9JF98;F8WDX8;E9PFD4;E7EMS9;B5MCE7;Q9Y6E2-2	Basic leucine zipper and W2 domain-containing protein 2	BZW2	tr|E7ETZ4|E7ETZ4_HUMAN Isoform of Q9Y6E2, Basic leucine zipper and W2 domain-containing protein 2 (Fragment) OS=Homo sapiens OX=9606 GN=BZW2 PE=1 SV=1;sp|Q9Y6E2|BZW2_HUMAN Basic leucine zipper and W2 domain-containing protein 2 OS=Homo sapiens OX=9606 GN=B	11	6	5	5	10.8	9.1	9.1	408	6;6;5;4;3;3;3;3;3;3;3	5;5;5;3;3;3;3;2;3;2;3	5;5;5;3;3;3;3;2;3;2;3	408;419;274;343;161;162;170;189;208;225;201	46.913	0	12.195	29	0.37491	0.0297699	-0.440462	0.644135	1.32916	1.4231	0.190504	0.178431	25.3473	24.2902	24.0181	23.9153	23.9242	24.2605	24.2605	24.799	24.07	25.2394	24.082	24.1548	Discard	Discard	Keep	Keep	4	4	5	4	4
E7EX73;E9PGM1;E7EUU4;Q04637-7;Q04637-8;H7C044;C9J2Z7;C9K073;H7C0V6;REV__Q8NEG2-2;REV__F5H7J8;REV__Q8NEG2;REV__C9JQZ6;REV__J3KQX6	E7EX73;E9PGM1;E7EUU4;Q04637-7;Q04637-8	Eukaryotic translation initiation factor 4 gamma 1	EIF4G1	tr|E7EX73|E7EX73_HUMAN Isoform of Q04637, Eukaryotic translation initiation factor 4 gamma 1 OS=Homo sapiens OX=9606 GN=EIF4G1 PE=1 SV=1;tr|E9PGM1|E9PGM1_HUMAN Isoform of Q04637, Eukaryotic translation initiation factor 4 gamma 1 OS=Homo sapiens OX=9606 GN	14	41	41	1	28.3	28.3	0.6	1436	41;41;41;41;41;9;9;9;5;1;1;1;1;1	41;41;41;41;41;9;9;9;5;1;1;1;1;1	1;1;1;1;1;0;1;1;0;0;0;0;0;0	1436;1513;1560;1404;1600;226;833;869;180;153;157;295;324;340	158.64	0	309.94	279	-0.311111	-0.0171299	0.829012	0.190195	0.205265	1.08797	-2.0549	-1.19547	28.3514	27.7414	28.1462	28.0525	27.2635	27.7585	28.5253	28.5016	30.5802	27.6726	29.7208	28.3114	Discard	Discard	Discard	Discard	16	13	16	14	11
E9PID8;E7EWR4;P33240-2;P33240;Q9H0L4;A0A0A0MT56	E9PID8;E7EWR4;P33240-2;P33240;Q9H0L4;A0A0A0MT56	Cleavage stimulation factor subunit 2;Cleavage stimulation factor subunit 2 tau variant	CSTF2;CSTF2T	tr|E9PID8|E9PID8_HUMAN Isoform of P33240, Cleavage stimulation factor subunit 2 OS=Homo sapiens OX=9606 GN=CSTF2 PE=1 SV=1;tr|E7EWR4|E7EWR4_HUMAN Isoform of P33240, Cleavage stimulation factor subunit 2 OS=Homo sapiens OX=9606 GN=CSTF2 PE=1 SV=1;sp|P33240-	6	4	4	4	10.3	10.3	10.3	438	4;4;4;4;3;2	4;4;4;4;3;2	4;4;4;4;3;2	438;597;560;577;616;225	46.665	0	11.04	19	-0.123018	0.586477	-0.788546	0.123396	0.449442	0.0114861	-0.622095	0.12048	24.4283	24.0713	23.9788	24.1943	24.4168	23.4848	23.7573	23.8771	24.3793	24.6656	23.6368	23.7537	Discard	Discard	Discard	Discard	3	3	3	3	4
E7EX90;Q14203-3;Q14203-5;Q14203-2;Q14203-4;Q14203-6;Q14203;Q6AWB1;E7EWF7;C9JUI8;C9J1B7;C9JZA4;C9JTE5;C9JJN7;C9JJD0	E7EX90;Q14203-3;Q14203-5;Q14203-2;Q14203-4;Q14203-6;Q14203;Q6AWB1	Dynactin subunit 1	DCTN1;DKFZp686E0752	tr|E7EX90|E7EX90_HUMAN Isoform of Q14203, Dynactin subunit 1 OS=Homo sapiens OX=9606 GN=DCTN1 PE=1 SV=1;sp|Q14203-3|DCTN1_HUMAN Isoform of Q14203, Isoform 3 of Dynactin subunit 1 OS=Homo sapiens OX=9606 GN=DCTN1;sp|Q14203-5|DCTN1_HUMAN Isoform of Q14203, I	15	26	26	26	24.1	24.1	24.1	1256	26;26;25;25;25;25;25;15;7;1;1;1;1;1;1	26;26;25;25;25;25;25;15;7;1;1;1;1;1;1	26;26;25;25;25;25;25;15;7;1;1;1;1;1;1	1256;1236;1139;1144;1253;1271;1278;890;191;13;64;76;76;87;121	139.09	0	152.81	161	0.208664	-0.374889	-0.3414	-0.283052	0.18454	0.343884	-0.113178	-0.0598221	27.5595	27.496	27.3749	27.2874	27.2156	27.8709	27.8067	27.9575	27.9199	28.2989	27.8666	28.2406	Discard	Discard	Discard	Discard	11	12	11	11	12
E7EXA6;Q8WVB6;Q8WVB6-2;A0A0D9SF58;Q8WVB6-3;F8WCC1;H0Y7D3	E7EXA6;Q8WVB6;Q8WVB6-2;A0A0D9SF58;Q8WVB6-3	Chromosome transmission fidelity protein 18 homolog	CHTF18	tr|E7EXA6|E7EXA6_HUMAN Isoform of Q8WVB6, Chromosome transmission fidelity protein 18 homolog OS=Homo sapiens OX=9606 GN=CHTF18 PE=1 SV=2;sp|Q8WVB6|CTF18_HUMAN Chromosome transmission fidelity protein 18 homolog OS=Homo sapiens OX=9606 GN=CHTF18 PE=1 SV=1;	7	7	6	6	8	7.3	7.3	975	7;7;7;6;5;2;1	6;6;6;6;4;2;1	6;6;6;6;4;2;1	975;975;1003;1184;557;456;264	107.43	0	24.295	29	0.111729	-0.215143	2.49831	0.272194	2.03148	1.66178	-0.0495853	-0.0664349	23.9193	22.2142	21.8878	22.1025	22.2575	22.4294	24.2466	22.4983	24.2961	20	24.313	22.2261	Keep	Discard	Discard	Discard	6	3	3	3	3
F8W1N5;F8VZJ2;F8VNW4;F8W0W4;H0YHX9;Q13765;E9PAV3-2;E9PAV3;F8VZ58;Q9BZK3	F8W1N5;F8VZJ2;F8VNW4;F8W0W4;H0YHX9;Q13765;E9PAV3-2;E9PAV3	Nascent polypeptide-associated complex subunit alpha;Nascent polypeptide-associated complex subunit alpha, muscle-specific form	NACA	tr|F8W1N5|F8W1N5_HUMAN Isoform of E9PAV3, Nascent polypeptide-associated complex subunit alpha (Fragment) OS=Homo sapiens OX=9606 GN=NACA PE=1 SV=1;tr|F8VZJ2|F8VZJ2_HUMAN Isoform of E9PAV3, Nascent polypeptide-associated complex subunit alpha OS=Homo sapie	10	3	3	3	59.2	59.2	59.2	71	3;3;3;3;3;3;3;3;1;1	3;3;3;3;3;3;3;3;1;1	3;3;3;3;3;3;3;3;1;1	71;136;148;198;213;215;925;2078;126;213	7.813	0	121.44	27	0.88555	0.315809	2.47481	0.281305	-0.378254	-1.49551	-0.12257	0.0287514	24.0803	25.4179	24.4585	24.5323	25.5758	25.1021	23.969	25.5732	24.0915	23.0984	23.9402	25.2919	Keep	Discard	Discard	Discard	2	3	3	3	3
E9PB90;P52789;P19367-4;P19367-2;P19367;P19367-3;P52790;B1AR62;B1AR63	E9PB90;P52789	Hexokinase;Hexokinase-2	HK2	tr|E9PB90|E9PB90_HUMAN Isoform of P52789, Hexokinase-2 OS=Homo sapiens OX=9606 GN=HK2 PE=1 SV=1;sp|P52789|HXK2_HUMAN Hexokinase-2 OS=Homo sapiens OX=9606 GN=HK2 PE=1 SV=2	9	16	16	15	20	20	19.2	889	16;16;3;3;3;3;2;1;1	16;16;3;3;3;3;2;1;1	15;15;2;2;2;2;1;0;0	889;917;905;916;917;921;923;114;290	98.972	0	47.659	31	0.297134	0.174547	0.82337	-0.182369	-0.381479	0.393272	0.0865135	-0.139236	24.7737	24.7094	25.1552	24.4122	24.3805	24.5348	24.3871	25.9351	24.3005	25.1118	24.5263	26.1175	Discard	Discard	Discard	Discard	1	2	1	2	2
E9PC52;Q16576;Q16576-2;Q5JP01;Q09028-4;Q09028-2;H0YF10;Q5JP02;H0YCT5;H0YDK2;H0YEU5;Q5JNZ6	E9PC52;Q16576;Q16576-2;Q5JP01;Q09028-4;Q09028-2	Histone-binding protein RBBP7;Histone-binding protein RBBP4	RBBP7;RBBP4	tr|E9PC52|E9PC52_HUMAN Isoform of Q16576, Histone-binding protein RBBP7 OS=Homo sapiens OX=9606 GN=RBBP7 PE=1 SV=1;sp|Q16576|RBBP7_HUMAN Histone-binding protein RBBP7 OS=Homo sapiens OX=9606 GN=RBBP7 PE=1 SV=1;sp|Q16576-2|RBBP7_HUMAN Isoform of Q16576, Iso	12	12	12	6	27.4	27.4	19.5	416	12;12;10;6;6;6;5;4;4;4;3;2	12;12;10;6;6;6;5;4;4;4;3;2	6;6;4;3;0;0;0;0;0;0;0;1	416;425;469;285;390;424;207;175;180;262;167;85	46.938	0	94.772	73	0.138805	-0.256533	1.35502	-0.349661	-0.321747	0.251959	0.19673	0.0381622	26.928	27.1147	27.2497	26.9759	26.676	27.3712	26.3332	26.0277	26.1365	24.6727	26.295	26.3773	Keep	Discard	Discard	Discard	9	10	8	7	9
E9PCY7;G8JLB6;P31943;D6RBM0;D6RIT2;D6RIU0;E7EQJ0;D6RAM1;E5RGV0;D6R9T0;D6RFM3;E7EN40;D6RDU3;D6RJ04;D6RIH9;H0YB39;H0YBD7;D6RDL0;H0YBG7;D6RF17;D6R9D3;E5RGH4;E5RJ94;H0YAQ2	E9PCY7;G8JLB6;P31943;D6RBM0;D6RIT2;D6RIU0;E7EQJ0;D6RAM1;E5RGV0;D6R9T0;D6RFM3;E7EN40;D6RDU3;D6RJ04;D6RIH9;H0YB39	Heterogeneous nuclear ribonucleoprotein H;Heterogeneous nuclear ribonucleoprotein H, N-terminally processed	HNRNPH1	tr|E9PCY7|E9PCY7_HUMAN Isoform of P31943, Heterogeneous nuclear ribonucleoprotein H OS=Homo sapiens OX=9606 GN=HNRNPH1 PE=1 SV=1;tr|G8JLB6|G8JLB6_HUMAN Isoform of P31943, Heterogeneous nuclear ribonucleoprotein H OS=Homo sapiens OX=9606 GN=HNRNPH1 PE=1 SV=	24	14	14	8	43.4	43.4	24.7	429	14;14;14;9;8;8;7;7;7;7;7;7;7;7;7;7;6;5;5;4;3;3;2;2	14;14;14;9;8;8;7;7;7;7;7;7;7;7;7;7;6;5;5;4;3;3;2;2	8;8;8;6;7;6;6;6;4;6;6;5;6;6;6;2;2;5;2;4;3;1;2;1	429;472;449;212;164;168;115;130;155;161;163;166;171;172;184;277;194;84;185;49;40;100;28;131	47.087	0	323.31	175	-0.196274	-0.0437965	0.498426	-0.0891514	0.0342827	-0.0750313	-0.121935	-0.0294781	28.2294	28.0758	28.1951	28.272	28.3044	28.1196	27.6071	28.0496	27.729	27.5512	27.6366	28.1388	Discard	Discard	Discard	Discard	14	13	13	12	13
E9PD53;Q9NTJ3;Q9NTJ3-2;C9JR83;C9J9E4;C9JVD8;C9J578;C9JWF0;C9IYK2;C9JJ64	E9PD53;Q9NTJ3;Q9NTJ3-2	Structural maintenance of chromosomes protein;Structural maintenance of chromosomes protein 4	SMC4	tr|E9PD53|E9PD53_HUMAN Isoform of Q9NTJ3, Structural maintenance of chromosomes protein OS=Homo sapiens OX=9606 GN=SMC4 PE=1 SV=1;sp|Q9NTJ3|SMC4_HUMAN Structural maintenance of chromosomes protein 4 OS=Homo sapiens OX=9606 GN=SMC4 PE=1 SV=2;sp|Q9NTJ3-2|SMC	10	33	33	33	26.9	26.9	26.9	1263	33;33;30;10;4;3;3;1;1;1	33;33;30;10;4;3;3;1;1;1	33;33;30;10;4;3;3;1;1;1	1263;1288;1230;423;157;119;139;170;173;180	144.45	0	167.04	205	0.413048	0.00325203	-1.05223	-0.187717	0.7451	0.826715	-0.0777435	-0.276754	27.6202	27.0368	26.8751	26.6238	26.7935	27.0336	27.7387	27.2974	27.8164	28.3496	28.0154	27.4851	Discard	Discard	Discard	Discard	21	20	17	17	16
E9PEB5;Q96AE4;Q96AE4-2;C9JSZ1	E9PEB5;Q96AE4;Q96AE4-2	Far upstream element-binding protein 1	FUBP1	tr|E9PEB5|E9PEB5_HUMAN Isoform of Q96AE4, Far upstream element-binding protein 1 OS=Homo sapiens OX=9606 GN=FUBP1 PE=1 SV=1;sp|Q96AE4|FUBP1_HUMAN Far upstream element-binding protein 1 OS=Homo sapiens OX=9606 GN=FUBP1 PE=1 SV=3;sp|Q96AE4-2|FUBP1_HUMAN Isof	4	19	13	13	32.4	26.7	26.7	655	19;19;19;4	13;13;13;4	13;13;13;4	655;644;653;232	68.903	0	131.62	74	-0.692347	0.571945	0.0658836	0.131783	-0.0149155	-0.436104	0.0739918	0.243965	26.8647	26.8586	26.8796	27.551	27.3008	26.2867	26.5973	26.5371	26.5233	26.4712	26.3534	26.4053	Discard	Discard	Discard	Discard	12	13	15	13	13
E9PFK9;Q9UJ41-2;Q9UJ41-4;Q9UJ41-3;Q9UJ41;A0A0A0MSJ3;Q3HKR1	E9PFK9;Q9UJ41-2;Q9UJ41-4;Q9UJ41-3;Q9UJ41;A0A0A0MSJ3;Q3HKR1	Rab5 GDP/GTP exchange factor	RABGEF1	tr|E9PFK9|E9PFK9_HUMAN Isoform of Q9UJ41, Rab5 GDP/GTP exchange factor OS=Homo sapiens OX=9606 GN=RABGEF1 PE=1 SV=1;sp|Q9UJ41-2|RABX5_HUMAN Isoform of Q9UJ41, Isoform 2 of Rab5 GDP/GTP exchange factor OS=Homo sapiens OX=9606 GN=RABGEF1;sp|Q9UJ41-4|RABX5_HU	7	3	3	3	5.8	5.8	5.8	504	3;3;3;3;3;2;2	3;3;3;3;3;2;2	3;3;3;3;3;2;2	504;491;505;531;708;299;407	58.394	0	10.059	10	0	-3.26327	0	0	-0.8456	2.73696	0	0	22.737	20	23.5826	20	20	23.2633	20	20	20	20	20	20	Discard	Discard	Discard	Keep	3	2	3	2	2
E9PFR3;Q14738-3;Q14738-2;Q14738;H0Y8C4;H7C5Q9;H0YJ35;H0YJ49	E9PFR3;Q14738-3;Q14738-2;Q14738;H0Y8C4	Serine/threonine-protein phosphatase 2A 56 kDa regulatory subunit delta isoform	PPP2R5D	tr|E9PFR3|E9PFR3_HUMAN Isoform of Q14738, Serine/threonine-protein phosphatase 2A 56 kDa regulatory subunit OS=Homo sapiens OX=9606 GN=PPP2R5D PE=1 SV=1;sp|Q14738-3|2A5D_HUMAN Isoform of Q14738, Isoform Delta-3 of Serine/threonine-protein phosphatase 2A 56	8	8	8	5	16.5	16.5	10.4	594	8;8;8;8;7;3;1;1	8;8;8;8;7;3;1;1	5;5;5;5;4;1;0;0	594;496;570;602;504;154;71;151	69.116	0	22.769	28	0.727551	-1.20688	1.35462	-0.472744	1.23759	1.08599	0.846033	0.184166	25.0203	24.3046	23.7827	23.577	23.9343	25.5115	24.3929	25.6717	23.5469	24.3171	24.2087	26.1444	Keep	Discard	Keep	Keep	4	4	4	4	4
E9PGT1;Q15631;H7C1D4;Q15631-2;A0A0J9YVW2	E9PGT1;Q15631;H7C1D4;Q15631-2	Translin	TSN	tr|E9PGT1|E9PGT1_HUMAN Isoform of Q15631, Translin OS=Homo sapiens OX=9606 GN=TSN PE=1 SV=1;sp|Q15631|TSN_HUMAN Translin OS=Homo sapiens OX=9606 GN=TSN PE=1 SV=1;tr|H7C1D4|H7C1D4_HUMAN Isoform of Q15631, Translin (Fragment) OS=Homo sapiens OX=9606 GN=TSN P	5	8	8	8	34.1	34.1	34.1	223	8;8;5;4;1	8;8;5;4;1	8;8;5;4;1	223;228;185;148;92	25.572	0	63.548	68	0.0781727	0.0395393	0.27169	-0.0296211	0.618376	0.503891	0.410238	0.506468	26.4998	26.2261	25.8814	26.1479	25.9959	26.1865	26.4664	26.1872	26.0561	25.9155	25.9599	26.2168	Discard	Discard	Discard	Discard	5	5	5	4	4
E9PGT3;Q15418-4;Q15418;Q15418-2;Q15418-3;E9PAN7;B7Z3B5;F2Z2J1;Q15349;Q15349-2;E9PMM7;Q5SVM6;D6R910;D6RHW7;D6RA62;Q5SVM7;D6RE03;V9GXZ1;E7ERL6;O60307;Q9Y2H9;Q6P0Q8-2;Q6P0Q8;O15021-2;O15021-3;O15021-6;O15021	E9PGT3;Q15418-4;Q15418;Q15418-2;Q15418-3	Ribosomal protein S6 kinase;Ribosomal protein S6 kinase alpha-1	RPS6KA1	tr|E9PGT3|E9PGT3_HUMAN Isoform of Q15418, Ribosomal protein S6 kinase OS=Homo sapiens OX=9606 GN=RPS6KA1 PE=1 SV=1;sp|Q15418-4|KS6A1_HUMAN Isoform of Q15418, Isoform 4 of Ribosomal protein S6 kinase alpha-1 OS=Homo sapiens OX=9606 GN=RPS6KA1;sp|Q15418|KS6A	27	17	10	9	27.2	17.5	16	724	17;17;17;17;14;6;6;6;6;6;4;4;3;2;2;1;1;1;1;1;1;1;1;1;1;1;1	10;10;10;10;8;3;1;1;1;1;1;3;0;0;0;0;0;0;0;0;0;0;0;0;0;0;0	9;9;9;9;7;3;0;0;0;0;1;2;0;0;0;0;0;0;0;0;0;0;0;0;0;0;0	724;719;735;744;643;204;644;758;733;758;112;166;125;96;141;115;171;787;791;1309;1570;1608;1798;2429;2434;2444;2623	81.471	0	61.134	62	0.46002	-0.293324	-0.330132	-0.618675	0.287874	0.189529	0.249125	-0.0972595	25.7615	25.5303	25.4737	25.0703	25.572	25.8236	26.0715	25.7776	25.8224	26.1077	26.1688	26.3962	Discard	Discard	Discard	Discard	14	13	12	12	12
E9PGT6;Q99627;Q99627-2;H7C3S9;F8WEF2	E9PGT6;Q99627;Q99627-2;H7C3S9	COP9 signalosome complex subunit 8	COPS8	tr|E9PGT6|E9PGT6_HUMAN Isoform of Q99627, COP9 signalosome complex subunit 8 OS=Homo sapiens OX=9606 GN=COPS8 PE=1 SV=1;sp|Q99627|CSN8_HUMAN COP9 signalosome complex subunit 8 OS=Homo sapiens OX=9606 GN=COPS8 PE=1 SV=1;sp|Q99627-2|CSN8_HUMAN Isoform of Q99	5	6	6	6	50.3	50.3	50.3	173	6;6;5;4;1	6;6;5;4;1	6;6;5;4;1	173;209;160;83;64	19.344	0	82.24	39	-0.198015	-0.630646	-0.475037	-1.47273	-0.463972	0.116903	-0.517984	0.273073	26.6338	26.3926	27.0978	26.5906	26.5169	27.0233	25.4165	24.8006	25.9345	25.2757	25.1434	26.2734	Discard	Discard	Discard	Discard	3	5	3	4	4
E9PH82;Q8NCA5-2;Q8NCA5	E9PH82;Q8NCA5-2;Q8NCA5	Protein FAM98A	FAM98A	tr|E9PH82|E9PH82_HUMAN Isoform of Q8NCA5, Protein FAM98A OS=Homo sapiens OX=9606 GN=FAM98A PE=1 SV=1;sp|Q8NCA5-2|FA98A_HUMAN Isoform of Q8NCA5, Isoform 2 of Protein FAM98A OS=Homo sapiens OX=9606 GN=FAM98A;sp|Q8NCA5|FA98A_HUMAN Protein FAM98A OS=Homo sapie	3	5	5	5	20.2	20.2	20.2	312	5;5;5	5;5;5	5;5;5	312;518;519	34.431	0	36.319	32	0.193333	-0.0949383	0.0838737	-0.124437	0.400692	0.23641	-4.30689	-4.37696	24.719	24.8626	24.3183	24.6693	24.4826	24.9575	20	24.9217	24.3069	24.8378	24.377	25.0461	Discard	Discard	Discard	Discard	4	5	4	4	3
E9PHA2;Q15003;C9J470;Q15003-2;C9JZP1;H7C415	E9PHA2;Q15003;C9J470;Q15003-2	Condensin complex subunit 2	NCAPH	tr|E9PHA2|E9PHA2_HUMAN Isoform of Q15003, Condensin complex subunit 2 OS=Homo sapiens OX=9606 GN=NCAPH PE=1 SV=1;sp|Q15003|CND2_HUMAN Condensin complex subunit 2 OS=Homo sapiens OX=9606 GN=NCAPH PE=1 SV=3;tr|C9J470|C9J470_HUMAN Isoform of Q15003, Condensin	6	11	11	11	21	21	21	730	11;11;10;6;5;1	11;11;10;6;5;1	11;11;10;6;5;1	730;741;607;605;216;182	81.572	0	37.268	75	0.367859	0.0255547	-0.0753269	-0.109838	0.146191	0.37339	0.0957928	0.188274	26.4747	26.799	26.3285	26.4311	26.1013	26.7734	26.5709	26.4682	26.4751	26.5435	26.3826	26.578	Discard	Discard	Discard	Discard	9	9	9	8	9
E9PK01;P29692;E9PQ49;E9PI39;A0A087X1X7;E9PRY8;P29692-3;P29692-2;E9PPR1;E9PL12;E9PL71;E9PMW7;E9PQZ1;P29692-4;E9PN91;E9PIZ1;H0YCK7;E9PK06;E9PKK3;E9PK72;H0YE58;H0YE72;E9PNW6;E9PQC9;E9PJD0	E9PK01;P29692;E9PQ49;E9PI39;A0A087X1X7;E9PRY8;P29692-3;P29692-2;E9PPR1;E9PL12;E9PL71;E9PMW7;E9PQZ1;P29692-4;E9PN91;E9PIZ1;H0YCK7	Elongation factor 1-delta	EEF1D	tr|E9PK01|E9PK01_HUMAN Isoform of P29692, Elongation factor 1-delta (Fragment) OS=Homo sapiens OX=9606 GN=EEF1D PE=1 SV=1;sp|P29692|EF1D_HUMAN Elongation factor 1-delta OS=Homo sapiens OX=9606 GN=EEF1D PE=1 SV=5;tr|E9PQ49|E9PQ49_HUMAN Isoform of P29692, El	25	8	8	7	40.6	40.6	37.2	261	8;8;7;7;7;7;7;7;6;6;6;5;5;5;4;4;4;3;2;2;2;2;1;1;1	8;8;7;7;7;7;7;7;6;6;6;5;5;5;4;4;4;3;2;2;2;2;1;1;1	7;7;6;6;6;6;6;6;6;6;5;5;4;4;4;4;4;3;2;2;1;1;1;1;1	261;281;198;204;631;697;257;647;166;168;187;130;238;262;106;137;210;139;39;63;119;156;35;36;99	28.821	0	70.226	77	-0.0303211	0.163292	0.666111	0.390318	-0.85033	-1.3331	0.087265	0.322571	26.3015	27.3487	27.1518	27.379	27.6346	27.1854	26.1232	26.9316	26.0359	26.2655	25.8006	26.5413	Discard	Discard	Discard	Discard	6	5	6	6	6
E9PKG1;Q99873-2;Q99873-3;Q99873;E9PIX6;E9PQ98;E9PNR9;H0YDE4;Q99873-5;E9PMW9;Q9NR22-2;Q9NR22;E9PMZ2	E9PKG1;Q99873-2;Q99873-3;Q99873;E9PIX6;E9PQ98;E9PNR9;H0YDE4;Q99873-5	Protein arginine N-methyltransferase 1	PRMT1	tr|E9PKG1|E9PKG1_HUMAN Isoform of Q99873, Protein arginine N-methyltransferase 1 OS=Homo sapiens OX=9606 GN=PRMT1 PE=1 SV=1;sp|Q99873-2|ANM1_HUMAN Isoform of Q99873, Isoform 2 of Protein arginine N-methyltransferase 1 OS=Homo sapiens OX=9606 GN=PRMT1;sp|Q9	13	13	13	13	41.8	41.8	41.8	325	13;13;13;13;10;9;8;8;7;3;2;2;1	13;13;13;13;10;9;8;8;7;3;2;2;1	13;13;13;13;10;9;8;8;7;3;2;2;1	325;347;353;371;207;205;160;238;285;110;385;394;63	37.709	0	91.428	105	0.0535393	0.16724	0.0203438	-0.147474	-1.1336	-1.22779	-0.00541496	0.119024	27.0951	28.1866	28.2287	28.1331	28.3229	28.0194	26.9575	27.8889	26.9629	27.8686	26.8385	28.0364	Discard	Discard	Discard	Discard	11	12	12	10	11
E9PLA9;Q14444-2;Q14444;G3V153	E9PLA9;Q14444-2;Q14444;G3V153	Caprin-1	CAPRIN1	tr|E9PLA9|E9PLA9_HUMAN Isoform of Q14444, Caprin-1 (Fragment) OS=Homo sapiens OX=9606 GN=CAPRIN1 PE=1 SV=1;sp|Q14444-2|CAPR1_HUMAN Isoform of Q14444, Isoform 2 of Caprin-1 OS=Homo sapiens OX=9606 GN=CAPRIN1;sp|Q14444|CAPR1_HUMAN Caprin-1 OS=Homo sapiens OX	4	5	5	5	29.6	29.6	29.6	186	5;5;5;4	5;5;5;4	5;5;5;4	186;694;709;628	20.236	0	15.526	27	-0.246054	0.250433	0	0	-1.07796	-1.02646	-0.0780239	-0.00843239	24.5094	25.1507	25.5874	25.3968	25.5359	24.9003	24.024	20	24.1021	20	24.0325	20	Discard	Discard	Discard	Discard	2	2	2	2	2
E9PPJ0;Q13435;E9PJ04;H0YCG1;E9PJT3;E9PIL8;H0YEX5	E9PPJ0;Q13435;E9PJ04;H0YCG1	Splicing factor 3B subunit 2	SF3B2	tr|E9PPJ0|E9PPJ0_HUMAN Isoform of Q13435, Splicing factor 3B subunit 2 OS=Homo sapiens OX=9606 GN=SF3B2 PE=1 SV=1;sp|Q13435|SF3B2_HUMAN Splicing factor 3B subunit 2 OS=Homo sapiens OX=9606 GN=SF3B2 PE=1 SV=2;tr|E9PJ04|E9PJ04_HUMAN Isoform of Q13435, Splici	7	8	8	8	8.4	8.4	8.4	878	8;8;4;4;3;2;1	8;8;4;4;3;2;1	8;8;4;4;3;2;1	878;895;353;387;273;80;315	98.169	0	16.92	36	-0.265728	0.0461502	-1.137	0.269186	0.511196	0.599216	-0.214386	0.271021	26.4591	25.8695	25.9479	26.1352	25.8598	25.8233	24.5627	24.4541	24.7771	25.5911	24.2917	24.1849	Discard	Discard	Discard	Discard	8	6	8	5	5
E9PR38;Q5T1Z4;Q5T1Z8;Q14671-4;Q14671-2;Q14671;Q14671-3;H0YDK8;H0YEH2;H0YC97;H0YDC5;E9PM68;E9PL65;E9PMX1	E9PR38;Q5T1Z4;Q5T1Z8;Q14671-4;Q14671-2;Q14671;Q14671-3;H0YDK8;H0YEH2	Pumilio homolog 1	PUM1	tr|E9PR38|E9PR38_HUMAN Isoform of Q14671, Pumilio homolog 1 OS=Homo sapiens OX=9606 GN=PUM1 PE=1 SV=1;tr|Q5T1Z4|Q5T1Z4_HUMAN Isoform of Q14671, Pumilio homolog 1 (Drosophila), isoform CRA_b OS=Homo sapiens OX=9606 GN=PUM1 PE=1 SV=1;tr|Q5T1Z8|Q5T1Z8_HUMAN I	14	12	12	8	13.9	13.9	10	944	12;12;12;12;12;12;12;11;11;4;3;1;1;1	12;12;12;12;12;12;12;11;11;4;3;1;1;1	8;8;8;8;8;8;8;7;7;2;2;1;1;1	944;1189;1224;1127;1162;1186;1188;900;1125;227;217;94;96;124	100.5	0	116.09	67	-0.337971	-0.0507603	1.20221	0.148447	0.422731	0.468744	0.485497	-0.0348263	26.6529	26.1492	26.2302	26.4871	26.1842	26.1999	27.0308	26.2674	26.5453	25.0652	27.0656	26.1189	Discard	Discard	Discard	Discard	9	8	8	8	8
F5GX11;P25786;P25786-2;B4DEV8	F5GX11;P25786;P25786-2;B4DEV8	Proteasome subunit alpha type-1;Proteasome subunit alpha type	PSMA1	tr|F5GX11|F5GX11_HUMAN Isoform of P25786, Proteasome endopeptidase complex OS=Homo sapiens OX=9606 GN=PSMA1 PE=1 SV=1;sp|P25786|PSA1_HUMAN Proteasome subunit alpha type-1 OS=Homo sapiens OX=9606 GN=PSMA1 PE=1 SV=1;sp|P25786-2|PSA1_HUMAN Isoform of P25786,	4	2	2	2	8	8	8	238	2;2;2;1	2;2;2;1	2;2;2;1	238;263;269;164	26.505	0	5.7578	18	-0.0519428	0.457903	0.0406227	4.56895	-0.964405	-1.234	-0.361609	0.126186	23.6842	24.8413	24.6486	24.8933	24.9182	24.3834	23.8553	24.5689	24.2169	24.5283	23.7291	20	Discard	Keep	Discard	Discard	2	2	2	2	2
F5GYN4;J3KR44;F5GYJ8;Q96FW1;F5H6Q1;F5H3F0;Q96FW1-2	F5GYN4;J3KR44;F5GYJ8;Q96FW1;F5H6Q1	Ubiquitin thioesterase OTUB1	OTUB1	tr|F5GYN4|F5GYN4_HUMAN Isoform of Q96FW1, Ubiquitin thioesterase OTUB1 OS=Homo sapiens OX=9606 GN=OTUB1 PE=1 SV=1;tr|J3KR44|J3KR44_HUMAN Isoform of Q96FW1, Ubiquitin thioesterase OS=Homo sapiens OX=9606 GN=OTUB1 PE=1 SV=2;tr|F5GYJ8|F5GYJ8_HUMAN Isoform of	7	5	5	5	22.4	22.4	22.4	241	5;5;5;5;4;2;2	5;5;5;5;4;2;2	5;5;5;5;4;2;2	241;272;286;271;280;170;315	28.05	0	33.457	36	0.345507	-0.29262	0.172426	0.334612	1.24011	0.982809	0.465765	0.085413	25.8873	25.1987	24.6472	24.8531	24.9045	25.4913	25.4615	26.2075	24.9957	26.035	25.3761	25.8728	Discard	Discard	Keep	Discard	3	3	3	3	3
F5H6M0;F5H047;F5H669;Q8N684-2;Q8N684;Q8N684-3;J3QT54;C9J286;C9J323;C9JM38;F5H5B7;F5H1W4;F5H2K8;F5H6P5;F5H6A8;F5GXA3	F5H6M0;F5H047;F5H669;Q8N684-2;Q8N684;Q8N684-3;J3QT54;C9J286;C9J323	Cleavage and polyadenylation specificity factor subunit 7	CPSF7	tr|F5H6M0|F5H6M0_HUMAN Isoform of Q8N684, Cleavage and polyadenylation-specificity factor subunit 7 (Fragment) OS=Homo sapiens OX=9606 GN=CPSF7 PE=1 SV=1;tr|F5H047|F5H047_HUMAN Isoform of Q8N684, Cleavage and polyadenylation-specificity factor subunit 7 (F	16	6	6	6	32	32	32	219	6;6;6;6;6;6;5;3;3;2;1;1;1;1;1;1	6;6;6;6;6;6;5;3;3;2;1;1;1;1;1;1	6;6;6;6;6;6;5;3;3;2;1;1;1;1;1;1	219;288;374;462;471;514;204;143;145;138;93;98;100;101;101;102	24.387	0	35.842	28	0.203482	0.322416	0	0	0.0104179	0.254185	0	0	25.1721	24.9862	25.1617	24.7827	24.9179	24.6638	20	20	20	20	20	20	Discard	Discard	Discard	Discard	6	5	5	4	4
F5H0F9;Q9UJX4-3;Q9UJX4;F5GY68;F5GZ05;F5H3S5;H0YFB5;F5H0N1;Q9UJX4-2	F5H0F9;Q9UJX4-3;Q9UJX4;F5GY68	Anaphase-promoting complex subunit 5	ANAPC5	tr|F5H0F9|F5H0F9_HUMAN Isoform of Q9UJX4, Anaphase-promoting complex subunit 5 OS=Homo sapiens OX=9606 GN=ANAPC5 PE=1 SV=1;sp|Q9UJX4-3|APC5_HUMAN Isoform of Q9UJX4, Isoform 3 of Anaphase-promoting complex subunit 5 OS=Homo sapiens OX=9606 GN=ANAPC5;sp|Q9UJ	9	3	3	3	3.4	3.4	3.4	742	3;3;3;2;1;1;1;1;1	3;3;3;2;1;1;1;1;1	3;3;3;2;1;1;1;1;1	742;643;755;217;44;216;396;421;219	83.674	0	7.0807	8	0	0	0	0	0	0	0.576828	0.477972	20	20	20	20	20	20	23.9712	20	23.3944	20	23.4933	20	Discard	Discard	Discard	Discard	1	1	1	1	1
F5H157;Q15286;F5H7F8;Q15286-2	F5H157;Q15286;F5H7F8;Q15286-2	Ras-related protein Rab-35	RAB35	tr|F5H157|F5H157_HUMAN Isoform of Q15286, Ras-related protein Rab-35 (Fragment) OS=Homo sapiens OX=9606 GN=RAB35 PE=1 SV=1;sp|Q15286|RAB35_HUMAN Ras-related protein Rab-35 OS=Homo sapiens OX=9606 GN=RAB35 PE=1 SV=1;tr|F5H7F8|F5H7F8_HUMAN Isoform of Q15286,	4	2	2	2	10.3	10.3	10.3	185	2;2;1;1	2;2;1;1	2;2;1;1	185;201;147;152	21.214	0.0011635	3.5332	9	0	0	-4.22383	0	0	0	-0.235338	0.0538521	20	20	20	20	20	20	23.7531	20	23.9884	24.2238	23.6992	20	Discard	Discard	Discard	Discard	1	1	1	1	1
F5H365;Q15436;G3V4V1;G3V1W4;G3V3G5;G3V2R6;Q15436-2;G3V5X8;G3V4Q2	F5H365;Q15436;G3V4V1;G3V1W4;G3V3G5;G3V2R6;Q15436-2	Protein transport protein Sec23A	SEC23A	tr|F5H365|F5H365_HUMAN Isoform of Q15436, Protein transport protein SEC23 OS=Homo sapiens OX=9606 GN=SEC23A PE=1 SV=1;sp|Q15436|SC23A_HUMAN Protein transport protein Sec23A OS=Homo sapiens OX=9606 GN=SEC23A PE=1 SV=2;tr|G3V4V1|G3V4V1_HUMAN Isoform of Q1543	9	6	6	4	8.4	8.4	5.4	736	6;6;3;3;3;3;3;2;2	6;6;3;3;3;3;3;2;2	4;4;1;1;1;1;3;1;1	736;765;93;108;140;169;563;85;86	82.968	0	11.279	28	0.438026	-0.365786	0.134495	-0.453318	0.556889	4.37159	0.597189	0.253633	24.3716	24.1072	23.8147	23.6691	20	24.473	24.234	24.4634	23.6368	24.3289	23.9803	24.9167	Discard	Discard	Discard	Keep	4	3	3	2	1
F5H442;Q99816;Q99816-2	F5H442;Q99816;Q99816-2	Tumor susceptibility gene 101 protein	TSG101	tr|F5H442|F5H442_HUMAN Isoform of Q99816, Tumor susceptibility gene 101 protein OS=Homo sapiens OX=9606 GN=TSG101 PE=1 SV=1;sp|Q99816|TS101_HUMAN Tumor susceptibility gene 101 protein OS=Homo sapiens OX=9606 GN=TSG101 PE=1 SV=2;sp|Q99816-2|TS101_HUMAN Isof	3	10	10	10	30.1	30.1	30.1	365	10;10;7	10;10;7	10;10;7	365;390;285	40.917	0	73.635	86	0.248701	-0.277079	0.597538	-0.239285	0.772633	0.874559	0.520138	0.0535736	26.7959	26.0607	26.0232	25.812	25.9213	26.3378	26.9358	26.5292	26.4157	25.9317	26.8823	26.7685	Discard	Discard	Discard	Discard	8	8	7	7	8
F5H5D3;Q9BQE3;A0A1W2PQM2;F8VVB9;F8VRZ4;F8VS66;F8VWV9;F8VX09;C9K0S6;F8VRK0;F8W0F6;Q9H853;F8VXZ7	F5H5D3;Q9BQE3;A0A1W2PQM2	Tubulin alpha-1C chain	TUBA1C	tr|F5H5D3|F5H5D3_HUMAN Isoform of Q9BQE3, Tubulin alpha chain OS=Homo sapiens OX=9606 GN=TUBA1C PE=1 SV=1;sp|Q9BQE3|TBA1C_HUMAN Tubulin alpha-1C chain OS=Homo sapiens OX=9606 GN=TUBA1C PE=1 SV=1;tr|A0A1W2PQM2|A0A1W2PQM2_HUMAN Isoform of Q9BQE3, Tubulin alp	13	35	1	1	48.7	3.3	3.3	519	35;35;23;15;10;10;7;6;3;3;2;2;1	1;1;1;0;0;0;0;0;0;0;0;0;0	1;1;1;0;0;0;0;0;0;0;0;0;0	519;449;325;246;112;130;81;75;47;49;231;241;26	57.73	0	47.093	22	0	-6.31778	0	0	-5.69721	-2.33683	6.1708	0.365068	20	20	25.6972	20	22.3368	26.3178	26.1708	20	20	20	25.8057	20	Discard	Discard	Discard	Discard	29	27	27	27	28
F5H7S7;Q13576-3;Q13576-2;Q13576;E7EWC2;E9PDT6;D6R939	F5H7S7;Q13576-3;Q13576-2;Q13576;E7EWC2;E9PDT6	Ras GTPase-activating-like protein IQGAP2	IQGAP2	tr|F5H7S7|F5H7S7_HUMAN Isoform of Q13576, Ras GTPase-activating-like protein IQGAP2 OS=Homo sapiens OX=9606 GN=IQGAP2 PE=1 SV=2;sp|Q13576-3|IQGA2_HUMAN Isoform of Q13576, Isoform 3 of Ras GTPase-activating-like protein IQGAP2 OS=Homo sapiens OX=9606 GN=IQG	7	6	4	4	4.2	3.1	3.1	1525	6;6;6;6;5;3;2	4;4;4;4;3;2;2	4;4;4;4;3;2;2	1525;1071;1071;1575;1402;509;824	174.45	0	27.779	7	-0.170574	-0.51124	3.01524	-1.10045	-0.00914383	-0.286856	-0.153906	-0.524641	22.4916	22.5634	22.5008	22.734	22.7785	23.0746	22.7588	23.0152	22.9127	20	23.2835	24.1157	Discard	Discard	Discard	Discard	4	3	2	4	4
F6RFD5;P60981;P60981-2	F6RFD5;P60981;P60981-2	Destrin	DSTN	tr|F6RFD5|F6RFD5_HUMAN Isoform of P60981, Destrin OS=Homo sapiens OX=9606 GN=DSTN PE=1 SV=1;sp|P60981|DEST_HUMAN Destrin OS=Homo sapiens OX=9606 GN=DSTN PE=1 SV=3;sp|P60981-2|DEST_HUMAN Isoform of P60981, Isoform 2 of Destrin OS=Homo sapiens OX=9606 GN=DST	3	4	4	4	34.1	34.1	34.1	135	4;4;3	4;4;3	4;4;3	135;165;148	15.397	0	17.1	37	0.363417	0.2258	0.0783405	-0.0491314	-2.66442	-2.42451	-0.432468	-0.0347824	24.3092	26.8313	26.9737	26.4679	26.7338	26.6055	23.9593	26.1564	24.3917	26.0781	23.994	26.2055	Discard	Discard	Discard	Discard	3	4	4	4	4
H7C3I1;F6VDH7;Q3KNR6;Q8IZP2;P50502;Q8NFI4	H7C3I1;F6VDH7;Q3KNR6;Q8IZP2;P50502;Q8NFI4	Putative protein FAM10A4;Hsc70-interacting protein;Putative protein FAM10A5	ST13;ST13P4;ST13P5	tr|H7C3I1|H7C3I1_HUMAN Isoform of P50502, Hsc70-interacting protein (Fragment) OS=Homo sapiens OX=9606 GN=ST13 PE=1 SV=1;tr|F6VDH7|F6VDH7_HUMAN Isoform of P50502, Hsc70-interacting protein (Fragment) OS=Homo sapiens OX=9606 GN=ST13 PE=1 SV=1;tr|Q3KNR6|Q3KN	6	4	4	4	30.1	30.1	30.1	146	4;4;4;4;4;3	4;4;4;4;4;3	4;4;4;4;4;3	146;162;211;240;369;369	16.219	0	20.02	22	0.00868607	0.219259	0.801714	0.473162	-5.01214	-5.07419	0.12175	0.406778	20	24.677	25.0121	24.6683	25.0742	24.4578	24.4977	24.8777	24.3759	24.076	24.0909	24.4046	Discard	Discard	Discard	Discard	1	2	2	2	2
F8VPD4;P27708;H7C2E4;H7BZB3;H7C3Z5;P31327-2;P31327;P31327-3	F8VPD4;P27708	CAD protein;Glutamine-dependent carbamoyl-phosphate synthase;Aspartate carbamoyltransferase;Dihydroorotase	CAD	tr|F8VPD4|F8VPD4_HUMAN Isoform of P27708, CAD protein OS=Homo sapiens OX=9606 GN=CAD PE=1 SV=1;sp|P27708|PYR1_HUMAN CAD protein OS=Homo sapiens OX=9606 GN=CAD PE=1 SV=3	8	45	45	45	23	23	23	2162	45;45;8;4;3;2;2;2	45;45;8;4;3;2;2;2	45;45;8;4;3;2;2;2	2162;2225;293;279;269;1049;1500;1506	236.02	0	305.33	280	-0.56263	0.711069	0.664274	-0.0627422	-1.21669	1.22533	-0.618277	-0.976913	26.7233	27.6757	27.9399	28.2384	25.4979	26.9647	28.2704	29.0268	28.8887	28.3625	29.2473	29.0895	Discard	Discard	Discard	Discard	18	18	18	19	8
F8VUA2;Q9HD42;F5H875;F8VVT7	F8VUA2;Q9HD42;F5H875;F8VVT7	Charged multivesicular body protein 1a	CHMP1A	tr|F8VUA2|F8VUA2_HUMAN Isoform of Q9HD42, Charged multivesicular body protein 1a OS=Homo sapiens OX=9606 GN=CHMP1A PE=1 SV=1;sp|Q9HD42|CHM1A_HUMAN Charged multivesicular body protein 1a OS=Homo sapiens OX=9606 GN=CHMP1A PE=1 SV=1;tr|F5H875|F5H875_HUMAN Iso	4	2	2	2	11.6	11.6	11.6	181	2;2;1;1	2;2;1;1	2;2;1;1	181;196;132;187	19.531	0	4.6461	13	0	0	0.648346	3.28051	0	0	3.58784	0.19356	20	20	20	20	20	20	23.5878	23.2805	20	22.6322	23.3943	20	Discard	Keep	Keep	Discard	1	1	1	1	1
F8W145;F8VUB4;F8VV52;Q9NZN8-4;Q9NZN8;F8VRS8;F8VP97;Q9NZN8-2;Q9NZN8-5;F8VWH8;F8VQD8;F8VQF4;A0A087X050;F8VVY1;H0YI11;H0YH84;F8VX63	F8W145;F8VUB4;F8VV52;Q9NZN8-4;Q9NZN8;F8VRS8;F8VP97;Q9NZN8-2;Q9NZN8-5	CCR4-NOT transcription complex subunit 2	CNOT2	tr|F8W145|F8W145_HUMAN Isoform of Q9NZN8, CCR4-NOT transcription complex subunit 2 (Fragment) OS=Homo sapiens OX=9606 GN=CNOT2 PE=1 SV=1;tr|F8VUB4|F8VUB4_HUMAN Isoform of Q9NZN8, CCR4-NOT transcription complex subunit 2 OS=Homo sapiens OX=9606 GN=CNOT2 PE=	17	3	3	3	11.7	11.7	11.7	309	3;3;3;3;3;2;2;2;2;1;1;1;1;1;1;1;1	3;3;3;3;3;2;2;2;2;1;1;1;1;1;1;1;1	3;3;3;3;3;2;2;2;2;1;1;1;1;1;1;1;1	309;520;531;475;540;276;321;365;490;81;131;144;152;182;182;186;217	33.265	0	13.836	18	0.0931892	0.214283	-0.155996	0.786921	0.908863	0.854692	0.317846	0.0831871	25.6806	25.0341	24.7717	24.9409	24.8259	24.8198	25.1465	24.8628	24.8287	25.0188	25.0633	24.0759	Discard	Discard	Discard	Discard	3	3	3	3	3
F8VVA7;P61923;F8VXB1;F8VUC5;F8W156;F8W651;F8VYZ4;P61923-5;P61923-4;F8VXR1;F8VYK5;P61923-2;P61923-3	F8VVA7;P61923;F8VXB1;F8VUC5;F8W156;F8W651;F8VYZ4;P61923-5;P61923-4;F8VXR1	Coatomer subunit zeta-1	COPZ1	tr|F8VVA7|F8VVA7_HUMAN Isoform of P61923, Coatomer subunit zeta-1 OS=Homo sapiens OX=9606 GN=COPZ1 PE=1 SV=1;sp|P61923|COPZ1_HUMAN Coatomer subunit zeta-1 OS=Homo sapiens OX=9606 GN=COPZ1 PE=1 SV=1;tr|F8VXB1|F8VXB1_HUMAN Isoform of P61923, Coatomer subunit	13	5	5	5	31.3	31.3	31.3	198	5;5;4;4;4;4;4;4;4;3;1;1;1	5;5;4;4;4;4;4;4;4;3;1;1;1	5;5;4;4;4;4;4;4;4;3;1;1;1	198;177;92;95;107;119;163;160;185;138;89;126;154	22.34	0	48.619	42	0.840929	-1.24651	0.242884	-1.16975	0.0958786	0.154959	0.63121	0.334913	25.5768	25.5219	25.4809	24.6809	25.4219	26.7684	25.9591	25.7376	25.3279	25.4947	25.6242	26.9074	Discard	Discard	Discard	Discard	4	3	3	2	3
F8VYN9;P40616-2;P40616;B4DZG7;F8VP99;F8VP63	F8VYN9;P40616-2;P40616;B4DZG7	ADP-ribosylation factor-like protein 1	ARL1	tr|F8VYN9|F8VYN9_HUMAN Isoform of P40616, ADP-ribosylation factor-like protein 1 OS=Homo sapiens OX=9606 GN=ARL1 PE=1 SV=1;sp|P40616-2|ARL1_HUMAN Isoform of P40616, Isoform 2 of ADP-ribosylation factor-like protein 1 OS=Homo sapiens OX=9606 GN=ARL1;sp|P406	6	3	3	3	17.5	17.5	17.5	194	3;3;3;2;1;1	3;3;3;2;1;1	3;3;3;2;1;1	194;164;181;135;17;64	21.778	0	30.157	61	-0.282316	0.467855	0.198122	0.0157909	1.24438	0.810198	-0.0857124	0.177368	27.58	26.7703	26.3356	27.0526	26.7698	26.3024	26.4897	26.2371	26.5754	26.0389	26.3123	26.2213	Discard	Discard	Discard	Discard	3	3	3	3	3
F8W6I7;P09651-3;P09651-2;P09651;F8VTQ5;F8W646;F8VZ49;F8VYN5;H0YH80;Q32P51;A0A2R8Y4L2	F8W6I7;P09651-3;P09651-2;P09651;F8VTQ5;F8W646;F8VZ49	Heterogeneous nuclear ribonucleoprotein A1;Heterogeneous nuclear ribonucleoprotein A1, N-terminally processed	HNRNPA1	tr|F8W6I7|F8W6I7_HUMAN Isoform of P09651, Heterogeneous nuclear ribonucleoprotein A1 OS=Homo sapiens OX=9606 GN=HNRNPA1 PE=1 SV=2;sp|P09651-3|ROA1_HUMAN Isoform of P09651, Isoform 2 of Heterogeneous nuclear ribonucleoprotein A1 OS=Homo sapiens OX=9606 GN=H	11	7	7	7	20.8	20.8	20.8	307	7;7;7;7;4;4;4;3;3;3;2	7;7;7;7;4;4;4;3;3;3;2	7;7;7;7;4;4;4;3;3;3;2	307;267;320;372;145;156;231;113;191;320;275	33.155	0	29.367	27	-3.40561	-3.51761	-0.582489	0.188379	1.28833	1.17091	-0.59811	0.28023	24.724	20	23.4357	23.4056	23.5531	23.5176	24.6796	25.0778	25.2777	25.6603	24.3994	24.8894	Discard	Discard	Discard	Keep	4	2	2	2	2
F8W930;Q9Y6M1-1;Q9Y6M1;Q9Y6M1-5;Q9Y6M1-6;Q9Y6M1-3;Q9Y6M1-4	F8W930;Q9Y6M1-1;Q9Y6M1;Q9Y6M1-5;Q9Y6M1-6;Q9Y6M1-3;Q9Y6M1-4	Insulin-like growth factor 2 mRNA-binding protein 2	IGF2BP2	tr|F8W930|F8W930_HUMAN Isoform of Q9Y6M1, Insulin-like growth factor 2 mRNA-binding protein 2 OS=Homo sapiens OX=9606 GN=IGF2BP2 PE=1 SV=1;sp|Q9Y6M1-1|IF2B2_HUMAN Isoform of Q9Y6M1, Isoform 2 of Insulin-like growth factor 2 mRNA-binding protein 2 OS=Homo s	7	14	12	12	28.1	24.3	24.3	605	14;14;14;13;13;13;13	12;12;12;11;11;11;11	12;12;12;11;11;11;11	605;556;599;493;531;536;542	66.785	0	80.678	64	-0.36128	-0.163406	0.240316	0.0698452	0.542459	0.442888	0.695795	0.267719	27.017	26.463	26.4746	26.8243	26.5741	26.6264	27.1174	26.7489	26.4216	26.5086	26.8497	26.6791	Discard	Discard	Discard	Discard	11	11	12	10	11
F8W9S7;Q14C86-3;Q14C86-4;Q14C86-5;Q14C86-2;Q14C86;Q14C86-6;B4DGD8;C9IZ08;B0QZ65;A0A0A0MQV8;H0Y7I9;H0Y4E7;C9IZX9	F8W9S7;Q14C86-3;Q14C86-4;Q14C86-5;Q14C86-2;Q14C86;Q14C86-6;B4DGD8;C9IZ08;B0QZ65	GTPase-activating protein and VPS9 domain-containing protein 1	GAPVD1	tr|F8W9S7|F8W9S7_HUMAN Isoform of Q14C86, GTPase-activating protein and VPS9 domain-containing protein 1 OS=Homo sapiens OX=9606 GN=GAPVD1 PE=1 SV=1;sp|Q14C86-3|GAPD1_HUMAN Isoform of Q14C86, Isoform 3 of GTPase-activating protein and VPS9 domain-containin	14	12	12	12	8.7	8.7	8.7	1412	12;12;12;12;12;12;12;7;7;6;4;4;3;2	12;12;12;12;12;12;12;7;7;6;4;4;3;2	12;12;12;12;12;12;12;7;7;6;4;4;3;2	1412;1433;1439;1452;1460;1478;1487;756;988;497;629;837;830;117	157.46	0	31.144	28	0	0	0.584732	0.119133	0	0	-0.781532	-0.79027	20	20	20	20	20	20	25.6079	25.5762	26.3894	24.9914	26.3982	25.457	Discard	Discard	Discard	Discard	1	1	2	2	2
F8WDV0;Q9UI26;Q9UI26-2;D6RJB1;D6RCN7	F8WDV0;Q9UI26;Q9UI26-2	Importin-11	IPO11	tr|F8WDV0|F8WDV0_HUMAN Isoform of Q9UI26, Importin-11 OS=Homo sapiens OX=9606 GN=IPO11 PE=1 SV=1;sp|Q9UI26|IPO11_HUMAN Importin-11 OS=Homo sapiens OX=9606 GN=IPO11 PE=1 SV=1;sp|Q9UI26-2|IPO11_HUMAN Isoform of Q9UI26, Isoform 2 of Importin-11 OS=Homo sapien	5	10	10	10	10.7	10.7	10.7	863	10;10;10;3;2	10;10;10;3;2	10;10;10;3;2	863;975;1015;162;148	99.707	0	27.959	54	0.606453	-0.215403	0.207375	0.193592	1.4127	1.66445	0.237371	0.0608425	26.4028	25.1075	24.9901	24.501	24.7383	25.3229	26.731	26.7829	26.4937	26.5756	26.6702	26.5894	Discard	Discard	Keep	Keep	4	3	4	3	3
G3V0E5;P02786	G3V0E5;P02786	Transferrin receptor protein 1;Transferrin receptor protein 1, serum form	TFRC	tr|G3V0E5|G3V0E5_HUMAN Isoform of P02786, Transferrin receptor (P90, CD71), isoform CRA_c OS=Homo sapiens OX=9606 GN=TFRC PE=1 SV=1;sp|P02786|TFR1_HUMAN Transferrin receptor protein 1 OS=Homo sapiens OX=9606 GN=TFRC PE=1 SV=2	2	2	2	2	3.4	3.4	3.4	679	2;2	2;2	2;2	679;760	75.963	0	4.903	8	0	0	0.391432	0.0404453	0	0	-0.188566	-0.0715714	20	20	20	20	20	20	23.1083	22.9002	23.2968	22.5087	23.1798	22.8597	Discard	Discard	Discard	Discard	1	1	1	1	1
G3V1P5;Q96RN5-3;Q96RN5-2;Q96RN5;H7C308	G3V1P5;Q96RN5-3;Q96RN5-2;Q96RN5	Mediator of RNA polymerase II transcription subunit 15	MED15	tr|G3V1P5|G3V1P5_HUMAN Isoform of Q96RN5, Mediator of RNA polymerase II transcription subunit 15 OS=Homo sapiens OX=9606 GN=MED15 PE=1 SV=1;sp|Q96RN5-3|MED15_HUMAN Isoform of Q96RN5, Isoform 3 of Mediator of RNA polymerase II transcription subunit 15 OS=Ho	5	5	5	5	6.5	6.5	6.5	722	5;5;5;5;1	5;5;5;5;1	5;5;5;5;1	722;677;748;788;194	79.599	0	47.875	14	-0.547358	-0.119373	3.38706	0.0829582	1.39553	1.46476	1.07561	0.521395	24.7937	22.7453	23.3982	23.2926	23.329	22.8647	24.1948	23.3871	23.1191	20	23.6734	23.3041	Discard	Discard	Keep	Keep	4	4	4	4	3
G3V279;P84090	G3V279;P84090	Enhancer of rudimentary homolog	ERH	tr|G3V279|G3V279_HUMAN Isoform of P84090, Enhancer of rudimentary homolog OS=Homo sapiens OX=9606 GN=ERH PE=1 SV=1;sp|P84090|ERH_HUMAN Enhancer of rudimentary homolog OS=Homo sapiens OX=9606 GN=ERH PE=1 SV=1	2	2	2	2	22.5	22.5	22.5	71	2;2	2;2	2;2	71;104	8.2033	0	22.585	16	0	0	3.86429	-0.864964	0	0	0.0878601	0.432978	20	20	20	20	20	20	24.9432	23.8643	24.8554	20	24.5103	24.7293	Keep	Discard	Discard	Discard	1	1	1	1	1
G3V3I1;G3V295;G3V5Z7;P60900;G3V3U4;P60900-2;G3V4S5;G3V2S7	G3V3I1;G3V295;G3V5Z7;P60900;G3V3U4;P60900-2	Proteasome subunit alpha type;Proteasome subunit alpha type-6	PSMA6	tr|G3V3I1|G3V3I1_HUMAN Isoform of P60900, Proteasome subunit alpha type OS=Homo sapiens OX=9606 GN=PSMA6 PE=1 SV=1;tr|G3V295|G3V295_HUMAN Isoform of P60900, Proteasome subunit alpha type OS=Homo sapiens OX=9606 GN=PSMA6 PE=1 SV=1;tr|G3V5Z7|G3V5Z7_HUMAN Iso	8	5	5	5	42.6	42.6	42.6	148	5;5;5;5;4;4;1;1	5;5;5;5;4;4;1;1	5;5;5;5;4;4;1;1	148;203;252;246;107;227;41;67	16.645	0	11.924	6	0	0	0.807379	0.265844	0	0	-0.260092	-0.301012	20	20	20	20	20	20	23.8748	24.8638	24.1349	24.0564	24.1758	24.5979	Discard	Discard	Discard	Discard	1	1	1	1	1
G3V2S6;Q9Y5K8;H0YJS0;G3V559;H0YJ55;G3V5S7;G3V3T8;G3V341;G3V2V6;H0YJH8	G3V2S6;Q9Y5K8;H0YJS0;G3V559;H0YJ55;G3V5S7;G3V3T8	V-type proton ATPase subunit D	ATP6V1D	tr|G3V2S6|G3V2S6_HUMAN Isoform of Q9Y5K8, V-type proton ATPase subunit D OS=Homo sapiens OX=9606 GN=ATP6V1D PE=1 SV=1;sp|Q9Y5K8|VATD_HUMAN V-type proton ATPase subunit D OS=Homo sapiens OX=9606 GN=ATP6V1D PE=1 SV=1;tr|H0YJS0|H0YJS0_HUMAN Isoform of Q9Y5K8,	10	4	4	4	23.4	23.4	23.4	192	4;4;3;3;2;2;2;1;1;1	4;4;3;3;2;2;2;1;1;1	4;4;3;3;2;2;2;1;1;1	192;247;119;179;44;59;86;72;148;153	21.921	0	18.049	8	0	0	1.55659	-1.2134	0	0	3.7167	3.7167	20	20	20	20	20	20	23.7167	23.6562	20	22.0996	20	24.8696	Keep	Discard	Keep	Keep	1	1	1	1	1
G3V5R9;Q07866-7;Q07866-6;Q07866-4;Q07866-9;G5E9S8;G3V2E7;F8W6L3;G3V3H3;E7EVH7;Q07866-8;Q07866-2;Q07866-3;Q07866;Q07866-5;Q07866-10;G3V2P7;H0YG16;H0YJK1;H0YJU9;H0YJL0;H0YJT3	G3V5R9;Q07866-7;Q07866-6;Q07866-4;Q07866-9;G5E9S8;G3V2E7;F8W6L3;G3V3H3;E7EVH7;Q07866-8;Q07866-2;Q07866-3;Q07866;Q07866-5;Q07866-10	Kinesin light chain 1	KLC1	tr|G3V5R9|G3V5R9_HUMAN Isoform of Q07866, Kinesin light chain 1 OS=Homo sapiens OX=9606 GN=KLC1 PE=1 SV=1;sp|Q07866-7|KLC1_HUMAN Isoform of Q07866, Isoform P of Kinesin light chain 1 OS=Homo sapiens OX=9606 GN=KLC1;sp|Q07866-6|KLC1_HUMAN Isoform of Q07866,	22	11	7	6	17.5	11.6	10.5	630	11;11;11;11;11;10;10;10;10;10;10;10;10;10;10;10;2;2;1;1;1;1	7;7;7;7;7;6;6;6;6;6;6;6;6;6;6;6;2;2;1;1;1;1	6;6;6;6;6;5;5;5;5;5;5;5;5;5;5;5;2;1;1;0;0;0	630;584;628;637;639;549;551;576;609;732;551;560;564;573;616;618;150;268;44;131;150;161	71.407	0	27.029	44	-0.327131	-0.496784	0.258507	-0.281849	-0.34997	-0.638964	0.102137	-0.115177	24.6741	24.6544	25.024	24.9815	25.313	25.1512	24.6441	24.709	24.542	24.4505	24.7593	24.9908	Discard	Discard	Discard	Discard	9	7	10	7	9
G3V5T9;P24941;P24941-2;E7ESI2;G3V317;K7EJ83	G3V5T9;P24941;P24941-2;E7ESI2	Cyclin-dependent kinase 2	CDK2	tr|G3V5T9|G3V5T9_HUMAN Isoform of P24941, Cyclin-dependent kinase 2 OS=Homo sapiens OX=9606 GN=CDK2 PE=1 SV=1;sp|P24941|CDK2_HUMAN Cyclin-dependent kinase 2 OS=Homo sapiens OX=9606 GN=CDK2 PE=1 SV=2;sp|P24941-2|CDK2_HUMAN Isoform of P24941, Isoform 2 of Cy	6	7	5	4	22.8	17.3	13.3	346	7;7;6;5;2;2	5;5;4;3;1;1	4;4;3;2;1;0	346;298;264;238;39;213	39.178	0	11.158	13	0.389708	-0.74382	0	0	0.252607	0.104923	0	0	23.1761	23.265	22.9235	22.8753	23.0712	24.0088	20	20	20	20	20	20	Discard	Discard	Discard	Discard	4	4	4	4	5
G3XAM7;P35221;P35221-2;E5RIB1;E5RGY6;E5RG03;E5RJ41;E5RJZ2;E5RIT8;E5RFM3;E5RJL0;E5RIE0;E5RHV7;H0YBB8;P35221-3;P26232-3;P26232-2;P26232-5;P26232	G3XAM7;P35221;P35221-2;E5RIB1	Catenin alpha-1	CTNNA1	tr|G3XAM7|G3XAM7_HUMAN Isoform of P35221, Catenin (Cadherin-associated protein), alpha 1, 102kDa, isoform CRA_a OS=Homo sapiens OX=9606 GN=CTNNA1 PE=1 SV=1;sp|P35221|CTNA1_HUMAN Catenin alpha-1 OS=Homo sapiens OX=9606 GN=CTNNA1 PE=1 SV=1;sp|P35221-2|CTNA1_	19	5	5	5	6.8	6.8	6.8	841	5;5;5;3;2;2;2;1;1;1;1;1;1;1;1;1;1;1;1	5;5;5;3;2;2;2;1;1;1;1;1;1;1;1;1;1;1;1	5;5;5;3;2;2;2;1;1;1;1;1;1;1;1;1;1;1;1	841;906;930;215;139;156;161;37;55;94;101;117;123;129;536;860;905;939;953	92.721	0	27.812	14	0	0	0	-4.9105	0	0	-0.0576878	0.164604	20	20	20	20	20	20	25.3083	20	25.366	20	25.1437	24.9105	Discard	Discard	Discard	Discard	1	1	1	1	1
G5E9A6;P51784;Q13107-2;Q9Y4E8-2;Q9Y4E8-3;Q13107;Q9Y4E8	G5E9A6;P51784	Ubiquitin carboxyl-terminal hydrolase;Ubiquitin carboxyl-terminal hydrolase 11	USP11	tr|G5E9A6|G5E9A6_HUMAN Isoform of P51784, Ubiquitin carboxyl-terminal hydrolase 11 OS=Homo sapiens OX=9606 GN=USP11 PE=1 SV=1;sp|P51784|UBP11_HUMAN Ubiquitin carboxyl-terminal hydrolase 11 OS=Homo sapiens OX=9606 GN=USP11 PE=1 SV=3	7	3	3	3	3.6	3.6	3.6	920	3;3;1;1;1;1;1	3;3;1;1;1;1;1	3;3;1;1;1;1;1	920;963;916;952;956;963;981	105.03	0	7.473	7	0	-1.25298	0	0	1.35654	0.36479	0	0	21.3565	20	20	20	20.9918	21.253	20	20	20	20	20	20	Discard	Discard	Keep	Discard	2	2	1	2	2
G5EA30;Q92879-5;Q92879-2;Q92879-3;Q92879-6;Q92879;Q92879-4;E9PQK4;E9PSH0;E9PKU1;F5H4Y5;F5H0D8;E9PKA1	G5EA30;Q92879-5;Q92879-2;Q92879-3;Q92879-6;Q92879;Q92879-4	CUGBP Elav-like family member 1	CELF1	tr|G5EA30|G5EA30_HUMAN Isoform of Q92879, CUG triplet repeat, RNA binding protein 1, isoform CRA_c OS=Homo sapiens OX=9606 GN=CELF1 PE=1 SV=1;sp|Q92879-5|CELF1_HUMAN Isoform of Q92879, Isoform 5 of CUGBP Elav-like family member 1 OS=Homo sapiens OX=9606 GN	13	10	10	7	20.4	20.4	15	514	10;10;10;10;10;10;10;4;4;4;2;2;1	10;10;10;10;10;10;10;4;4;4;2;2;1	7;7;7;7;7;7;7;3;3;3;1;1;1	514;468;482;483;485;486;512;87;95;114;78;103;56	55.142	0	39.646	72	-0.351746	0.162638	-0.43742	-0.291555	0.738514	0.708069	-0.773689	-0.437662	26.5397	25.8825	25.8012	26.2343	25.8316	25.7199	26.0958	25.6257	26.8695	26.0631	26.5335	25.9173	Discard	Discard	Discard	Discard	9	8	9	8	10
G5EA36;P30260;P30260-2;I3L2Z8;I3L328;I3L394;I3L3H6;F6QPS0	G5EA36;P30260;P30260-2	Cell division cycle protein 27 homolog	CDC27	tr|G5EA36|G5EA36_HUMAN Isoform of P30260, Cell division cycle 27, isoform CRA_c OS=Homo sapiens OX=9606 GN=CDC27 PE=1 SV=1;sp|P30260|CDC27_HUMAN Cell division cycle protein 27 homolog OS=Homo sapiens OX=9606 GN=CDC27 PE=1 SV=2;sp|P30260-2|CDC27_HUMAN Isofo	8	5	5	5	6.9	6.9	6.9	823	5;5;5;1;1;1;1;1	5;5;5;1;1;1;1;1	5;5;5;1;1;1;1;1	823;824;830;86;113;163;233;343	91.737	0	51.167	16	-0.117163	-0.356068	0.813066	-0.418224	0.229845	0.13143	0.905933	0.288273	23.618	23.6204	23.3881	23.7376	23.4865	23.9765	24.6527	24.3416	23.7467	23.5285	24.3644	24.7598	Discard	Discard	Discard	Discard	2	2	3	2	2
X6RLT1;H0UI80;Q8IXH7-4;Q8IXH7;Q8IXH7-3	X6RLT1;H0UI80;Q8IXH7-4;Q8IXH7	Negative elongation factor C/D	NELFCD;TH1L	tr|X6RLT1|X6RLT1_HUMAN Isoform of Q8IXH7, Negative elongation factor C/D (Fragment) OS=Homo sapiens OX=9606 GN=NELFCD PE=1 SV=1;tr|H0UI80|H0UI80_HUMAN Isoform of Q8IXH7, Negative elongation factor C/D OS=Homo sapiens OX=9606 GN=NELFCD PE=1 SV=1;sp|Q8IXH7-4	5	7	7	7	11.6	11.6	11.6	593	7;7;7;7;1	7;7;7;7;1	7;7;7;7;1	593;599;581;590;201	66.432	0	41.329	33	0.419035	-1.09914	2.10469	-0.804262	1.39132	1.15262	0.928949	0.510941	24.6436	23.7848	23.2522	23.3657	23.4909	24.8839	25.5651	24.4479	24.6361	22.3432	25.0541	25.2522	Keep	Discard	Keep	Keep	5	4	3	4	4
I3L4M2;I3L398;H0Y3Z3;H7BZ94;P07237;I3NI03;I3L312	I3L4M2;I3L398;H0Y3Z3;H7BZ94;P07237;I3NI03;I3L312	Protein disulfide-isomerase	P4HB	tr|I3L4M2|I3L4M2_HUMAN Isoform of P07237, Protein disulfide-isomerase (Fragment) OS=Homo sapiens OX=9606 GN=P4HB PE=1 SV=1;tr|I3L398|I3L398_HUMAN Isoform of P07237, Protein disulfide-isomerase (Fragment) OS=Homo sapiens OX=9606 GN=P4HB PE=1 SV=1;tr|H0Y3Z3|	7	2	2	2	13.7	13.7	13.7	117	2;2;2;2;2;1;1	2;2;2;2;2;1;1	2;2;2;2;2;1;1	117;200;274;464;508;166;208	13.49	0.0022198	3.0864	8	-0.113665	0.101715	0	0	-2.51528	-0.398567	0	0	20.8796	21.1921	23.3949	21.3058	21.2782	21.0904	20	20	20	20	20	20	Discard	Discard	Discard	Discard	2	2	2	2	2
H0Y4B0;O43414-3;O43414-2;O43414;A0A3B3ISV9;F6QUN3;F6UGJ8	H0Y4B0;O43414-3;O43414-2;O43414;A0A3B3ISV9	ERI1 exoribonuclease 3	ERI3	tr|H0Y4B0|H0Y4B0_HUMAN Isoform of O43414, ERI1 exoribonuclease 3 (Fragment) OS=Homo sapiens OX=9606 GN=ERI3 PE=1 SV=2;sp|O43414-3|ERI3_HUMAN Isoform of O43414, Isoform 3 of ERI1 exoribonuclease 3 OS=Homo sapiens OX=9606 GN=ERI3;sp|O43414-2|ERI3_HUMAN Isofo	7	7	7	7	36.6	36.6	36.6	202	7;6;6;6;4;3;2	7;6;6;6;4;3;2	7;6;6;6;4;3;2	202;128;222;337;315;176;250	22.649	0	34.677	32	0.0812645	-2.83043	0	-5.61403	3.83268	-3.18657	0	-6.12672	23.8327	24.2816	20	24.2004	27.0192	27.1121	20	20	20	20	26.1267	25.614	Discard	Discard	Keep	Discard	3	4	1	2	5
H0Y4R1;P12268;E7ETK5	H0Y4R1;P12268	Inosine-5-monophosphate dehydrogenase 2	IMPDH2	tr|H0Y4R1|H0Y4R1_HUMAN Isoform of P12268, Inosine-5-monophosphate dehydrogenase 2 (Fragment) OS=Homo sapiens OX=9606 GN=IMPDH2 PE=1 SV=1;sp|P12268|IMDH2_HUMAN Inosine-5-monophosphate dehydrogenase 2 OS=Homo sapiens OX=9606 GN=IMPDH2 PE=1 SV=2	3	32	32	30	54.3	54.3	50.6	470	32;32;11	32;32;11	30;30;9	470;514;279	50.957	0	323.31	610	-0.184246	-1.47355	1.94173	-0.301432	-1.07187	-2.26118	1.56573	-0.323732	30.4006	31.0339	31.4725	31.2182	32.6618	32.5075	29.5745	30.0645	28.0088	28.1227	29.8982	30.3659	Discard	Discard	Discard	Discard	26	27	28	28	31
H0Y5B4;H7BZ11;J3KQN4;P83881;Q969Q0;R4GN19;H7BY91;H0Y3V9	H0Y5B4;H7BZ11;J3KQN4;P83881;Q969Q0	60S ribosomal protein L36a;60S ribosomal protein L36a-like	RPL36A;RPL36A-HNRNPH2;RPL36AL	tr|H0Y5B4|H0Y5B4_HUMAN Isoform of P83881, 60S ribosomal protein L36a OS=Homo sapiens OX=9606 GN=RPL36A PE=3 SV=2;tr|H7BZ11|H7BZ11_HUMAN RPL36A-HNRNPH2 readthrough OS=Homo sapiens OX=9606 GN=RPL36A-HNRNPH2 PE=3 SV=2;tr|J3KQN4|J3KQN4_HUMAN Isoform of P83881,	8	3	3	3	25.9	25.9	25.9	112	3;3;3;3;2;1;1;1	3;3;3;3;2;1;1;1	3;3;3;3;2;1;1;1	112;118;142;106;106;25;70;77	13.228	0	10.425	17	0.731451	4.34042	-0.839409	0.0691509	-0.238783	-0.0273571	-0.37882	0.237579	23.5554	24.3404	23.7942	23.609	23.5828	20	23.8145	23.563	24.1933	24.4024	23.5769	23.4939	Discard	Keep	Discard	Discard	2	2	2	2	2
H0Y6E7;H3BT71;P38159;P38159-2;H3BR27;P38159-3;Q96E39;H3BNC1;A0A1B0GUK8;O75526;H3BUY5;Q8N7X1	H0Y6E7;H3BT71;P38159;P38159-2;H3BR27;P38159-3	RNA-binding motif protein, X chromosome;RNA-binding motif protein, X chromosome, N-terminally processed	RBMX	tr|H0Y6E7|H0Y6E7_HUMAN Isoform of P38159, RNA-binding motif protein, X chromosome (Fragment) OS=Homo sapiens OX=9606 GN=RBMX PE=1 SV=2;tr|H3BT71|H3BT71_HUMAN Isoform of P38159, RNA-binding motif protein, X chromosome OS=Homo sapiens OX=9606 GN=RBMX PE=1 SV	12	7	7	7	25.3	25.3	25.3	292	7;7;7;6;4;4;3;2;2;2;1;1	7;7;7;6;4;4;3;2;2;2;1;1	7;7;7;6;4;4;3;2;2;2;1;1	292;296;391;378;78;196;390;37;158;392;263;1067	31.745	0	28.352	22	0.308477	0.370213	0.276497	0.0904274	0.267332	0.332243	-0.418709	5.10562	25.169	25.2758	24.9017	24.9673	24.8368	24.9055	25.1056	24.6577	25.5243	24.3812	20	24.5673	Discard	Discard	Discard	Keep	3	4	4	3	4
P0DP25;P0DP24;P0DP23;H0Y7A7;F8WBR5;M0QZ52;G3V479;E7ETZ0;E7EMB3;G3V361;Q96HY3;C9J7T9;P02585	P0DP25;P0DP24;P0DP23;H0Y7A7;F8WBR5;M0QZ52;G3V479;E7ETZ0;E7EMB3		CALM2;CALM3;CALM1	sp|P0DP25|CALM3_HUMAN Calmodulin-3 OS=Homo sapiens OX=9606 GN=CALM3 PE=1 SV=1;sp|P0DP24|CALM2_HUMAN Calmodulin-2 OS=Homo sapiens OX=9606 GN=CALM2 PE=1 SV=1;sp|P0DP23|CALM1_HUMAN Calmodulin-1 OS=Homo sapiens OX=9606 GN=CALM1 PE=1 SV=1;tr|H0Y7A7|H0Y7A7_HUMAN	13	4	3	3	35.6	30.9	30.9	149	4;4;4;4;3;3;3;3;3;1;1;1;1	3;3;3;3;2;2;2;2;2;1;1;0;0	3;3;3;3;2;2;2;2;2;1;1;0;0	149;149;149;187;65;83;83;150;196;98;113;145;160	16.837	0	17.577	10	-0.199184	0.577639	0.525478	-0.890379	-2.4832	-0.113741	0.338024	0.560453	23.8531	23.9329	26.3363	24.1321	23.9668	23.3553	24.0276	23.6831	23.6896	23.1577	23.4671	24.5735	Discard	Discard	Discard	Discard	4	3	4	4	4
H0Y9C1;H0Y9Z5;Q96LI5;D6RGK9;Q96LI5-2;Q9ULM6	H0Y9C1;H0Y9Z5;Q96LI5;D6RGK9;Q96LI5-2	CCR4-NOT transcription complex subunit 6-like	CNOT6L	tr|H0Y9C1|H0Y9C1_HUMAN Isoform of Q96LI5, CCR4-NOT transcription complex subunit 6-like OS=Homo sapiens OX=9606 GN=CNOT6L PE=1 SV=2;tr|H0Y9Z5|H0Y9Z5_HUMAN Isoform of Q96LI5, CCR4-NOT transcription complex subunit 6-like OS=Homo sapiens OX=9606 GN=CNOT6L PE	6	3	3	3	6.2	6.2	6.2	435	3;3;3;2;2;1	3;3;3;2;2;1	3;3;3;2;2;1	435;550;555;158;475;557	49.319	0	7.4924	14	0	0	1.25554	0.245148	0	0	0.343084	-0.190809	20	20	20	20	20	20	24.6396	23.7285	24.2966	22.4729	24.8305	23.4833	Keep	Discard	Discard	Discard	1	1	1	1	1
H0YC35;P10909-3;P10909-4;P10909;P10909-5;P10909-2;H0YAS8;E7ERK6;H0YLK8	H0YC35;P10909-3;P10909-4;P10909;P10909-5;P10909-2;H0YAS8;E7ERK6;H0YLK8	Clusterin;Clusterin;Clusterin beta chain;Clusterin alpha chain	CLU	tr|H0YC35|H0YC35_HUMAN Isoform of P10909, Clusterin (Fragment) OS=Homo sapiens OX=9606 GN=CLU PE=1 SV=1;sp|P10909-3|CLUS_HUMAN Isoform of P10909, Isoform 3 of Clusterin OS=Homo sapiens OX=9606 GN=CLU;sp|P10909-4|CLUS_HUMAN Isoform of P10909, Isoform 4 of C	9	2	2	2	6.7	6.7	6.7	284	2;2;2;2;2;2;1;1;1	2;2;2;2;2;2;1;1;1	2;2;2;2;2;2;1;1;1	284;274;416;449;460;501;140;204;297	33.419	0	5.1642	8	0	0	2.3801	0.15793	0	0	0.708183	0.0612907	20	20	20	20	20	20	22.9799	22.3801	22.2718	20	22.9187	22.2222	Keep	Discard	Discard	Discard	1	1	1	1	1
H0YJ34;Q96AC1-2;Q96AC1;Q96AC1-3;A0A0U1RRM8;G3V5R2;G3V281;G3V1L6;Q9BQL6-4;Q9BQL6-2;Q9BQL6	H0YJ34;Q96AC1-2;Q96AC1;Q96AC1-3;A0A0U1RRM8	Fermitin family homolog 2	FERMT2	tr|H0YJ34|H0YJ34_HUMAN Isoform of Q96AC1, Fermitin family homolog 2 (Fragment) OS=Homo sapiens OX=9606 GN=FERMT2 PE=1 SV=1;sp|Q96AC1-2|FERM2_HUMAN Isoform of Q96AC1, Isoform 2 of Fermitin family homolog 2 OS=Homo sapiens OX=9606 GN=FERMT2;sp|Q96AC1|FERM2_H	11	5	5	5	10	10	10	640	5;5;5;5;4;1;1;1;1;1;1	5;5;5;5;4;1;1;1;1;1;1	5;5;5;5;4;1;1;1;1;1;1	640;633;680;687;545;133;153;420;495;554;677	73.352	0	22.901	25	-0.130522	-0.441278	-0.812695	-0.418568	0.523479	0.43638	0.11484	0.000371933	24.1357	23.9046	23.6122	24.0352	23.6993	24.3459	23.8846	24.0048	23.7697	24.8175	23.8842	24.4234	Discard	Discard	Discard	Discard	2	2	2	2	2
H0YJ75;Q13362-2;Q13362-3;Q13362;Q13362-4;Q13362-5;Q96B13;H0YN84;H0YJU0	H0YJ75;Q13362-2;Q13362-3;Q13362;Q13362-4;Q13362-5;Q96B13;H0YN84	Serine/threonine-protein phosphatase 2A 56 kDa regulatory subunit gamma isoform	PPP2R5C	tr|H0YJ75|H0YJ75_HUMAN Isoform of Q13362, Serine/threonine-protein phosphatase 2A 56 kDa regulatory subunit gamma isoform (Fragment) OS=Homo sapiens OX=9606 GN=PPP2R5C PE=1 SV=1;sp|Q13362-2|2A5G_HUMAN Isoform of Q13362, Isoform Gamma-1 of Serine/threonine-	9	6	3	3	12.3	5.8	5.8	553	6;6;6;6;6;6;5;3;2	3;3;3;3;3;3;3;1;2	3;3;3;3;3;3;3;1;2	553;449;485;524;540;555;384;89;153	64.063	0	6.8554	8	0	0	1.62951	-0.591063	0	0	0.0978661	0.252039	20	20	20	20	20	20	21.9996	23.4235	21.9017	21.794	21.7475	24.0146	Keep	Discard	Discard	Discard	3	3	3	3	3
H0YKT5;H0YKN8;H0YL70;Q04726-2;Q04726-7;Q04726-3;Q04726-6;Q04726-5;Q04726-4;Q04726;F5H7D6;H0YNT2;A0A0D9SES8;H0YNI7;H0YKH0;H0YLW9;H0YLI3;Q04725-2;K7EJR7	H0YKT5;H0YKN8;H0YL70;Q04726-2;Q04726-7;Q04726-3;Q04726-6;Q04726-5;Q04726-4;Q04726;F5H7D6;H0YNT2;A0A0D9SES8;H0YNI7;H0YKH0;H0YLW9;H0YLI3	Transducin-like enhancer protein 3	TLE3	tr|H0YKT5|H0YKT5_HUMAN Isoform of Q04726, Transducin-like enhancer protein 3 OS=Homo sapiens OX=9606 GN=TLE3 PE=1 SV=1;tr|H0YKN8|H0YKN8_HUMAN Isoform of Q04726, Transducin-like enhancer protein 3 OS=Homo sapiens OX=9606 GN=TLE3 PE=1 SV=1;tr|H0YL70|H0YL70_H	19	8	8	5	12.4	12.4	8.5	774	8;8;8;8;8;8;8;8;8;8;7;7;7;4;4;4;4;3;1	8;8;8;8;8;8;8;8;8;8;7;7;7;4;4;4;4;3;1	5;5;5;5;5;5;5;5;5;5;4;4;4;1;4;4;4;0;0	774;778;782;760;762;764;767;769;772;772;699;716;772;353;445;448;611;621;280	83.507	0	45.516	68	-0.345488	0.289846	0.170273	0.0219955	-0.269976	0.0751247	-0.102373	0.0453491	27.2784	27.3782	27.5484	27.7236	27.2033	27.0883	26.6769	26.5426	26.7793	26.3723	26.6316	26.5206	Discard	Discard	Discard	Discard	7	7	7	7	7
H0YLA2;P37108	H0YLA2;P37108	Signal recognition particle 14 kDa protein	SRP14	tr|H0YLA2|H0YLA2_HUMAN Isoform of P37108, Signal recognition particle 14 kDa protein OS=Homo sapiens OX=9606 GN=SRP14 PE=1 SV=1;sp|P37108|SRP14_HUMAN Signal recognition particle 14 kDa protein OS=Homo sapiens OX=9606 GN=SRP14 PE=1 SV=2	2	5	5	5	40	40	40	115	5;5	5;5	5;5	115;136	13.058	0	54.422	49	-0.0416946	-0.221979	0.94816	0.606771	0.54744	0.293081	5.22166	-0.0460491	25.3366	24.6045	24.7892	24.6462	25.0436	24.8265	25.2217	25.1264	20	24.1782	25.2677	24.5196	Discard	Discard	Keep	Discard	5	4	4	3	5
H0YMF9;H0YN81;Q9GZS3;H0YM76;H0YL19	H0YMF9;H0YN81;Q9GZS3;H0YM76;H0YL19	WD repeat-containing protein 61;WD repeat-containing protein 61, N-terminally processed	WDR61	tr|H0YMF9|H0YMF9_HUMAN Isoform of Q9GZS3, WD repeat-containing protein 61 OS=Homo sapiens OX=9606 GN=WDR61 PE=1 SV=1;tr|H0YN81|H0YN81_HUMAN Isoform of Q9GZS3, WD repeat-containing protein 61 (Fragment) OS=Homo sapiens OX=9606 GN=WDR61 PE=1 SV=1;sp|Q9GZS3|W	5	4	4	4	19.6	19.6	19.6	189	4;4;4;3;3	4;4;4;3;3	4;4;4;3;3	189;294;305;48;212	20.743	0	16.664	21	0.343033	1.33253	1.37802	-0.102066	-1.87403	-1.74823	0.381477	0.412506	23.5207	25.7805	25.3948	25.4375	25.269	24.448	23.6139	24.95	23.2324	23.572	23.2014	25.052	Keep	Discard	Discard	Discard	3	4	4	4	4
H0YMV8;Q71UM5;C9JLI6;C9J1C5	H0YMV8;Q71UM5;C9JLI6	40S ribosomal protein S27;40S ribosomal protein S27-like	RPS27L	tr|H0YMV8|H0YMV8_HUMAN Isoform of Q71UM5, 40S ribosomal protein S27 OS=Homo sapiens OX=9606 GN=RPS27L PE=1 SV=1;sp|Q71UM5|RS27L_HUMAN 40S ribosomal protein S27-like OS=Homo sapiens OX=9606 GN=RPS27L PE=1 SV=3;tr|C9JLI6|C9JLI6_HUMAN Isoform of Q71UM5, 40S r	4	8	3	3	38	13	13	100	8;8;5;3	3;3;3;0	3;3;3;0	100;84;97;52	11.345	0	14.67	57	-0.0178604	0.361883	-0.646454	0.127972	0.122204	-0.0373116	-1.36427	-0.340794	27.4815	27.6259	27.3593	27.6438	27.5189	27.264	27.2712	27.7575	28.6355	28.4039	27.612	27.6295	Discard	Discard	Discard	Discard	6	6	6	6	6
H3BLU7;O43488;Q8NHP1;H7C5H7;Q8NHP1-3;O95154	H3BLU7;O43488	Aflatoxin B1 aldehyde reductase member 2	AKR7A2	tr|H3BLU7|H3BLU7_HUMAN Isoform of O43488, Aflatoxin B1 aldehyde reductase member 2 (Fragment) OS=Homo sapiens OX=9606 GN=AKR7A2 PE=1 SV=1;sp|O43488|ARK72_HUMAN Aflatoxin B1 aldehyde reductase member 2 OS=Homo sapiens OX=9606 GN=AKR7A2 PE=1 SV=3	6	8	8	8	32.2	32.2	32.2	314	8;8;3;1;1;1	8;8;3;1;1;1	8;8;3;1;1;1	314;359;331;205;249;331	34.684	0	62.985	45	-0.0688477	-0.197798	0.735811	-0.137772	-0.927364	-1.52851	-0.584963	0.129271	25.4744	26.3747	26.4018	26.4435	27.0029	26.5725	24.0999	25.6451	24.6849	24.9093	23.9706	25.7828	Discard	Discard	Discard	Discard	7	7	8	7	7
H3BLV9;Q96SB4-4;Q96SB4;Q96SB4-3;P78362;P78362-2;D6RBM8;H7C521;H7C5L6;A8MPP7;A8MPY5;E7ETV6;Q9UPE1-2;Q9UPE1-3;Q9UPE1-4;Q9UPE1;H7C2I2;D6RBF8;C9J2M4;C9JWF7	H3BLV9;Q96SB4-4;Q96SB4;Q96SB4-3;P78362;P78362-2	SRSF protein kinase 1;SRSF protein kinase 2;SRSF protein kinase 2 N-terminal;SRSF protein kinase 2 C-terminal	SRPK1;SRPK2	tr|H3BLV9|H3BLV9_HUMAN Isoform of Q96SB4, SRSF protein kinase 1 (Fragment) OS=Homo sapiens OX=9606 GN=SRPK1 PE=1 SV=1;sp|Q96SB4-4|SRPK1_HUMAN Isoform of Q96SB4, Isoform 3 of SRSF protein kinase 1 OS=Homo sapiens OX=9606 GN=SRPK1;sp|Q96SB4|SRPK1_HUMAN SRSF	20	6	6	6	9.7	9.7	9.7	671	6;6;6;6;4;4;2;2;2;2;2;2;2;2;2;2;1;1;1;1	6;6;6;6;4;4;2;2;2;2;2;2;2;2;2;2;1;1;1;1	6;6;6;6;4;4;2;2;2;2;2;2;2;2;2;2;1;1;1;1	671;639;655;826;688;699;155;204;295;492;534;634;491;533;566;567;129;146;160;231	76.039	0	13.544	26	0.387224	-0.361231	-0.177704	-0.0416603	1.20581	1.28417	-1.05255	-0.0921993	25.776	24.6894	24.5702	24.3022	24.4919	25.0507	24.7035	25.1383	25.7561	25.316	24.7957	25.18	Discard	Discard	Discard	Discard	6	5	5	4	3
H3BMU1;H3BUI0;P53990-2;P53990-3;P53990;P53990-4;P53990-5;H3BQF7;J3KR23;F5GXM3;H3BPP6;H3BRE2;P53990-6	H3BMU1;H3BUI0;P53990-2;P53990-3;P53990;P53990-4;P53990-5;H3BQF7;J3KR23	IST1 homolog	IST1	tr|H3BMU1|H3BMU1_HUMAN Isoform of P53990, IST1 homolog (Fragment) OS=Homo sapiens OX=9606 GN=IST1 PE=1 SV=1;tr|H3BUI0|H3BUI0_HUMAN Isoform of P53990, IST1 homolog (Fragment) OS=Homo sapiens OX=9606 GN=IST1 PE=1 SV=1;sp|P53990-2|IST1_HUMAN Isoform of P53990	13	5	5	5	23.3	23.3	23.3	206	5;5;5;5;5;5;5;4;4;2;1;1;1	5;5;5;5;5;5;5;4;4;2;1;1;1	5;5;5;5;5;5;5;4;4;2;1;1;1	206;253;335;360;364;366;379;166;289;141;59;105;218	23.375	0	9.9989	22	4.0231	-0.541376	0.309431	-0.198809	-3.96226	0	-0.563833	-0.117895	20	24.0231	23.9623	20	20	24.5645	25.066	24.7054	25.6299	24.396	25.1839	24.9042	Keep	Discard	Discard	Discard	2	2	2	1	1
H3BNV7;Q9Y3D0;J3KS95	H3BNV7;Q9Y3D0;J3KS95	Mitotic spindle-associated MMXD complex subunit MIP18	FAM96B	tr|H3BNV7|H3BNV7_HUMAN Isoform of Q9Y3D0, Cytosolic iron-sulfur assembly component 2B (Fragment) OS=Homo sapiens OX=9606 GN=CIAO2B PE=1 SV=1;sp|Q9Y3D0|CIA2B_HUMAN Cytosolic iron-sulfur assembly component 2B OS=Homo sapiens OX=9606 GN=CIAO2B PE=1 SV=1;tr|J3	3	2	2	2	18	18	18	161	2;2;1	2;2;1	2;2;1	161;163;106	17.461	0	13.381	29	-0.0975151	0.225245	0.191002	-0.362614	-0.164421	-0.37207	-0.333841	-0.149254	24.9837	25.3016	25.1481	25.3991	25.3558	25.0763	24.3922	24.6284	24.7261	24.4374	24.5415	24.991	Discard	Discard	Discard	Discard	2	2	2	2	2
H3BQQ2;Q86UK7-2;Q86UK7-3;Q86UK7	H3BQQ2;Q86UK7-2;Q86UK7-3;Q86UK7	Zinc finger protein 598	ZNF598	tr|H3BQQ2|H3BQQ2_HUMAN Isoform of Q86UK7, E3 ubiquitin-protein ligase ZNF598 OS=Homo sapiens OX=9606 GN=ZNF598 PE=1 SV=1;sp|Q86UK7-2|ZN598_HUMAN Isoform of Q86UK7, Isoform 2 of E3 ubiquitin-protein ligase ZNF598 OS=Homo sapiens OX=9606 GN=ZNF598;sp|Q86UK7-	4	10	10	10	12.2	12.2	12.2	849	10;10;10;10	10;10;10;10	10;10;10;10	849;896;898;904	93.287	0	38.998	20	-0.453743	0.0592175	0	0	1.26654	1.33362	-4.49088	-4.62422	25.6467	23.9835	24.3802	24.4372	24.3131	23.9242	20	20	24.4909	20	24.6242	20	Discard	Discard	Discard	Discard	9	4	7	5	6
H7C2Z6;H7BXD5;P28676	H7C2Z6;H7BXD5;P28676	Grancalcin	GCA	tr|H7C2Z6|H7C2Z6_HUMAN Isoform of P28676, Grancalcin (Fragment) OS=Homo sapiens OX=9606 GN=GCA PE=1 SV=1;tr|H7BXD5|H7BXD5_HUMAN Isoform of P28676, Grancalcin OS=Homo sapiens OX=9606 GN=GCA PE=1 SV=1;sp|P28676|GRAN_HUMAN Grancalcin OS=Homo sapiens OX=9606 G	3	3	3	3	13	13	13	146	3;3;3	3;3;3	3;3;3	146;198;217	16.712	0.00059809	3.8647	16	-0.225166	-0.164818	0	0	4.73629	-0.17959	0	0	24.7363	24.6549	20	24.8801	24.9159	24.8197	20	20	20	20	20	20	Discard	Discard	Keep	Discard	3	2	1	2	2
H7BXY3;Q7L2E3-3;Q7L2E3;Q7L2E3-2	H7BXY3;Q7L2E3-3;Q7L2E3;Q7L2E3-2	Putative ATP-dependent RNA helicase DHX30	DHX30	tr|H7BXY3|H7BXY3_HUMAN Isoform of Q7L2E3, ATP-dependent RNA helicase DHX30 OS=Homo sapiens OX=9606 GN=DHX30 PE=1 SV=1;sp|Q7L2E3-3|DHX30_HUMAN Isoform of Q7L2E3, Isoform 3 of ATP-dependent RNA helicase DHX30 OS=Homo sapiens OX=9606 GN=DHX30;sp|Q7L2E3|DHX30_	4	2	2	2	1.5	1.5	1.5	1166	2;2;2;2	2;2;2;2	2;2;2;2	1166;1155;1194;1222	130.55	0	4.0623	5	0	0	2.65783	2.65783	0	0	0.323956	3.48653	20	20	20	20	20	20	23.4865	22.6578	23.1626	20	20	20	Keep	Keep	Discard	Keep	1	1	1	1	1
H7BYC8;Q8TCX1-3;Q8TCX1;Q8TCX1-2;Q8TCX1-4;E5RJK4;E5RFM8;Q8TCX1-5	H7BYC8;Q8TCX1-3;Q8TCX1;Q8TCX1-2;Q8TCX1-4	Cytoplasmic dynein 2 light intermediate chain 1	DYNC2LI1	tr|H7BYC8|H7BYC8_HUMAN Isoform of Q8TCX1, Cytoplasmic dynein 2 light intermediate chain 1 (Fragment) OS=Homo sapiens OX=9606 GN=DYNC2LI1 PE=1 SV=1;sp|Q8TCX1-3|DC2L1_HUMAN Isoform of Q8TCX1, Isoform 3 of Cytoplasmic dynein 2 light intermediate chain 1 OS=Ho	8	3	3	3	9.1	9.1	9.1	318	3;3;3;3;2;1;1;1	3;3;3;3;2;1;1;1	3;3;3;3;2;1;1;1	318;334;351;352;201;72;94;144	35.501	0	6.526	9	0.267962	0.225056	0.670477	0.0487614	0.110365	-0.122465	-2.94312	-2.94796	23.289	23.5411	23.1786	23.2731	23.4114	23.316	20	23.0908	22.9431	22.4204	22.948	23.0421	Discard	Discard	Discard	Discard	2	2	2	2	2
Q5JRG1;H7BYF2;Q9BVL2-2;Q9BVL2-3;Q9BVL2	Q5JRG1;H7BYF2;Q9BVL2-2;Q9BVL2-3;Q9BVL2	Nucleoporin p58/p45	NUPL1	tr|Q5JRG1|Q5JRG1_HUMAN Isoform of Q9BVL2, Nucleoporin p58/p45 (Fragment) OS=Homo sapiens OX=9606 GN=NUP58 PE=1 SV=1;tr|H7BYF2|H7BYF2_HUMAN Isoform of Q9BVL2, Nucleoporin p58/p45 (Fragment) OS=Homo sapiens OX=9606 GN=NUP58 PE=1 SV=1;sp|Q9BVL2-2|NUP58_HUMAN	5	8	8	8	16	16	16	463	8;8;8;8;8	8;8;8;8;8	8;8;8;8;8	463;510;485;587;599	49.095	0	23.861	46	-0.381668	0.370214	1.59167	0.310726	0.137859	-0.211975	0.384136	-0.295645	25.3428	25.5404	25.2049	25.922	25.5547	25.1702	24.9278	26.0796	24.5437	24.4879	25.2235	25.7689	Discard	Discard	Discard	Discard	4	5	5	5	5
H7BYT1;P48730-2;P48730;B0QY36;B0QY35;B0QY34;P49674;H0Y2N6;J3QQI9;H0Y645;J3KRM8;B4DLF1	H7BYT1;P48730-2;P48730;B0QY36;B0QY35;B0QY34;P49674;H0Y2N6;J3QQI9;H0Y645	Casein kinase I isoform delta;Casein kinase I isoform epsilon	CSNK1D;CSNK1E	tr|H7BYT1|H7BYT1_HUMAN Isoform of P48730, Casein kinase I isoform delta OS=Homo sapiens OX=9606 GN=CSNK1D PE=1 SV=2;sp|P48730-2|KC1D_HUMAN Isoform of P48730, Isoform 2 of Casein kinase I isoform delta OS=Homo sapiens OX=9606 GN=CSNK1D;sp|P48730|KC1D_HUMAN	12	5	5	5	14.3	14.3	14.3	427	5;5;5;4;4;4;4;3;3;3;1;1	5;5;5;4;4;4;4;3;3;3;1;1	5;5;5;4;4;4;4;3;3;3;1;1	427;409;415;225;311;336;416;120;187;270;64;126	49.064	0	12.199	13	0	0	-0.655214	0.0634956	0	0	0.484879	0.153543	20	20	20	20	20	20	24.0069	23.7418	23.5221	24.397	23.8534	23.6783	Discard	Discard	Discard	Discard	1	1	1	1	1
H7C155;P04049;P04049-2	H7C155;P04049;P04049-2	RAF proto-oncogene serine/threonine-protein kinase	RAF1	tr|H7C155|H7C155_HUMAN Isoform of P04049, RAF proto-oncogene serine/threonine-protein kinase (Fragment) OS=Homo sapiens OX=9606 GN=RAF1 PE=1 SV=1;sp|P04049|RAF1_HUMAN RAF proto-oncogene serine/threonine-protein kinase OS=Homo sapiens OX=9606 GN=RAF1 PE=1 S	3	12	9	8	22.2	16.3	14.2	527	12;12;11	9;9;8	8;8;7	527;648;668	59.741	0	23.184	33	-4.85946	0	0.401384	0.257673	0.288162	4.8633	0.165018	-0.141693	24.8633	20	24.5751	24.8595	20	20	26.07	24.9351	25.905	24.5337	26.2117	24.6775	Discard	Discard	Discard	Discard	3	2	3	3	2
H7C3A1;Q9BXP5-5;Q9BXP5-4;Q9BXP5-2;Q9BXP5-3;Q9BXP5;A0A0A0MSP6;H7C1K0	H7C3A1;Q9BXP5-5;Q9BXP5-4;Q9BXP5-2;Q9BXP5-3;Q9BXP5;A0A0A0MSP6	Serrate RNA effector molecule homolog	SRRT	tr|H7C3A1|H7C3A1_HUMAN Isoform of Q9BXP5, Serrate RNA effector molecule homolog (Fragment) OS=Homo sapiens OX=9606 GN=SRRT PE=1 SV=1;sp|Q9BXP5-5|SRRT_HUMAN Isoform of Q9BXP5, Isoform 5 of Serrate RNA effector molecule homolog OS=Homo sapiens OX=9606 GN=SRR	8	4	4	4	7.8	7.8	7.8	499	4;4;4;4;4;4;2;1	4;4;4;4;4;4;2;1	4;4;4;4;4;4;2;1	499;839;871;872;875;876;148;47	56.733	0	9.7027	20	0.0969257	0.058403	0	0	1.40068	1.58977	0	0	24.5398	23.1277	23.1392	23.0307	22.9501	23.0693	20	20	20	20	20	20	Discard	Discard	Keep	Keep	3	2	2	2	2
H7C3P9;Q9UNS2-2;Q9UNS2;K7ES36;C9JLV5	H7C3P9;Q9UNS2-2;Q9UNS2	COP9 signalosome complex subunit 3	COPS3	tr|H7C3P9|H7C3P9_HUMAN Isoform of Q9UNS2, COP9 signalosome complex subunit 3 OS=Homo sapiens OX=9606 GN=COPS3 PE=1 SV=2;sp|Q9UNS2-2|CSN3_HUMAN Isoform of Q9UNS2, Isoform 2 of COP9 signalosome complex subunit 3 OS=Homo sapiens OX=9606 GN=COPS3;sp|Q9UNS2|CSN	5	4	4	4	13.6	13.6	13.6	345	4;4;4;1;1	4;4;4;1;1	4;4;4;1;1	345;403;423;122;318	39.036	0	49.538	17	0	0	-0.218952	0.0250816	0	0	0.194794	-0.0745029	20	20	20	20	20	20	25.3122	25.7521	25.1174	25.9711	25.3867	25.727	Discard	Discard	Discard	Discard	1	1	1	1	1
H7C5E4;Q8IZH2-2;Q8IZH2	H7C5E4;Q8IZH2-2;Q8IZH2	5-3 exoribonuclease 1	XRN1	tr|H7C5E4|H7C5E4_HUMAN Isoform of Q8IZH2, 5-3 exoribonuclease 1 (Fragment) OS=Homo sapiens OX=9606 GN=XRN1 PE=1 SV=1;sp|Q8IZH2-2|XRN1_HUMAN Isoform of Q8IZH2, Isoform 2 of 5-3 exoribonuclease 1 OS=Homo sapiens OX=9606 GN=XRN1;sp|Q8IZH2|XRN1_HUMAN 5-3	3	5	5	5	4.3	4.3	4.3	1160	5;5;5	5;5;5	5;5;5	1160;1694;1706	130.08	0	13.889	15	0.175472	0.949335	2.32986	0.0320435	2.45981	2.54324	-1.18276	-1.75069	24.7391	22.8005	22.2793	22.625	22.1959	21.8511	23.0075	22.3299	24.1902	20	24.7582	22.2978	Keep	Discard	Discard	Discard	3	2	3	2	3
H7C5S6;Q9UFC0	H7C5S6;Q9UFC0	Leucine-rich repeat and WD repeat-containing protein 1	LRWD1	tr|H7C5S6|H7C5S6_HUMAN Isoform of Q9UFC0, Leucine-rich repeat and WD repeat-containing protein 1 (Fragment) OS=Homo sapiens OX=9606 GN=LRWD1 PE=1 SV=1;sp|Q9UFC0|LRWD1_HUMAN Leucine-rich repeat and WD repeat-containing protein 1 OS=Homo sapiens OX=9606 GN=L	2	2	2	2	12.8	12.8	12.8	179	2;2	2;2	2;2	179;647	19.914	0	21.395	15	0	0	0.420166	-0.383223	0	0	0.626585	0.503157	20	20	20	20	20	20	24.2891	23.8683	23.6625	23.4481	23.786	24.2515	Discard	Discard	Discard	Discard	1	1	1	1	1
I3L0N3;P46459;P46459-2;I3L2G1;K7EQD6;I3L0L3;I3L338;I3L4Q9	I3L0N3;P46459;P46459-2	Vesicle-fusing ATPase	NSF	tr|I3L0N3|I3L0N3_HUMAN Isoform of P46459, Vesicle-fusing ATPase OS=Homo sapiens OX=9606 GN=NSF PE=1 SV=1;sp|P46459|NSF_HUMAN Vesicle-fusing ATPase OS=Homo sapiens OX=9606 GN=NSF PE=1 SV=3;sp|P46459-2|NSF_HUMAN Isoform of P46459, Isoform 2 of Vesicle-fusing	8	28	28	28	39.2	39.2	39.2	739	28;28;24;6;6;4;1;1	28;28;24;6;6;4;1;1	28;28;24;6;6;4;1;1	739;744;644;136;180;161;44;81	82.091	0	121.28	257	0.017662	0.151291	-0.18095	-0.267488	-0.0511131	0.138332	0.194321	0.101648	28.8029	28.7981	28.8541	28.7805	28.6646	28.6468	29.1166	29.1045	28.9223	29.2854	29.015	29.372	Discard	Discard	Discard	Discard	17	16	17	17	17
I3L2C7;P57678;I3L4A4;I3L399;I3L1J7;E7EN12;I3L4M4	I3L2C7;P57678	Gem-associated protein 4	GEMIN4	tr|I3L2C7|I3L2C7_HUMAN Isoform of P57678, Gem-associated protein 4 OS=Homo sapiens OX=9606 GN=GEMIN4 PE=1 SV=1;sp|P57678|GEMI4_HUMAN Gem-associated protein 4 OS=Homo sapiens OX=9606 GN=GEMIN4 PE=1 SV=2	7	13	13	13	13.4	13.4	13.4	1047	13;13;3;3;1;1;1	13;13;3;3;1;1;1	13;13;3;3;1;1;1	1047;1058;271;296;70;184;189	118.82	0	38.249	39	0.125986	-0.0536995	0.127851	-0.327021	1.1752	1.41445	0.118874	0.42642	26.0251	24.8677	24.8499	24.7417	24.6107	24.9214	26.8276	25.2076	26.7087	25.0797	26.4012	25.5346	Discard	Discard	Keep	Keep	6	6	5	5	5
I3L2W9;I3L2N2;O14641;I3L0M7;A0A3B3ITC6;I3L0Z8;Q92997-2;Q92997	I3L2W9;I3L2N2;O14641;I3L0M7	Segment polarity protein dishevelled homolog DVL-2	DVL2	tr|I3L2W9|I3L2W9_HUMAN Isoform of O14641, Segment polarity protein dishevelled homolog DVL-2 (Fragment) OS=Homo sapiens OX=9606 GN=DVL2 PE=1 SV=1;tr|I3L2N2|I3L2N2_HUMAN Isoform of O14641, Segment polarity protein dishevelled homolog DVL-2 OS=Homo sapiens O	8	4	4	4	12.1	12.1	12.1	363	4;4;4;2;1;1;1;1	4;4;4;2;1;1;1;1	4;4;4;2;1;1;1;1	363;730;736;291;131;300;699;716	39.917	0	9.1034	10	-0.158493	1.74628	-2.4224	-2.30477	1.81412	1.84969	0.360378	0.175858	23.8687	21.7463	22.0546	21.9048	22.019	20	24.5201	20	24.1597	22.4224	24.3442	22.3048	Discard	Discard	Keep	Keep	3	3	3	3	3
I3L397;I3L504;P63241;P63241-2;Q6IS14;F8WCJ1;C9J7B5;C9J4W5;Q9GZV4	I3L397;I3L504;P63241;P63241-2;Q6IS14;F8WCJ1;C9J7B5;C9J4W5;Q9GZV4	Eukaryotic translation initiation factor 5A;Eukaryotic translation initiation factor 5A-1;Eukaryotic translation initiation factor 5A-1-like;Eukaryotic translation initiation factor 5A-2	EIF5A;EIF5AL1;EIF5A2	tr|I3L397|I3L397_HUMAN Isoform of P63241, Eukaryotic translation initiation factor 5A (Fragment) OS=Homo sapiens OX=9606 GN=EIF5A PE=1 SV=8;tr|I3L504|I3L504_HUMAN Isoform of P63241, Eukaryotic translation initiation factor 5A-1 OS=Homo sapiens OX=9606 GN=E	9	8	8	8	54.8	54.8	54.8	146	8;8;8;7;6;5;5;5;5	8;8;8;7;6;5;5;5;5	8;8;8;7;6;5;5;5;5	146;186;154;184;154;105;109;115;153	16.019	0	56.242	118	-0.263811	0.165222	1.208	0.165035	-1.33501	-1.87437	0.212378	0.768951	26.8839	28.2343	28.2189	28.4982	28.7583	28.0691	27.1065	28.3557	26.8941	27.1477	26.3375	28.1907	Discard	Discard	Discard	Discard	6	7	7	6	6
I3L3P7;P62244;I3L246;H3BV27;H3BT37;I3L303;H3BVC7	I3L3P7;P62244;I3L246	40S ribosomal protein S15a	RPS15A	tr|I3L3P7|I3L3P7_HUMAN Isoform of P62244, 40S ribosomal protein S15a OS=Homo sapiens OX=9606 GN=RPS15A PE=1 SV=1;sp|P62244|RS15A_HUMAN 40S ribosomal protein S15a OS=Homo sapiens OX=9606 GN=RPS15A PE=1 SV=2;tr|I3L246|I3L246_HUMAN Isoform of P62244, 40S ribo	7	12	12	5	79	79	37	100	12;12;8;5;5;5;3	12;12;8;5;5;5;3	5;5;1;1;1;1;3	100;130;111;49;50;52;58	11.477	0	132.89	285	0.136723	-0.0479202	-1.24302	-0.299608	-0.0639286	-0.227987	-0.910746	0.0335598	29.9896	30.0712	30.0535	29.9345	30.2175	30.1192	29.575	29.4813	30.4858	30.7243	29.5415	29.7809	Discard	Discard	Discard	Discard	11	11	11	10	11
J3KN16;Q5VYK3;R4GMY1;R4GMY3;F6XAQ5	J3KN16;Q5VYK3	Proteasome-associated protein ECM29 homolog	KIAA0368;ECM29	tr|J3KN16|J3KN16_HUMAN Isoform of Q5VYK3, Proteasome adapter and scaffold protein ECM29 OS=Homo sapiens OX=9606 GN=ECPAS PE=1 SV=1;sp|Q5VYK3|ECM29_HUMAN Proteasome adapter and scaffold protein ECM29 OS=Homo sapiens OX=9606 GN=ECPAS PE=1 SV=2	5	6	6	6	3.7	3.7	3.7	2017	6;6;2;1;1	6;6;2;1;1	6;6;2;1;1	2017;1845;890;128;142	223.69	0	14.945	14	0	0	0.640224	-0.0143661	0	0	-0.00586319	0.218903	20	20	20	20	20	20	23.4604	24.5094	23.4663	23.8692	23.2415	24.5238	Discard	Discard	Discard	Discard	1	1	1	1	1
J3KN29;O00233;F5H5V4;F5GX23;O00233-2;F5H7X1;F5H169;O00233-3	J3KN29;O00233;F5H5V4;F5GX23;O00233-2;F5H7X1;F5H169	26S proteasome non-ATPase regulatory subunit 9	PSMD9	tr|J3KN29|J3KN29_HUMAN Isoform of O00233, 26S proteasome non-ATPase regulatory subunit 9 OS=Homo sapiens OX=9606 GN=PSMD9 PE=1 SV=1;sp|O00233|PSMD9_HUMAN 26S proteasome non-ATPase regulatory subunit 9 OS=Homo sapiens OX=9606 GN=PSMD9 PE=1 SV=3;tr|F5H5V4|F5	8	6	6	6	28.8	28.8	28.8	222	6;6;5;5;5;3;3;2	6;6;5;5;5;3;3;2	6;6;5;5;5;3;3;2	222;223;153;179;209;85;128;118	24.553	0	16.248	38	-0.283552	-0.628305	1.66961	0.611475	-2.05043	-1.74436	0.533279	0.333593	23.7051	24.7429	25.7556	25.0264	25.4495	25.3712	24.5622	26.1036	24.0289	24.434	24.2286	25.4922	Discard	Discard	Discard	Discard	3	4	4	5	5
J3KNN5;Q9UJV9;H0Y8L8	J3KNN5;Q9UJV9	Probable ATP-dependent RNA helicase DDX41	DDX41	tr|J3KNN5|J3KNN5_HUMAN Isoform of Q9UJV9, Probable ATP-dependent RNA helicase DDX41 (Fragment) OS=Homo sapiens OX=9606 GN=DDX41 PE=1 SV=1;sp|Q9UJV9|DDX41_HUMAN Probable ATP-dependent RNA helicase DDX41 OS=Homo sapiens OX=9606 GN=DDX41 PE=1 SV=2	3	5	5	5	8.4	8.4	8.4	640	5;5;1	5;5;1	5;5;1	640;622;173	71.648	0	7.6024	10	3.16749	-0.0244617	-0.100277	0.159212	0.672533	3.77183	0.617397	3.8675	23.7718	23.1675	23.0993	20	20	23.192	23.8675	23.6704	23.2501	23.7707	20	23.5112	Discard	Discard	Discard	Keep	3	3	3	1	1
J3KPZ4;Q13901	J3KPZ4;Q13901	Nuclear nucleic acid-binding protein C1D	C1D	tr|J3KPZ4|J3KPZ4_HUMAN Isoform of Q13901, Nuclear nucleic acid-binding protein C1D OS=Homo sapiens OX=9606 GN=C1D PE=1 SV=1;sp|Q13901|C1D_HUMAN Nuclear nucleic acid-binding protein C1D OS=Homo sapiens OX=9606 GN=C1D PE=1 SV=1	2	1	1	1	5.6	5.6	5.6	180	1;1	1;1	1;1	180;141	20.116	0	3.9682	23	-0.295681	1.37236	-3.58944	0	1.87845	1.87845	1.12263	1.12263	21.8784	21.3724	20	21.668	20	20	21.1226	20	20	23.5894	20	20	Discard	Keep	Keep	Keep	1	1	1	1	1
J3KQ32;Q9NTK5;C9JTK6;Q9NTK5-2;Q9NTK5-3	J3KQ32;Q9NTK5;C9JTK6;Q9NTK5-2;Q9NTK5-3	Obg-like ATPase 1	OLA1	tr|J3KQ32|J3KQ32_HUMAN Isoform of Q9NTK5, Obg-like ATPase 1 OS=Homo sapiens OX=9606 GN=OLA1 PE=1 SV=1;sp|Q9NTK5|OLA1_HUMAN Obg-like ATPase 1 OS=Homo sapiens OX=9606 GN=OLA1 PE=1 SV=2;tr|C9JTK6|C9JTK6_HUMAN Isoform of Q9NTK5, Obg-like ATPase 1 (Fragment) OS	5	2	2	2	4.8	4.8	4.8	416	2;2;1;1;1	2;2;1;1;1	2;2;1;1;1	416;396;116;238;278	46.937	0	5.2666	5	3.9757	-0.513155	0	0	0.278658	0.124487	0	0	24.2601	23.9757	23.9815	20	24.1356	24.4889	20	20	20	20	20	20	Keep	Discard	Discard	Discard	2	2	2	1	2
J3KS22;Q7Z4W1;J3QS36;J3KRZ4;J3QS45;J3KSZ5;J3QL34	J3KS22;Q7Z4W1;J3QS36;J3KRZ4;J3QS45;J3KSZ5;J3QL34	L-xylulose reductase	DCXR	tr|J3KS22|J3KS22_HUMAN Isoform of Q7Z4W1, L-xylulose reductase (Fragment) OS=Homo sapiens OX=9606 GN=DCXR PE=1 SV=8;sp|Q7Z4W1|DCXR_HUMAN L-xylulose reductase OS=Homo sapiens OX=9606 GN=DCXR PE=1 SV=2;tr|J3QS36|J3QS36_HUMAN Isoform of Q7Z4W1, L-xylulose red	7	8	8	8	31.8	31.8	31.8	223	8;8;6;5;4;4;4	8;8;6;5;4;4;4	8;8;6;5;4;4;4	223;244;225;141;100;143;176	23.803	0	28.496	89	-0.141075	-0.638943	-1.76597	-0.0495987	0.987368	1.06537	0.357166	0.423958	26.2255	24.6326	25.2381	24.7737	25.1601	25.2716	27.1637	25.7552	26.8065	27.5212	26.7397	25.8048	Discard	Discard	Discard	Keep	6	5	5	5	6
J3QR09;J3KTE4;P84098	J3QR09;J3KTE4;P84098	Ribosomal protein L19;60S ribosomal protein L19	RPL19	tr|J3QR09|J3QR09_HUMAN Isoform of P84098, Ribosomal protein L19 OS=Homo sapiens OX=9606 GN=RPL19 PE=1 SV=1;tr|J3KTE4|J3KTE4_HUMAN Isoform of P84098, Ribosomal protein L19 OS=Homo sapiens OX=9606 GN=RPL19 PE=1 SV=1;sp|P84098|RL19_HUMAN 60S ribosomal protein	3	6	6	6	23.8	23.8	23.8	193	6;6;6	6;6;6	6;6;6	193;194;196	23.134	0	34.963	74	0.298454	0.274569	0.595255	0.237825	0.229296	-0.148699	-1.76193	0.950209	26.3592	26.2456	26.1299	25.9472	26.5079	25.9711	25.6702	25.5026	27.4321	24.9074	24.72	25.2648	Discard	Discard	Discard	Discard	6	5	6	4	5
J3KTF8;J3QQX2;P52565;J3KRE2;J3KRY1;P52565-2;J3KS60	J3KTF8;J3QQX2;P52565;J3KRE2;J3KRY1;P52565-2	Rho GDP-dissociation inhibitor 1	ARHGDIA	tr|J3KTF8|J3KTF8_HUMAN Isoform of P52565, Rho GDP-dissociation inhibitor 1 (Fragment) OS=Homo sapiens OX=9606 GN=ARHGDIA PE=1 SV=8;tr|J3QQX2|J3QQX2_HUMAN Isoform of P52565, Rho GDP-dissociation inhibitor 1 OS=Homo sapiens OX=9606 GN=ARHGDIA PE=1 SV=1;sp|P5	7	3	3	3	20.2	20.2	20.2	193	3;3;3;2;2;2;1	3;3;3;2;2;2;1	3;3;3;2;2;2;1	193;235;204;129;249;160;92	21.517	0	21.342	11	0	0	1.3098	0.730326	0	0	-0.28257	0.081068	20	20	20	20	20	20	23.8756	25.2313	24.1582	23.9215	23.7945	24.501	Keep	Discard	Discard	Discard	1	1	1	1	1
J3QLE5;P14678-2;P63162;P14678;P63162-2;P14678-3;J3KRY3;S4R3P3	J3QLE5;P14678-2;P63162;P14678;P63162-2;P14678-3;J3KRY3;S4R3P3	Small nuclear ribonucleoprotein-associated proteins B and B;Small nuclear ribonucleoprotein-associated protein N	SNRPN;SNRPB	tr|J3QLE5|J3QLE5_HUMAN Isoform of P63162, Small nuclear ribonucleoprotein-associated protein N (Fragment) OS=Homo sapiens OX=9606 GN=SNRPN PE=1 SV=1;sp|P14678-2|RSMB_HUMAN Isoform of P14678, Isoform SM-B of Small nuclear ribonucleoprotein-associated protei	8	7	7	7	41.4	41.4	41.4	169	7;7;7;7;7;7;4;4	7;7;7;7;7;7;4;4	7;7;7;7;7;7;4;4	169;231;240;240;244;289;59;70	17.546	0	20.074	78	0.0370789	0.315733	0.788481	-0.0538006	0.196167	0.0648479	0.243261	0.294832	27.0123	27.1079	26.8162	27.0708	26.9475	26.7922	27.003	26.9686	26.7598	26.1801	26.7082	27.0224	Discard	Discard	Discard	Discard	6	6	5	4	4
J3QQ67;Q07020;G3V203;H0YHA7;Q07020-2;F8VYV2;F8VUA6;A0A075B7A0;F8VXR6	J3QQ67;Q07020;G3V203;H0YHA7;Q07020-2;F8VYV2;F8VUA6;A0A075B7A0	60S ribosomal protein L18	RPL18	tr|J3QQ67|J3QQ67_HUMAN Isoform of Q07020, 60S ribosomal protein L18 (Fragment) OS=Homo sapiens OX=9606 GN=RPL18 PE=1 SV=1;sp|Q07020|RL18_HUMAN 60S ribosomal protein L18 OS=Homo sapiens OX=9606 GN=RPL18 PE=1 SV=2;tr|G3V203|G3V203_HUMAN Isoform of Q07020, 60	9	9	9	9	46.8	46.8	46.8	190	9;9;8;8;8;7;6;6;1	9;9;8;8;8;7;6;6;1	9;9;8;8;8;7;6;6;1	190;188;164;167;159;133;130;138;84	21.728	0	44.936	173	0.591705	0.485043	0.931387	0.124468	-0.0540905	-0.268553	-0.82159	0.559954	28.3576	28.856	28.4117	28.2643	28.6261	28.371	27.5069	27.1048	28.3285	26.1734	26.9469	26.9803	Discard	Discard	Discard	Discard	8	8	8	7	7
J3QT28;O43684-2;O43684;J3QSX4	J3QT28;O43684-2;O43684	Mitotic checkpoint protein BUB3	BUB3	tr|J3QT28|J3QT28_HUMAN Isoform of O43684, Mitotic checkpoint protein BUB3 (Fragment) OS=Homo sapiens OX=9606 GN=BUB3 PE=1 SV=1;sp|O43684-2|BUB3_HUMAN Isoform of O43684, Isoform 2 of Mitotic checkpoint protein BUB3 OS=Homo sapiens OX=9606 GN=BUB3;sp|O43684|	4	6	6	6	25.9	25.9	25.9	278	6;6;6;2	6;6;6;2	6;6;6;2	278;326;328;145	31.703	0	42.18	25	-0.169506	-0.320976	-0.637352	-1.45631	-0.578442	-0.469196	-0.252073	0.123684	25.1591	24.4749	25.7376	24.6444	25.6283	24.7959	24.8744	24.0037	25.1265	24.641	24.7507	25.46	Discard	Discard	Discard	Discard	5	5	5	4	6
K4DI93;Q13620-1;Q13620;Q13620-3;A6NE76;A0A0A0MR50;Q13619-2;Q13619;A0A087WWN2	K4DI93;Q13620-1;Q13620;Q13620-3	Cullin-4B	CUL4B	tr|K4DI93|K4DI93_HUMAN Isoform of Q13620, Cullin 4B, isoform CRA_e OS=Homo sapiens OX=9606 GN=CUL4B PE=1 SV=1;sp|Q13620-1|CUL4B_HUMAN Isoform of Q13620, Isoform 2 of Cullin-4B OS=Homo sapiens OX=9606 GN=CUL4B;sp|Q13620|CUL4B_HUMAN Cullin-4B OS=Homo sapiens	9	34	34	34	36.7	36.7	36.7	900	34;34;34;30;12;11;11;11;2	34;34;34;30;12;11;11;11;2	34;34;34;30;12;11;11;11;2	900;895;913;717;234;667;659;759;174	102.75	0	180.01	225	0.874445	-0.346588	-0.762156	-0.558187	0.860098	1.02532	0.416449	0.106522	28.1041	27.5978	27.244	26.7234	27.0788	27.9444	28.1274	27.7999	27.711	28.5621	28.0209	28.3581	Discard	Discard	Discard	Keep	28	25	22	21	24
U3KQF4;K7EIY6;Q9BV68	U3KQF4;K7EIY6;Q9BV68	E3 ubiquitin-protein ligase RNF126	RNF126	tr|U3KQF4|U3KQF4_HUMAN Isoform of Q9BV68, E3 ubiquitin-protein ligase RNF126 OS=Homo sapiens OX=9606 GN=RNF126 PE=1 SV=1;tr|K7EIY6|K7EIY6_HUMAN Isoform of Q9BV68, E3 ubiquitin-protein ligase RNF126 (Fragment) OS=Homo sapiens OX=9606 GN=RNF126 PE=1 SV=7;sp|	3	4	4	4	59.5	59.5	59.5	74	4;4;4	4;4;4	4;4;4	74;283;311	8.202	0	92.655	49	-0.666389	0.281046	0.100208	0.0647888	1.70356	1.11242	-0.275675	-0.0716667	26.5341	25.3341	24.8306	26.0005	25.4217	25.053	26.3984	25.0599	26.6741	24.9597	26.4701	24.9951	Discard	Discard	Discard	Discard	4	4	4	4	4
K7EL66;K7ERD8;Q15555-2;Q15555-4;Q15555-5;Q15555-3;Q15555;K7ENB3;M0QX52;C9JB30;Q9UPY8-2;Q9UPY8	K7EL66;K7ERD8;Q15555-2;Q15555-4;Q15555-5;Q15555-3;Q15555;K7ENB3;M0QX52;C9JB30;Q9UPY8-2;Q9UPY8	Microtubule-associated protein RP/EB family member 2;Microtubule-associated protein RP/EB family member 3	MAPRE2;MAPRE3	tr|K7EL66|K7EL66_HUMAN Isoform of Q15555, Microtubule-associated protein RP/EB family member 2 (Fragment) OS=Homo sapiens OX=9606 GN=MAPRE2 PE=1 SV=1;tr|K7ERD8|K7ERD8_HUMAN Isoform of Q15555, Microtubule-associated protein RP/EB family member 2 (Fragment)	12	2	2	2	20.9	20.9	20.9	134	2;2;2;2;2;2;2;1;1;1;1;1	2;2;2;2;2;2;2;1;1;1;1;1	2;2;2;2;2;2;2;1;1;1;1;1	134;194;259;274;284;315;327;78;127;218;266;281	15.035	0	6.0029	10	2.73991	0.0811634	3.20903	-0.0181274	-0.471495	-0.339796	0.0251427	0.0834713	22.4364	22.7399	22.9079	20	22.7762	22.6587	23.1383	23.209	23.1131	20	23.0548	23.2272	Keep	Discard	Discard	Discard	2	2	2	1	2
K7EP90;Q9BTD8-4;Q9BTD8-2;Q9BTD8-3;Q9BTD8;K7EQ03;K7ER08;K7EML2	K7EP90;Q9BTD8-4;Q9BTD8-2;Q9BTD8-3;Q9BTD8;K7EQ03;K7ER08;K7EML2	RNA-binding protein 42	RBM42	tr|K7EP90|K7EP90_HUMAN Isoform of Q9BTD8, RNA-binding protein 42 OS=Homo sapiens OX=9606 GN=RBM42 PE=1 SV=1;sp|Q9BTD8-4|RBM42_HUMAN Isoform of Q9BTD8, Isoform 4 of RNA-binding protein 42 OS=Homo sapiens OX=9606 GN=RBM42;sp|Q9BTD8-2|RBM42_HUMAN Isoform of Q	8	6	6	6	19	19	19	458	6;6;6;6;6;5;4;3	6;6;6;6;6;5;4;3	6;6;6;6;6;5;4;3	458;446;450;451;480;426;386;184	48.024	0	114.5	36	-0.919689	-0.560827	0.101177	-0.652924	0.085392	0.7418	0.485636	0.634996	25.1556	24.105	25.0702	25.0247	24.4138	24.6658	24.4065	24.8099	23.9209	24.7087	23.7715	25.4628	Discard	Discard	Discard	Discard	6	3	6	4	5
K7ES31;K7ERF1;Q9UBQ5-2;Q9UBQ5;K7EQM4;A0A087WVB9	K7ES31;K7ERF1;Q9UBQ5-2;Q9UBQ5;K7EQM4;A0A087WVB9	Eukaryotic translation initiation factor 3 subunit K	EIF3K	tr|K7ES31|K7ES31_HUMAN Isoform of Q9UBQ5, Eukaryotic translation initiation factor 3 subunit K OS=Homo sapiens OX=9606 GN=EIF3K PE=1 SV=1;tr|K7ERF1|K7ERF1_HUMAN Isoform of Q9UBQ5, Eukaryotic translation initiation factor 3 subunit K OS=Homo sapiens OX=9606	6	5	5	5	46.7	46.7	46.7	137	5;5;5;5;3;3	5;5;5;5;3;3	5;5;5;5;3;3	137;192;211;218;170;185	15.875	0	55.125	50	0.118481	-0.360106	-0.794743	-0.0771198	-0.171009	-0.182774	0.173483	0.495691	25.8945	25.9135	26.0655	25.795	26.0773	26.2736	26.0253	26.1205	25.8518	26.9152	25.5296	26.1976	Discard	Discard	Discard	Discard	5	5	5	4	5
K7ERI7;P35268;K7EMH1;K7ELC4;K7EP65;K7EKS7;K7EJT5;C9JYQ9;H0Y8C2;Q6P5R6	K7ERI7;P35268;K7EMH1;K7ELC4;K7EP65;K7EKS7	60S ribosomal protein L22	RPL22	tr|K7ERI7|K7ERI7_HUMAN Isoform of P35268, 60S ribosomal protein L22 OS=Homo sapiens OX=9606 GN=RPL22 PE=1 SV=1;sp|P35268|RL22_HUMAN 60S ribosomal protein L22 OS=Homo sapiens OX=9606 GN=RPL22 PE=1 SV=2;tr|K7EMH1|K7EMH1_HUMAN Isoform of P35268, 60S ribosomal	10	7	7	7	65.3	65.3	65.3	95	7;7;6;5;4;4;2;1;1;1	7;7;6;5;4;4;2;1;1;1	7;7;6;5;4;4;2;1;1;1	95;128;89;79;48;53;47;121;142;122	11.168	0	26.993	80	-0.290628	0.189995	0.206615	0.271868	-0.477558	-0.495426	-0.777851	0.219521	27.408	27.8572	27.8856	28.1478	27.9035	27.6672	26.931	27.4301	27.7089	27.2235	26.7115	27.1583	Discard	Discard	Discard	Discard	6	7	7	7	7
K7ES52;K7ERJ1;K7ERV3;P04183;K7ENW5	K7ES52;K7ERJ1;K7ERV3;P04183;K7ENW5	Thymidine kinase;Thymidine kinase, cytosolic	TK1	tr|K7ES52|K7ES52_HUMAN Isoform of P04183, Thymidine kinase OS=Homo sapiens OX=9606 GN=TK1 PE=1 SV=1;tr|K7ERJ1|K7ERJ1_HUMAN Isoform of P04183, Thymidine kinase (Fragment) OS=Homo sapiens OX=9606 GN=TK1 PE=1 SV=1;tr|K7ERV3|K7ERV3_HUMAN Isoform of P04183, Thy	5	6	6	6	41.1	41.1	41.1	180	6;6;6;6;3	6;6;6;6;3	6;6;6;6;3	180;187;267;234;87	19.786	0	23.167	15	3.64031	0.375174	-0.578785	4.07782	2.56246	2.37774	0.664703	0.425909	25.6771	23.6403	23.1146	20	23.2994	23.2651	24.7464	24.0778	24.0817	24.6566	24.3205	20	Discard	Keep	Keep	Keep	5	4	4	1	4
M0QXB4;O14579;O14579-3;O14579-2;M0R061	M0QXB4;O14579;O14579-3;O14579-2;M0R061	Coatomer subunit epsilon	COPE	tr|M0QXB4|M0QXB4_HUMAN Isoform of O14579, Coatomer protein complex, subunit epsilon, isoform CRA_g OS=Homo sapiens OX=9606 GN=COPE PE=1 SV=1;sp|O14579|COPE_HUMAN Coatomer subunit epsilon OS=Homo sapiens OX=9606 GN=COPE PE=1 SV=3;sp|O14579-3|COPE_HUMAN Isof	5	14	14	14	38.1	38.1	38.1	331	14;14;13;11;8	14;14;13;11;8	14;14;13;11;8	331;308;256;257;146	36.923	0	120.63	133	0.051012	0.266506	0.794567	-0.386227	-0.304161	-0.71209	-0.18079	-0.0964031	26.942	27.8162	27.2462	27.7652	27.6541	27.5497	25.8819	27.3962	26.0627	26.6016	25.9783	27.7824	Discard	Discard	Discard	Discard	12	12	10	11	12
M0R0P1;M0R299;M0QXL5;M0R2Q4;P22087;M0R2U2;M0R1H0;M0R2B0	M0R0P1;M0R299;M0QXL5;M0R2Q4;P22087;M0R2U2;M0R1H0;M0R2B0	rRNA 2-O-methyltransferase fibrillarin	FBL	tr|M0R0P1|M0R0P1_HUMAN Isoform of P22087, rRNA 2-O-methyltransferase fibrillarin (Fragment) OS=Homo sapiens OX=9606 GN=FBL PE=1 SV=1;tr|M0R299|M0R299_HUMAN Isoform of P22087, rRNA 2-O-methyltransferase fibrillarin (Fragment) OS=Homo sapiens OX=9606 GN=FB	8	5	5	4	22.8	22.8	18	228	5;5;5;5;5;3;3;3	5;5;5;5;5;3;3;3	4;4;4;4;4;3;3;3	228;229;244;273;321;157;178;182	24.544	0	12.822	14	0	0	-0.0551815	0.0182304	0	0	0.803238	-0.130489	20	20	20	20	20	20	25.309	23.9886	24.5057	24.0438	25.4395	23.9704	Discard	Discard	Discard	Discard	1	1	1	1	1
M0R0N4;M0QYZ2;P53680;M0QZ21;X6R390;P53680-2;M0R1S0	M0R0N4;M0QYZ2;P53680;M0QZ21;X6R390;P53680-2	AP-2 complex subunit sigma	AP2S1	tr|M0R0N4|M0R0N4_HUMAN Isoform of P53680, AP complex subunit sigma OS=Homo sapiens OX=9606 GN=AP2S1 PE=1 SV=1;tr|M0QYZ2|M0QYZ2_HUMAN Isoform of P53680, AP complex subunit sigma OS=Homo sapiens OX=9606 GN=AP2S1 PE=1 SV=1;sp|P53680|AP2S1_HUMAN AP-2 complex s	7	3	3	3	16.7	16.7	16.7	144	3;3;3;2;2;2;1	3;3;3;2;2;2;1	3;3;3;2;2;2;1	144;158;142;122;156;104;92	17.303	0	8.1557	52	0.193563	0.317194	-0.0341034	0.0825787	0.405424	0.331011	0.190527	0.151276	24.6743	24.4908	24.2689	24.2972	24.3433	24.1736	26.4542	24.7111	26.2636	24.7452	26.3029	24.6286	Discard	Discard	Discard	Discard	3	3	3	3	3
M0QZ22;Q5PRF9;A0A087WZT0;M0QY61;M0R0X3;M0QXV2;M0QX45	M0QZ22;Q5PRF9;A0A087WZT0	Protein Smaug homolog 2	SAMD4B	tr|M0QZ22|M0QZ22_HUMAN Isoform of Q5PRF9, Protein Smaug homolog 2 OS=Homo sapiens OX=9606 GN=SAMD4B PE=1 SV=1;sp|Q5PRF9|SMAG2_HUMAN Protein Smaug homolog 2 OS=Homo sapiens OX=9606 GN=SAMD4B PE=1 SV=1;tr|A0A087WZT0|A0A087WZT0_HUMAN Isoform of Q5PRF9, Protei	7	8	8	8	11.7	11.7	11.7	692	8;8;7;2;2;1;1	8;8;7;2;2;1;1	8;8;7;2;2;1;1	692;694;663;219;325;75;94	75.292	0	27.271	35	-0.47271	-0.368637	-0.636055	-0.071579	-0.0352764	0.088932	0.0697975	-0.532673	24.0299	23.8437	24.0652	24.3164	23.941	24.2124	25.3601	25.295	25.2903	25.931	25.8928	25.3665	Discard	Discard	Discard	Discard	3	2	4	2	2
M0QZR4;Q92888-2;Q92888;Q92888-3;Q92888-4;M0QYC1;M0R2C7;M0QXV6;M0QZH8;M0QYS3	M0QZR4;Q92888-2;Q92888;Q92888-3;Q92888-4;M0QYC1	Rho guanine nucleotide exchange factor 1	ARHGEF1	tr|M0QZR4|M0QZR4_HUMAN Isoform of Q92888, Rho guanine nucleotide exchange factor 1 OS=Homo sapiens OX=9606 GN=ARHGEF1 PE=1 SV=1;sp|Q92888-2|ARHG1_HUMAN Isoform of Q92888, Isoform 2 of Rho guanine nucleotide exchange factor 1 OS=Homo sapiens OX=9606 GN=ARHG	10	5	5	5	5.9	5.9	5.9	968	5;5;5;5;5;3;2;1;1;1	5;5;5;5;5;3;2;1;1;1	5;5;5;5;5;3;2;1;1;1	968;879;912;927;948;702;291;68;275;307	108.32	0	12.406	14	0	0	0.523258	-0.2941	0	0	0.422216	4.75624	20	20	20	20	20	20	24.7562	23.1939	24.334	22.6706	20	23.488	Discard	Discard	Discard	Keep	2	2	2	2	1
M0R0F0;M0R0R2;P46782;M0QZN2	M0R0F0;M0R0R2;P46782;M0QZN2	40S ribosomal protein S5;40S ribosomal protein S5, N-terminally processed	RPS5	tr|M0R0F0|M0R0F0_HUMAN Isoform of P46782, 40S ribosomal protein S5 (Fragment) OS=Homo sapiens OX=9606 GN=RPS5 PE=1 SV=1;tr|M0R0R2|M0R0R2_HUMAN Isoform of P46782, 40S ribosomal protein S5 OS=Homo sapiens OX=9606 GN=RPS5 PE=1 SV=1;sp|P46782|RS5_HUMAN 40S rib	4	15	15	15	47	47	47	200	15;15;15;11	15;15;15;11	15;15;15;11	200;225;204;134	22.391	0	198.77	484	-0.307238	0.199373	-4.27633	0.463894	-0.500326	-0.286686	-4.01308	-0.15579	31.5421	31.6271	32.0424	31.9344	31.8288	31.4278	28.3051	27.6349	32.3182	31.9112	28.4609	27.171	Discard	Discard	Discard	Discard	15	14	15	14	15
M0R0Y2;P54920;M0R2M1;M0R213;M0R027;M0R058;M0R0I4	M0R0Y2;P54920;M0R2M1	Alpha-soluble NSF attachment protein	NAPA	tr|M0R0Y2|M0R0Y2_HUMAN Isoform of P54920, Alpha-soluble NSF attachment protein OS=Homo sapiens OX=9606 GN=NAPA PE=1 SV=1;sp|P54920|SNAA_HUMAN Alpha-soluble NSF attachment protein OS=Homo sapiens OX=9606 GN=NAPA PE=1 SV=3;tr|M0R2M1|M0R2M1_HUMAN Isoform of P	7	5	5	5	23.4	23.4	23.4	256	5;5;4;2;1;1;1	5;5;4;2;1;1;1	5;5;4;2;1;1;1	256;295;268;83;102;137;139	29.163	0	25.047	25	-0.0132542	4.36913	0.162565	3.99929	0.778103	0.950491	0.174652	0.333408	25.1733	24.3691	24.3952	24.3824	24.2228	20	24.9619	23.9993	24.7872	23.8367	24.6285	20	Discard	Keep	Discard	Discard	4	2	2	2	3
M0R3D6;M0R1A7;M0R117;Q02543;M0R0P7	M0R3D6;M0R1A7;M0R117;Q02543;M0R0P7	60S ribosomal protein L18a	RPL18A	tr|M0R3D6|M0R3D6_HUMAN Isoform of Q02543, 60S ribosomal protein L18a (Fragment) OS=Homo sapiens OX=9606 GN=RPL18A PE=1 SV=1;tr|M0R1A7|M0R1A7_HUMAN Isoform of Q02543, 60S ribosomal protein L18a OS=Homo sapiens OX=9606 GN=RPL18A PE=1 SV=1;tr|M0R117|M0R117_HU	5	10	10	10	53.2	53.2	53.2	141	10;10;10;10;8	10;10;10;10;8	10;10;10;10;8	141;147;154;176;137	16.714	0	79.402	96	0.488579	0.197229	0.578041	0.371212	0.0536289	-0.181862	-0.53474	0.413021	27.6225	27.9456	27.5688	27.457	27.8043	27.7484	26.1567	26.3953	26.6914	25.8173	25.7436	26.0241	Discard	Discard	Discard	Discard	9	9	10	8	9
M0R2B7;P28340;M0QZR8;A0A2R8Y7K6;A0A2R8Y705;M0QXE6;M0QXQ2;M0QZB4;M0R3H8;M0R2I8	M0R2B7;P28340;M0QZR8;A0A2R8Y7K6	DNA polymerase;DNA polymerase delta catalytic subunit	POLD1	tr|M0R2B7|M0R2B7_HUMAN Isoform of P28340, DNA polymerase OS=Homo sapiens OX=9606 GN=POLD1 PE=1 SV=1;sp|P28340|DPOD1_HUMAN DNA polymerase delta catalytic subunit OS=Homo sapiens OX=9606 GN=POLD1 PE=1 SV=2;tr|M0QZR8|M0QZR8_HUMAN Isoform of P28340, DNA polyme	10	29	29	29	26.7	26.7	26.7	1133	29;29;23;17;12;10;8;5;4;1	29;29;23;17;12;10;8;5;4;1	29;29;23;17;12;10;8;5;4;1	1133;1107;1009;762;447;289;291;188;397;202	126.39	0	121.59	179	0.386082	0.235653	0.277637	-0.0803604	1.05925	1.07924	0.154331	0.14006	27.74	26.865	26.6807	26.4789	26.6607	26.6294	27.9147	26.8544	27.7604	26.5767	27.7747	26.9347	Discard	Discard	Keep	Keep	25	15	16	14	13
O00139-2;O00139-1;O00139-5;O00139;O00139-4;H0Y5Z9;D6R9M0	O00139-2;O00139-1;O00139-5;O00139;O00139-4	Kinesin-like protein KIF2A	KIF2A	sp|O00139-2|KIF2A_HUMAN Isoform of O00139, Isoform 2 of Kinesin-like protein KIF2A OS=Homo sapiens OX=9606 GN=KIF2A;sp|O00139-1|KIF2A_HUMAN Isoform of O00139, Isoform 1 of Kinesin-like protein KIF2A OS=Homo sapiens OX=9606 GN=KIF2A;sp|O00139-5|KIF2A_HUMAN	7	5	5	4	7.1	7.1	5.8	660	5;5;5;5;5;1;1	5;5;5;5;5;1;1	4;4;4;4;4;0;1	660;679;686;706;744;107;284	75.042	0	14.229	14	-0.146776	-0.611	3.41944	-0.155752	0.310768	-0.0685081	-3.95642	-3.95136	24.1717	23.5628	23.8609	23.7096	24.2402	24.1738	20	23.4194	23.9564	20	23.9514	23.5752	Discard	Discard	Discard	Discard	5	4	4	3	3
O00148;O00148-2;K7EQN7;O00148-3;K7EPJ3;K7EN69;K7ENP6;A0A0G2JHN7;K7EL56;K7EIL8;F6U6E2;F6S2B7;F6SXL5	O00148;O00148-2;K7EQN7;O00148-3	ATP-dependent RNA helicase DDX39A	DDX39A	sp|O00148|DX39A_HUMAN ATP-dependent RNA helicase DDX39A OS=Homo sapiens OX=9606 GN=DDX39A PE=1 SV=2;sp|O00148-2|DX39A_HUMAN Isoform of O00148, Isoform 2 of ATP-dependent RNA helicase DDX39A OS=Homo sapiens OX=9606 GN=DDX39A;tr|K7EQN7|K7EQN7_HUMAN Isoform o	13	20	20	3	37.9	37.9	10.3	427	20;14;13;13;7;3;2;2;2;2;2;2;2	20;14;13;13;7;3;2;2;2;2;2;2;2	3;2;2;2;1;0;0;0;0;0;0;0;0	427;322;255;267;189;130;92;95;108;125;125;132;136	49.129	0	135.48	318	-0.0735512	-0.167927	-0.394283	-0.145176	0.154247	0.127966	-0.194302	0.294462	30.1439	29.7756	29.9897	29.8491	30.016	29.9435	29.219	28.955	29.4133	29.3493	28.9246	29.1002	Discard	Discard	Discard	Discard	20	19	18	19	18
O00154-4;O00154-6;O00154-7;O00154;O00154-5;K7EKP8;O00154-2;O00154-3;Q6ZUV0	O00154-4;O00154-6;O00154-7;O00154;O00154-5;K7EKP8;O00154-2;O00154-3	Cytosolic acyl coenzyme A thioester hydrolase	ACOT7	sp|O00154-4|BACH_HUMAN Isoform of O00154, Isoform 4 of Cytosolic acyl coenzyme A thioester hydrolase OS=Homo sapiens OX=9606 GN=ACOT7;sp|O00154-6|BACH_HUMAN Isoform of O00154, Isoform 6 of Cytosolic acyl coenzyme A thioester hydrolase OS=Homo sapiens OX=96	9	14	14	14	42.9	42.9	42.9	338	14;13;13;13;12;11;11;11;1	14;13;13;13;12;11;11;11;1	14;13;13;13;12;11;11;11;1	338;329;370;380;350;279;246;283;252	37.419	0	75.567	151	0.101679	-0.237082	-0.31422	0.0740356	0.471706	0.127573	0.204119	0.155087	27.5927	27.389	27.121	27.2873	27.4651	27.626	27.2887	27.833	27.0846	28.1472	27.1336	27.7589	Discard	Discard	Discard	Discard	10	10	10	9	9
O00170;E9PMH2;V9GYQ3	O00170;E9PMH2	AH receptor-interacting protein	AIP	sp|O00170|AIP_HUMAN AH receptor-interacting protein OS=Homo sapiens OX=9606 GN=AIP PE=1 SV=2;tr|E9PMH2|E9PMH2_HUMAN Isoform of O00170, Peptidylprolyl isomerase (Fragment) OS=Homo sapiens OX=9606 GN=AIP PE=1 SV=2	3	13	13	13	44.5	44.5	44.5	330	13;9;3	13;9;3	13;9;3	330;232;188	37.636	0	134.9	138	-0.2715	-0.0516396	-0.277037	-0.0537872	0.742685	0.449318	-0.3043	0.100122	27.9878	27.3186	27.2451	27.5901	27.5385	27.3703	27.9143	27.3325	28.2186	27.6096	27.8142	27.3863	Discard	Discard	Discard	Discard	12	10	10	9	11
O00203-3;O00203;A0A2R8Y2A8;Q13367-3;Q13367;Q13367-4	O00203-3;O00203	AP-3 complex subunit beta-1	AP3B1	sp|O00203-3|AP3B1_HUMAN Isoform of O00203, Isoform 2 of AP-3 complex subunit beta-1 OS=Homo sapiens OX=9606 GN=AP3B1;sp|O00203|AP3B1_HUMAN AP-3 complex subunit beta-1 OS=Homo sapiens OX=9606 GN=AP3B1 PE=1 SV=3	6	6	6	6	5.5	5.5	5.5	1045	6;6;1;1;1;1	6;6;1;1;1;1	6;6;1;1;1;1	1045;1094;1125;1050;1082;1101	116.19	0	22.775	24	-0.100058	0.17651	0.0250187	-0.30442	0.622564	1.0414	-0.186953	-0.0521908	24.0729	23.696	23.4504	23.7961	23.0315	23.5195	24.5692	24.0615	24.7561	24.0365	24.6214	24.3659	Discard	Discard	Discard	Discard	2	2	2	2	2
O00231;O00231-2;J3QRY4;J3KSW3;J3QS13	O00231;O00231-2	26S proteasome non-ATPase regulatory subunit 11	PSMD11	sp|O00231|PSD11_HUMAN 26S proteasome non-ATPase regulatory subunit 11 OS=Homo sapiens OX=9606 GN=PSMD11 PE=1 SV=3;sp|O00231-2|PSD11_HUMAN Isoform of O00231, Isoform 2 of 26S proteasome non-ATPase regulatory subunit 11 OS=Homo sapiens OX=9606 GN=PSMD11	5	22	22	22	47.9	47.9	47.9	422	22;22;9;2;2	22;22;9;2;2	22;22;9;2;2	422;423;187;45;90	47.463	0	133.85	361	0.316851	-0.14365	0.207014	-0.0493507	-0.373377	-0.219538	0.486076	0.400969	29.2034	29.535	29.5768	29.2181	29.4229	29.6786	29.3588	29.2226	28.8728	29.0156	28.9579	29.272	Discard	Discard	Discard	Discard	21	21	21	20	20
O00232;O00232-2;J3KTJ5;J3KSK1	O00232;O00232-2	26S proteasome non-ATPase regulatory subunit 12	PSMD12	sp|O00232|PSD12_HUMAN 26S proteasome non-ATPase regulatory subunit 12 OS=Homo sapiens OX=9606 GN=PSMD12 PE=1 SV=3;sp|O00232-2|PSD12_HUMAN Isoform of O00232, Isoform 2 of 26S proteasome non-ATPase regulatory subunit 12 OS=Homo sapiens OX=9606 GN=PSMD12	4	20	20	20	36.8	36.8	36.8	456	20;19;1;1	20;19;1;1	20;19;1;1	456;436;38;42	52.904	0	146.28	130	0.264126	-0.0170155	-0.578642	-0.0822945	-0.824057	-0.509768	-0.0982494	-0.106777	27.5928	28.0773	28.4168	27.8132	28.1025	28.0943	26.8167	27.2821	26.9149	27.8607	26.9234	27.3644	Discard	Discard	Discard	Discard	12	15	15	15	14
O00303;H0YDT6;E9PQV8;A0A1W2PP79	O00303	Eukaryotic translation initiation factor 3 subunit F	EIF3F	sp|O00303|EIF3F_HUMAN Eukaryotic translation initiation factor 3 subunit F OS=Homo sapiens OX=9606 GN=EIF3F PE=1 SV=1	4	13	13	13	38.1	38.1	38.1	357	13;3;1;1	13;3;1;1	13;3;1;1	357;100;124;124	37.563	0	65.39	148	0.297689	0.156466	-0.0506153	-0.17738	0.242283	0.0810184	0.400402	0.166233	28.2264	28.3978	27.9841	28.1001	28.1454	28.2414	27.2315	28.8759	26.8311	28.9265	27.0653	29.0533	Discard	Discard	Discard	Discard	11	11	10	10	9
O00410;O00410-3;H0Y8C6;E7ETV3;E7EQT5;E7EV12;C9JMV5;H0Y3V4;C9JZD8;C9JQT6;E7ESA1;E7ESZ1;E7EWK4;E7EX05;E7ETV8;C9J875;O60518;C9JXE0	O00410;O00410-3;H0Y8C6	Importin-5	IPO5	sp|O00410|IPO5_HUMAN Importin-5 OS=Homo sapiens OX=9606 GN=IPO5 PE=1 SV=4;sp|O00410-3|IPO5_HUMAN Isoform of O00410, Isoform 3 of Importin-5 OS=Homo sapiens OX=9606 GN=IPO5;tr|H0Y8C6|H0Y8C6_HUMAN Isoform of O00410, Importin-5 (Fragment) OS=Homo sapiens OX=9	18	37	37	4	35.5	35.5	2.9	1097	37;37;35;9;7;7;7;7;4;4;4;4;4;4;4;3;3;2	37;37;35;9;7;7;7;7;4;4;4;4;4;4;4;3;3;2	4;4;2;4;4;4;2;1;4;4;4;4;4;4;4;3;0;2	1097;1115;1099;170;126;142;165;182;74;88;98;106;117;119;128;75;1105;64	123.63	0	323.31	267	0.418928	-0.209248	0.502293	-0.0708485	-0.198004	0.073082	0.468718	0.136328	27.6102	28.1877	27.8082	27.7688	27.5371	28.3969	28.6134	29.6221	28.1447	29.1198	28.4771	29.6929	Discard	Discard	Discard	Discard	17	16	19	14	15
O00425;O00425-2;F8WD15	O00425	Insulin-like growth factor 2 mRNA-binding protein 3	IGF2BP3	sp|O00425|IF2B3_HUMAN Insulin-like growth factor 2 mRNA-binding protein 3 OS=Homo sapiens OX=9606 GN=IGF2BP3 PE=1 SV=2	3	20	17	16	42.1	35.8	34	579	20;8;5	17;7;5	16;6;5	579;198;81	63.704	0	127.04	149	-0.056797	0.0713139	-0.237858	0.116146	1.01414	0.584452	0.174822	0.120428	28.0705	27.3997	27.0563	27.4565	27.486	27.3284	27.5065	26.7081	27.3317	26.9459	27.3861	26.5919	Discard	Discard	Keep	Discard	19	17	17	17	17
O00429-3	O00429-3	Dynamin-1-like protein	DNM1L	sp|O00429-3|DNM1L_HUMAN Isoform of O00429, Isoform 2 of Dynamin-1-like protein OS=Homo sapiens OX=9606 GN=DNM1L	1	38	38	1	52.4	52.4	1.3	710	38	38	1	710	79.441	0	323.31	300	0.384972	-0.214964	0.822941	-0.0950298	0.654703	0.655991	0.601717	0.24811	28.5319	28.134	27.8772	27.7491	27.8759	28.349	29.1472	28.9027	28.5455	28.0797	28.8991	28.9977	Discard	Discard	Discard	Discard	21	22	20	20	20
O00487	O00487	26S proteasome non-ATPase regulatory subunit 14	PSMD14	sp|O00487|PSDE_HUMAN 26S proteasome non-ATPase regulatory subunit 14 OS=Homo sapiens OX=9606 GN=PSMD14 PE=1 SV=1	1	8	8	8	24.2	24.2	24.2	310	8	8	8	310	34.577	0	44.33	91	0.112732	0.461794	-0.343309	-0.113405	-0.694721	-0.819508	-0.0501232	0.0228424	27.1003	27.9699	27.795	27.8572	27.9198	27.5081	26.1193	26.8642	26.1694	27.2075	26.0964	26.9776	Discard	Discard	Discard	Discard	6	7	7	7	8
O00505;H0Y4S9	O00505	Importin subunit alpha-4	KPNA3	sp|O00505|IMA4_HUMAN Importin subunit alpha-4 OS=Homo sapiens OX=9606 GN=KPNA3 PE=1 SV=2	2	10	10	6	17.1	17.1	10.9	521	10;2	10;2	6;2	521;91	57.81	0	35.313	91	0.832705	-0.463911	-1.30477	-0.201302	0.911552	0.961952	0.632776	0.26804	26.1731	25.5835	25.2616	24.7508	25.2112	26.0474	27.016	26.3104	26.3832	27.6152	26.7479	26.5117	Discard	Discard	Discard	Discard	7	7	6	5	6
O00629;H7C4F6	O00629	Importin subunit alpha-3	KPNA4	sp|O00629|IMA3_HUMAN Importin subunit alpha-3 OS=Homo sapiens OX=9606 GN=KPNA4 PE=1 SV=1	2	7	3	3	12.5	6.3	6.3	521	7;2	3;1	3;1	521;170	57.886	0	24.871	15	0.280094	0.0626965	-0.854868	0.237118	0	0	0.514179	-0.0485077	20	23.8633	20	23.5833	20	23.8006	25.0133	25.0571	24.4991	25.912	25.0618	24.82	Discard	Discard	Discard	Discard	4	5	4	4	4
O00743-2;O00743;O00743-3	O00743-2;O00743;O00743-3	Serine/threonine-protein phosphatase 6 catalytic subunit;Serine/threonine-protein phosphatase 6 catalytic subunit, N-terminally processed	PPP6C	sp|O00743-2|PPP6_HUMAN Isoform of O00743, Isoform 2 of Serine/threonine-protein phosphatase 6 catalytic subunit OS=Homo sapiens OX=9606 GN=PPP6C;sp|O00743|PPP6_HUMAN Serine/threonine-protein phosphatase 6 catalytic subunit OS=Homo sapiens OX=9606 GN=PPP6C	3	4	4	4	15.5	15.5	15.5	283	4;4;4	4;4;4	4;4;4	283;305;342	32.532	0	15.668	36	0.166969	0.204536	0.133221	0.32098	0.186647	-0.1688	-0.0318909	0.0795059	24.8207	25.1712	24.634	25.0042	24.9895	24.9666	24.4549	25.2913	24.4868	25.1581	24.3754	24.9704	Discard	Discard	Discard	Discard	4	4	4	4	4
O14545;F8VNX8;F8VWK2;F8VVF3;O14545-2	O14545;F8VNX8	TRAF-type zinc finger domain-containing protein 1	TRAFD1	sp|O14545|TRAD1_HUMAN TRAF-type zinc finger domain-containing protein 1 OS=Homo sapiens OX=9606 GN=TRAFD1 PE=1 SV=1;tr|F8VNX8|F8VNX8_HUMAN Isoform of O14545, TRAF-type zinc finger domain-containing protein 1 (Fragment) OS=Homo sapiens OX=9606 GN=TRAFD1 PE=	5	3	3	3	5	5	5	582	3;2;1;1;1	3;2;1;1;1	3;2;1;1;1	582;283;94;135;164	64.84	0	7.0143	12	0	0	0.178329	0.35578	0	0	-0.17441	0.600145	20	20	20	20	20	20	24.4107	23.2487	24.5851	23.0704	23.8106	22.8929	Discard	Discard	Discard	Discard	1	1	1	1	1
O14654	O14654	Insulin receptor substrate 4	IRS4	sp|O14654|IRS4_HUMAN Insulin receptor substrate 4 OS=Homo sapiens OX=9606 GN=IRS4 PE=1 SV=1	1	29	29	29	30.7	30.7	30.7	1257	29	29	29	1257	133.77	0	303.49	179	0.219381	0.265486	0.660368	0.153702	1.61372	1.73906	0.213152	0.103506	28.229	26.9366	26.6153	26.7173	26.4899	26.6711	29.05	26.6305	28.8369	25.9701	28.9465	26.4768	Discard	Discard	Keep	Keep	18	11	12	10	10
O14744;O14744-5;O14744-2;O14744-3;O14744-4;G3V580;G3V2L6;H0YJX6;C9JSX3;G3V507;G3V2F5;H0YJ77;G3V5L5;H7BZ44;G3V2X6;H0YJY6;G3V5T6;H0YJD3	O14744;O14744-5;O14744-2;O14744-3;O14744-4	Protein arginine N-methyltransferase 5;Protein arginine N-methyltransferase 5, N-terminally processed	PRMT5	sp|O14744|ANM5_HUMAN Protein arginine N-methyltransferase 5 OS=Homo sapiens OX=9606 GN=PRMT5 PE=1 SV=4;sp|O14744-5|ANM5_HUMAN Isoform of O14744, Isoform 5 of Protein arginine N-methyltransferase 5 OS=Homo sapiens OX=9606 GN=PRMT5;sp|O14744-2|ANM5_HUMAN Iso	18	12	12	12	19.6	19.6	19.6	637	12;11;10;9;7;5;5;5;4;2;2;2;2;2;2;1;1;1	12;11;10;9;7;5;5;5;4;2;2;2;2;2;2;1;1;1	12;11;10;9;7;5;5;5;4;2;2;2;2;2;2;1;1;1	637;593;620;576;466;180;183;279;186;42;86;138;169;179;185;61;104;177	72.683	0	34.516	66	0.108488	-1.01685	2.41122	-0.0049839	-0.199215	-0.583696	1.77122	-0.761835	24.343	24.6507	24.5422	24.5422	24.9267	25.6676	25.7068	26.1577	23.9355	23.7465	26.4686	26.1627	Keep	Discard	Discard	Discard	7	5	4	4	9
O14776-2;O14776;G3V220	O14776-2;O14776;G3V220	Transcription elongation regulator 1	TCERG1	sp|O14776-2|TCRG1_HUMAN Isoform of O14776, Isoform 2 of Transcription elongation regulator 1 OS=Homo sapiens OX=9606 GN=TCERG1;sp|O14776|TCRG1_HUMAN Transcription elongation regulator 1 OS=Homo sapiens OX=9606 GN=TCERG1 PE=1 SV=2;tr|G3V220|G3V220_HUMAN Iso	3	12	12	12	10.5	10.5	10.5	1077	12;12;8	12;12;8	12;12;8	1077;1098;1032	121.69	0	31.883	42	-0.310343	0.211432	0.15451	-0.115929	-0.441727	-0.822706	-0.885155	-0.0705338	25.6168	25.7642	26.0585	26.0746	26.4395	25.5528	24.8966	25.2133	25.7818	25.0588	24.9671	25.3293	Discard	Discard	Discard	Discard	8	10	9	9	10
O14777;I3L4G3	O14777	Kinetochore protein NDC80 homolog	NDC80	sp|O14777|NDC80_HUMAN Kinetochore protein NDC80 homolog OS=Homo sapiens OX=9606 GN=NDC80 PE=1 SV=1	2	7	7	7	10.6	10.6	10.6	642	7;1	7;1	7;1	642;141	73.912	0	15.897	28	0.0865211	0.125925	-0.317953	-0.41828	0.660494	0.61367	0.720802	0.139511	25.03	24.6693	24.3695	24.5827	24.4164	24.5433	25.1564	24.4761	24.4356	24.7941	25.0169	24.8944	Discard	Discard	Discard	Discard	3	3	3	3	3
O14818-2;O14818;H0Y586;A0A087WYS6;Q8TAA3-2;Q8TAA3-5;Q8TAA3;O14818-4	O14818-2;O14818;H0Y586;A0A087WYS6;Q8TAA3-2;Q8TAA3-5;Q8TAA3	Proteasome subunit alpha type-7;Proteasome subunit alpha type-7-like	PSMA7;PSMA8	sp|O14818-2|PSA7_HUMAN Isoform of O14818, Isoform 2 of Proteasome subunit alpha type-7 OS=Homo sapiens OX=9606 GN=PSMA7;sp|O14818|PSA7_HUMAN Proteasome subunit alpha type-7 OS=Homo sapiens OX=9606 GN=PSMA7 PE=1 SV=1;tr|H0Y586|H0Y586_HUMAN Isoform of O14818	8	3	3	3	22.5	22.5	22.5	178	3;3;2;2;2;2;2;1	3;3;2;2;2;2;2;1	3;3;2;2;2;2;2;1	178;248;187;224;212;250;256;149	20.193	0	31.159	14	-0.286797	-0.319302	0	0	-0.541544	-0.413223	0	0	23.9059	24.0684	24.4475	24.3552	24.3191	24.3877	20	20	20	20	20	20	Discard	Discard	Discard	Discard	2	2	2	2	2
O14929;O14929-2;F8WEW1;F8W9G7	O14929;O14929-2	Histone acetyltransferase type B catalytic subunit	HAT1	sp|O14929|HAT1_HUMAN Histone acetyltransferase type B catalytic subunit OS=Homo sapiens OX=9606 GN=HAT1 PE=1 SV=1;sp|O14929-2|HAT1_HUMAN Isoform of O14929, Isoform B of Histone acetyltransferase type B catalytic subunit OS=Homo sapiens OX=9606 GN=HAT1	4	9	9	9	25.3	25.3	25.3	419	9;7;2;2	9;7;2;2	9;7;2;2	419;334;46;125	49.512	0	136.88	93	0.803844	-0.36684	-0.258871	-0.449257	1.09235	0.87248	0.106182	0.230885	27.5884	26.7919	26.4961	25.9881	26.7159	27.1588	27.5076	27.4677	27.4015	27.7266	27.2768	27.917	Discard	Discard	Keep	Discard	7	6	6	6	6
O14964-2;O14964;I3L1E3;I3L165;I3L2H4;I3L1P5	O14964-2;O14964;I3L1E3	Hepatocyte growth factor-regulated tyrosine kinase substrate	HGS	sp|O14964-2|HGS_HUMAN Isoform of O14964, Isoform 2 of Hepatocyte growth factor-regulated tyrosine kinase substrate OS=Homo sapiens OX=9606 GN=HGS;sp|O14964|HGS_HUMAN Hepatocyte growth factor-regulated tyrosine kinase substrate OS=Homo sapiens OX=9606 GN=HG	6	6	6	6	7.4	7.4	7.4	690	6;6;3;2;1;1	6;6;3;2;1;1	6;6;3;2;1;1	690;777;292;71;59;263	76.375	0	13.676	19	-0.368402	-0.231895	-0.524256	-0.0827179	-0.416857	-0.944387	-0.229696	0.0222092	24.31	24.5696	24.7269	24.938	25.2544	24.8015	24.1582	24.3896	24.3878	24.9139	24.1359	24.4723	Discard	Discard	Discard	Discard	2	4	4	4	3
O14976;O14976-2;A0A087X1U9;D6RE78;H0Y8H5;D6RF16;D6RAQ7;D6RAW3	O14976;O14976-2;A0A087X1U9	Cyclin-G-associated kinase	GAK	sp|O14976|GAK_HUMAN Cyclin-G-associated kinase OS=Homo sapiens OX=9606 GN=GAK PE=1 SV=2;sp|O14976-2|GAK_HUMAN Isoform of O14976, Isoform 2 of Cyclin-G-associated kinase OS=Homo sapiens OX=9606 GN=GAK;tr|A0A087X1U9|A0A087X1U9_HUMAN Isoform of O14976, Cyclin	8	6	6	6	5	5	5	1311	6;5;3;2;2;1;1;1	6;5;3;2;2;1;1;1	6;5;3;2;2;1;1;1	1311;1232;416;118;467;49;75;138	143.19	0	51.26	23	0	0	0.680782	0.468456	0	0	-0.236027	-0.674181	20	20	20	20	20	20	24.813	23.8966	25.049	23.2158	25.4872	23.4282	Discard	Discard	Discard	Discard	1	1	1	1	1
O14980;C9JKM9;C9J673;C9IZS4;C9JQ02;C9JV99;F8WF71;C9JF49;C9IYM2;H7BZC5	O14980	Exportin-1	XPO1	sp|O14980|XPO1_HUMAN Exportin-1 OS=Homo sapiens OX=9606 GN=XPO1 PE=1 SV=1	10	33	33	33	31.7	31.7	31.7	1071	33;10;8;5;5;5;4;3;3;3	33;10;8;5;5;5;4;3;3;3	33;10;8;5;5;5;4;3;3;3	1071;179;132;94;95;100;82;59;62;72	123.38	0	273.84	315	0.577658	-0.432394	0.26152	-0.157026	0.705021	0.975084	0.345446	0.0589771	28.889	28.2495	28.184	27.6718	27.9139	28.6819	28.9726	28.9757	28.6272	28.7141	28.9136	29.1327	Discard	Discard	Discard	Discard	22	21	20	17	20
O15067;J3KTQ5;J3KT98	O15067	Phosphoribosylformylglycinamidine synthase	PFAS	sp|O15067|PUR4_HUMAN Phosphoribosylformylglycinamidine synthase OS=Homo sapiens OX=9606 GN=PFAS PE=1 SV=4	3	11	11	11	8.2	8.2	8.2	1338	11;1;1	11;1;1	11;1;1	1338;62;116	144.73	0	23.783	39	0.04105	-0.0318584	0.621803	0.0309563	-0.61944	-0.627716	0.812523	0.0266647	24.4024	25.0655	25.0219	25.0245	25.0301	25.0974	25.4198	25.4879	24.6073	24.8661	25.3931	25.457	Discard	Discard	Discard	Discard	7	6	6	5	5
O15160;A0A2R8YEY5;E7EQB9;A0A2R8YEZ4;A0A2R8Y5D3;O15160-2;D6RDJ3;A0A2R8Y8D6;H0Y723	O15160;A0A2R8YEY5;E7EQB9;A0A2R8YEZ4;A0A2R8Y5D3;O15160-2;D6RDJ3;A0A2R8Y8D6	DNA-directed RNA polymerases I and III subunit RPAC1	POLR1C	sp|O15160|RPAC1_HUMAN DNA-directed RNA polymerases I and III subunit RPAC1 OS=Homo sapiens OX=9606 GN=POLR1C PE=1 SV=1;tr|A0A2R8YEY5|A0A2R8YEY5_HUMAN Isoform of O15160, DNA-directed RNA polymerases I and III subunit RPAC1 OS=Homo sapiens OX=9606 GN=POLR1C	9	6	6	6	20.5	20.5	20.5	346	6;5;5;5;5;5;3;3;2	6;5;5;5;5;5;3;3;2	6;5;5;5;5;5;3;3;2	346;291;296;307;343;342;124;151;140	39.249	0	15.425	37	0.371758	0.113403	-0.168692	-0.134003	0.570705	0.239235	0.145432	0.139009	25.3201	25.2565	24.7494	24.8847	25.0809	25.143	25.371	25.5955	25.2255	25.7642	25.2319	25.7295	Discard	Discard	Discard	Discard	4	3	4	2	2
O15294;O15294-3;O15294-4;O15294-2;C9JZL3	O15294;O15294-3;O15294-4;O15294-2	UDP-N-acetylglucosamine--peptide N-acetylglucosaminyltransferase 110 kDa subunit	OGT	sp|O15294|OGT1_HUMAN UDP-N-acetylglucosamine--peptide N-acetylglucosaminyltransferase 110 kDa subunit OS=Homo sapiens OX=9606 GN=OGT PE=1 SV=3;sp|O15294-3|OGT1_HUMAN Isoform of O15294, Isoform 1 of UDP-N-acetylglucosamine--peptide N-acetylglucosaminyltrans	5	5	5	5	5.4	5.4	5.4	1046	5;4;3;3;1	5;4;3;3;1	5;4;3;3;1	1046;1036;665;920;156	116.92	0	25.109	23	0	-4.33953	-0.474272	-0.0871639	1.2655	5.34038	0.238209	0.209282	25.3404	20	24.0749	20	20	24.3395	25.9871	24.2689	25.7489	24.7432	25.7778	24.3561	Discard	Discard	Keep	Keep	2	1	2	1	1
O15355	O15355	Protein phosphatase 1G	PPM1G	sp|O15355|PPM1G_HUMAN Protein phosphatase 1G OS=Homo sapiens OX=9606 GN=PPM1G PE=1 SV=1	1	7	7	7	11.7	11.7	11.7	546	7	7	7	546	59.271	0	31.123	36	0.262358	-0.190163	-1.02848	0.199152	0.452791	0.183567	-0.262297	-0.29422	25.4131	24.7231	24.9603	24.4608	25.2295	24.9133	24.5822	25.0455	24.8445	26.074	24.8764	24.8463	Discard	Discard	Discard	Discard	5	5	5	4	5
O15357;A0A0A0MTP6;O15357-2;F5GY16;H7BXR2	O15357;A0A0A0MTP6;O15357-2	Phosphatidylinositol 3,4,5-trisphosphate 5-phosphatase 2	INPPL1	sp|O15357|SHIP2_HUMAN Phosphatidylinositol 3,4,5-trisphosphate 5-phosphatase 2 OS=Homo sapiens OX=9606 GN=INPPL1 PE=1 SV=2;tr|A0A0A0MTP6|A0A0A0MTP6_HUMAN Isoform of O15357, Phosphatidylinositol 3,4,5-trisphosphate 5-phosphatase 2 OS=Homo sapiens OX=9606 GN	5	10	10	10	7.6	7.6	7.6	1258	10;8;7;1;1	10;8;7;1;1	10;8;7;1;1	1258;1146;1016;127;149	138.6	0	21.754	41	0.0661564	0.762089	1.27388	0.493698	0.973711	1.06661	-0.522343	-0.403158	25.3382	24.7595	24.3645	24.6933	24.2716	23.9974	25.2622	24.9739	25.7845	23.7001	25.6654	24.4803	Keep	Discard	Discard	Discard	7	5	6	7	5
O15371-2;O15371-3;O15371;B0QYA4;B0QYA5	O15371-2;O15371-3;O15371	Eukaryotic translation initiation factor 3 subunit D	EIF3D	sp|O15371-2|EIF3D_HUMAN Isoform of O15371, Isoform 2 of Eukaryotic translation initiation factor 3 subunit D OS=Homo sapiens OX=9606 GN=EIF3D;sp|O15371-3|EIF3D_HUMAN Isoform of O15371, Isoform 3 of Eukaryotic translation initiation factor 3 subunit D OS=Ho	5	3	3	3	6.6	6.6	6.6	499	3;3;3;1;1	3;3;3;1;1	3;3;3;1;1	499;533;548;105;269	58.14	0	5.3377	5	0	0	1.22329	1.07208	0	0	0	0	20	20	20	20	20	20	20	24.4056	20	23.1823	20	23.3335	Keep	Keep	Discard	Discard	1	1	1	1	1
O15397;O15397-2;F5H2I3;F5H292;F5GXT5	O15397;O15397-2	Importin-8	IPO8	sp|O15397|IPO8_HUMAN Importin-8 OS=Homo sapiens OX=9606 GN=IPO8 PE=1 SV=2;sp|O15397-2|IPO8_HUMAN Isoform of O15397, Isoform 2 of Importin-8 OS=Homo sapiens OX=9606 GN=IPO8	5	8	7	7	8.6	7.6	7.6	1037	8;4;2;1;1	7;3;2;1;1	7;3;2;1;1	1037;832;46;84;151	119.94	0	27.344	40	0.485905	-0.52116	0.664515	0.0878906	0.612251	1.05029	0.404673	0.182211	25.2224	24.4527	24.6101	23.9668	24.1721	24.9739	26.0502	25.6988	25.6455	25.0343	25.8679	25.6109	Discard	Discard	Discard	Keep	5	5	5	5	5
O15498;O15498-2	O15498;O15498-2	Synaptobrevin homolog YKT6	YKT6	sp|O15498|YKT6_HUMAN Synaptobrevin homolog YKT6 OS=Homo sapiens OX=9606 GN=YKT6 PE=1 SV=1;sp|O15498-2|YKT6_HUMAN Isoform of O15498, Isoform 2 of Synaptobrevin homolog YKT6 OS=Homo sapiens OX=9606 GN=YKT6	2	7	7	7	32.3	32.3	32.3	198	7;4	7;4	7;4	198;164	22.417	0	93.567	31	-0.0569916	-0.185608	1.07279	-0.492153	0.552231	0.539694	1.0735	1.15141	24.7332	24.2873	24.181	24.3443	24.1936	24.4729	26.2791	25.065	25.2056	23.9922	25.1277	25.5572	Discard	Discard	Keep	Keep	2	2	2	2	2
O43143	O43143	Pre-mRNA-splicing factor ATP-dependent RNA helicase DHX15	DHX15	sp|O43143|DHX15_HUMAN Pre-mRNA-splicing factor ATP-dependent RNA helicase DHX15 OS=Homo sapiens OX=9606 GN=DHX15 PE=1 SV=2	1	9	9	9	11.7	11.7	11.7	795	9	9	9	795	90.932	0	30.035	51	0.11661	-0.196714	0.642099	-0.0375633	0.234907	0.592249	0.275423	0.34169	25.9297	25.6681	25.6948	25.5515	25.3374	25.8648	25.4259	25.1746	25.1505	24.5325	25.0842	25.2122	Discard	Discard	Discard	Discard	8	6	7	8	7
O43237;O43237-2;J3KRI4;J3KRZ2;H3BUM4	O43237;O43237-2;J3KRI4	Cytoplasmic dynein 1 light intermediate chain 2	DYNC1LI2	sp|O43237|DC1L2_HUMAN Cytoplasmic dynein 1 light intermediate chain 2 OS=Homo sapiens OX=9606 GN=DYNC1LI2 PE=1 SV=1;sp|O43237-2|DC1L2_HUMAN Isoform of O43237, Isoform 2 of Cytoplasmic dynein 1 light intermediate chain 2 OS=Homo sapiens OX=9606 GN=DYNC1LI2;	5	5	4	4	11.4	8.7	8.7	492	5;4;3;2;1	4;4;3;2;1	4;4;3;2;1	492;415;167;92;186	54.099	0	19.778	25	-0.742319	-0.264378	0.196178	-0.0890694	-0.065897	-0.735302	4.24351	0.248781	24.6342	24.4364	24.7001	25.1787	25.3695	24.7008	24.2435	24.6632	20	24.4671	23.9947	24.7523	Discard	Discard	Discard	Discard	4	2	3	3	3
O43242;O43242-2;H0YGV8	O43242;O43242-2	26S proteasome non-ATPase regulatory subunit 3	PSMD3	sp|O43242|PSMD3_HUMAN 26S proteasome non-ATPase regulatory subunit 3 OS=Homo sapiens OX=9606 GN=PSMD3 PE=1 SV=2;sp|O43242-2|PSMD3_HUMAN Isoform of O43242, Isoform 2 of 26S proteasome non-ATPase regulatory subunit 3 OS=Homo sapiens OX=9606 GN=PSMD3	3	31	31	31	51.1	51.1	51.1	534	31;23;5	31;23;5	31;23;5	534;356;117	60.977	0	250.68	414	0.0835533	0.143478	0.0417442	0.112612	-0.658228	-0.619238	0.109892	-0.0411549	28.9245	29.3536	29.5828	29.2701	29.5438	29.2101	29.0755	29.0223	28.9656	28.9805	29.1166	28.9097	Discard	Discard	Discard	Discard	26	27	29	24	28
O43251-6;O43251-8;I3L1D4;S4R469;F8VR27;F8VZY7;B0QYV1;B0QYY4;A0A087X2B1;A0A0G2JRA5;J3KNW3;B7Z1U7;F8VZG9;A0A286YEU2;O43251-9;Q9NWB1-3;O43251-4;O43251-5;O43251-10;O43251-2;O43251;Q9NWB1-4;Q9NWB1-5;Q9NWB1;O43251-7;Q9NWB1-2;A0A0G2JSB3;B0QYY7;F8VRS4;O43251-3;A0A0G2JRD1;S4R3K7;A0A3B3ITL7;J3QQZ2;J3QRF4;A6NFN3;A6NFN3-2;B0QYY6	O43251-6;O43251-8;I3L1D4;S4R469;F8VR27;F8VZY7;B0QYV1;B0QYY4;A0A087X2B1;A0A0G2JRA5;J3KNW3;B7Z1U7;F8VZG9;A0A286YEU2;O43251-9;Q9NWB1-3;O43251-4;O43251-5;O43251-10;O43251-2;O43251;Q9NWB1-4;Q9NWB1-5;Q9NWB1;O43251-7;Q9NWB1-2;A0A0G2JSB3;B0QYY7;F8VRS4;O43251-3	RNA binding protein fox-1 homolog 2;RNA binding protein fox-1 homolog;RNA binding protein fox-1 homolog 1	RBFOX2;RBFOX1	sp|O43251-6|RFOX2_HUMAN Isoform of O43251, Isoform 6 of RNA binding protein fox-1 homolog 2 OS=Homo sapiens OX=9606 GN=RBFOX2;sp|O43251-8|RFOX2_HUMAN Isoform of O43251, Isoform 8 of RNA binding protein fox-1 homolog 2 OS=Homo sapiens OX=9606 GN=RBFOX2;tr|I	38	7	7	7	14.7	14.7	14.7	450	7;7;6;6;6;6;6;6;6;6;6;6;6;6;6;6;6;6;6;6;6;6;6;6;6;6;4;4;4;4;3;3;3;3;3;3;3;2	7;7;6;6;6;6;6;6;6;6;6;6;6;6;6;6;6;6;6;6;6;6;6;6;6;6;4;4;4;4;3;3;3;3;3;3;3;2	7;7;6;6;6;6;6;6;6;6;6;6;6;6;6;6;6;6;6;6;6;6;6;6;6;6;4;4;4;4;3;3;3;3;3;3;3;2	450;451;189;234;262;263;357;370;375;389;402;425;466;582;367;370;370;376;380;381;390;392;395;397;400;418;186;200;391;358;227;230;314;328;358;312;325;128	47.215	0	26.83	27	-0.415865	0.59375	-0.717756	-0.359232	1.13863	1.14073	-0.307722	-0.0597134	25.1723	24.3463	24.0336	24.7622	24.0315	23.7526	25.0451	23.5531	25.3528	24.2708	25.1048	23.9123	Discard	Discard	Discard	Discard	6	5	2	3	4
O43264-2;O43264;F5H3C1	O43264-2;O43264	Centromere/kinetochore protein zw10 homolog	ZW10	sp|O43264-2|ZW10_HUMAN Isoform of O43264, Isoform 2 of Centromere/kinetochore protein zw10 homolog OS=Homo sapiens OX=9606 GN=ZW10;sp|O43264|ZW10_HUMAN Centromere/kinetochore protein zw10 homolog OS=Homo sapiens OX=9606 GN=ZW10 PE=1 SV=3	3	7	7	7	11.3	11.3	11.3	672	7;7;1	7;7;1	7;7;1	672;779;135	76.806	0	39.66	35	0.870443	-0.357609	1.12028	-0.142199	0.387236	0.704012	0.482409	0.576578	23.756	23.8741	23.3688	23.0036	23.052	24.2317	24.1432	24.6378	23.6608	23.5175	23.5666	24.78	Keep	Discard	Discard	Discard	3	3	3	3	3
O43324;D6RBD7;C9J1V9;O43324-2;H0YAL7;D6RCQ0;H0YAH9	O43324;D6RBD7;C9J1V9;O43324-2;H0YAL7	Eukaryotic translation elongation factor 1 epsilon-1	EEF1E1;EEF1E1-BLOC1S5	sp|O43324|MCA3_HUMAN Eukaryotic translation elongation factor 1 epsilon-1 OS=Homo sapiens OX=9606 GN=EEF1E1 PE=1 SV=1;tr|D6RBD7|D6RBD7_HUMAN Isoform of O43324, Eukaryotic translation elongation factor 1 epsilon-1 OS=Homo sapiens OX=9606 GN=EEF1E1 PE=4 SV=1	7	8	8	8	43.1	43.1	43.1	174	8;6;6;6;5;3;1	8;6;6;6;5;3;1	8;6;6;6;5;3;1	174;150;151;139;136;94;56	19.81	0	139.91	92	-0.193457	-0.175753	-0.157335	0.173019	-1.13368	-1.05853	-0.499176	0.227697	26.8359	27.666	27.9696	27.8595	27.8945	27.8418	26.2498	26.7539	26.7489	26.9113	26.0221	26.5809	Discard	Discard	Discard	Discard	6	8	7	7	6
O43390;O43390-2;O43390-3;O43390-4;B4DT28	O43390;O43390-2;O43390-3;O43390-4;B4DT28	Heterogeneous nuclear ribonucleoprotein R	HNRNPR	sp|O43390|HNRPR_HUMAN Heterogeneous nuclear ribonucleoprotein R OS=Homo sapiens OX=9606 GN=HNRNPR PE=1 SV=1;sp|O43390-2|HNRPR_HUMAN Isoform of O43390, Isoform 2 of Heterogeneous nuclear ribonucleoprotein R OS=Homo sapiens OX=9606 GN=HNRNPR;sp|O43390-3|HNRP	5	11	6	6	18.5	10.9	10.9	633	11;11;10;9;8	6;6;6;5;5	6;6;6;5;5	633;636;595;535;494	70.942	0	21.392	19	0.0923824	-0.323082	0	0	1.25481	1.16603	0	0	25.0594	24.1009	23.8046	24.0085	23.8934	24.4239	20	20	20	20	20	20	Discard	Discard	Keep	Keep	9	6	8	7	6
O43592;F8WDU6;F5GYW6;F5GZM3	O43592	Exportin-T	XPOT	sp|O43592|XPOT_HUMAN Exportin-T OS=Homo sapiens OX=9606 GN=XPOT PE=1 SV=2	4	14	14	14	16.4	16.4	16.4	962	14;4;2;2	14;4;2;2	14;4;2;2	962;201;60;63	109.96	0	141.22	42	0.0914192	-1.01466	0.78611	-0.0234661	-0.212757	-0.151592	-0.245743	-0.0372448	24.7936	25.0548	25.0063	24.9634	24.9452	26.0694	24.6842	26.0784	24.9299	25.2923	24.7214	26.1019	Discard	Discard	Discard	Discard	8	8	7	8	8
O43617-2;O43617;A0A087WWM0;A0A087WYS5;A6NKE1	O43617-2;O43617;A0A087WWM0;A0A087WYS5;A6NKE1	Trafficking protein particle complex subunit 3	TRAPPC3	sp|O43617-2|TPPC3_HUMAN Isoform of O43617, Isoform 2 of Trafficking protein particle complex subunit 3 OS=Homo sapiens OX=9606 GN=TRAPPC3;sp|O43617|TPPC3_HUMAN Trafficking protein particle complex subunit 3 OS=Homo sapiens OX=9606 GN=TRAPPC3 PE=1 SV=1;tr|A	5	4	4	4	31.3	31.3	31.3	134	4;4;3;2;2	4;4;3;2;2	4;4;3;2;2	134;180;188;114;118	15.005	0	16.135	28	0.0960217	-0.276293	-0.357965	-0.0199032	0.0593624	0.131201	-0.270287	0.0757446	25.063	24.9417	25.0036	24.8457	24.9318	25.218	25.3464	25.2877	25.6167	25.6457	25.2706	25.3076	Discard	Discard	Discard	Discard	2	3	2	2	3
O43707;H9KV75;P12814-2;P12814;P12814-3;P12814-4;O43707-2;G3V2W4;H7C144;F5GXS2;O43707-3;G3V2X9;H0YJ11;H0YJW3;G3V2N5;H7C5W8;A0A087WSZ2;P35609-2;P35609;Q08043;G3V2E8;G3V5M4;K7EJH8;F6THM6	O43707;H9KV75;P12814-2;P12814;P12814-3;P12814-4;O43707-2;G3V2W4;H7C144;F5GXS2;O43707-3	Alpha-actinin-4;Alpha-actinin-1	ACTN4;ACTN1	sp|O43707|ACTN4_HUMAN Alpha-actinin-4 OS=Homo sapiens OX=9606 GN=ACTN4 PE=1 SV=2;tr|H9KV75|H9KV75_HUMAN Isoform of P12814, Alpha-actinin-1 OS=Homo sapiens OX=9606 GN=ACTN1 PE=1 SV=1;sp|P12814-2|ACTN1_HUMAN Isoform of P12814, Isoform 2 of Alpha-actinin-1 OS	24	8	8	8	10	10	10	911	8;7;7;7;7;7;5;4;4;4;4;3;3;3;3;3;3;3;3;3;2;2;1;1	8;7;7;7;7;7;5;4;4;4;4;3;3;3;3;3;3;3;3;3;2;2;1;1	8;7;7;7;7;7;5;4;4;4;4;3;3;3;3;3;3;3;3;3;2;2;1;1	911;822;887;892;914;930;692;238;342;521;521;144;207;251;260;297;944;894;894;901;85;126;182;686	104.85	0	37.406	22	0.316223	-0.775131	0.884748	-0.322449	-0.670895	-0.0611172	0.106178	0.102343	24.2627	24.3504	24.9336	24.0341	24.3238	25.1255	24.117	24.9883	24.0109	24.1036	24.0147	25.3108	Discard	Discard	Discard	Discard	3	4	5	3	3
O43747;O43747-2	O43747;O43747-2	AP-1 complex subunit gamma-1	AP1G1	sp|O43747|AP1G1_HUMAN AP-1 complex subunit gamma-1 OS=Homo sapiens OX=9606 GN=AP1G1 PE=1 SV=5;sp|O43747-2|AP1G1_HUMAN Isoform of O43747, Isoform 2 of AP-1 complex subunit gamma-1 OS=Homo sapiens OX=9606 GN=AP1G1	2	3	3	3	3.5	3.5	3.5	822	3;3	3;3	3;3	822;825	91.35	0	8.2216	12	-0.226814	-0.52025	0.183079	-0.00926781	0.838167	0.712942	0.709953	0.133415	23.6822	22.5429	22.844	22.7697	22.9692	23.0631	23.8761	23.4723	23.1662	23.2893	23.7427	23.4816	Discard	Discard	Discard	Discard	2	2	2	2	2
O43760;O43760-2;K7ELD9;K7ENG9;K7ELS8;K7EJ35	O43760;O43760-2;K7ELD9;K7ENG9;K7ELS8	Synaptogyrin-2	SYNGR2	sp|O43760|SNG2_HUMAN Synaptogyrin-2 OS=Homo sapiens OX=9606 GN=SYNGR2 PE=1 SV=1;sp|O43760-2|SNG2_HUMAN Isoform of O43760, Isoform 2 of Synaptogyrin-2 OS=Homo sapiens OX=9606 GN=SYNGR2;tr|K7ELD9|K7ELD9_HUMAN Isoform of O43760, Synaptogyrin-2 OS=Homo sapiens	6	3	3	3	12.9	12.9	12.9	224	3;3;2;2;2;1	3;3;2;2;2;1	3;3;2;2;2;1	224;275;65;113;135;168	24.81	0	8.6071	22	0.0805874	4.466	5.44566	0.283388	-0.729725	4.21963	-1.74078	4.35266	24.2196	24.466	24.9494	24.3854	20	20	24.3527	25.4457	26.0934	20	20	25.1623	Keep	Keep	Discard	Keep	2	3	3	3	1
O43765;K7EMD6	O43765	Small glutamine-rich tetratricopeptide repeat-containing protein alpha	SGTA	sp|O43765|SGTA_HUMAN Small glutamine-rich tetratricopeptide repeat-containing protein alpha OS=Homo sapiens OX=9606 GN=SGTA PE=1 SV=1	2	7	7	7	22.4	22.4	22.4	313	7;3	7;3	7;3	313;162	34.063	0	55.539	56	-0.331829	0.415796	4.90348	-0.154442	-1.30443	-1.32662	-0.762003	0.114681	25.908	26.6317	27.2124	26.9636	27.2346	26.2159	24.3024	24.9035	25.0644	20	24.1877	25.0579	Discard	Discard	Discard	Discard	6	6	6	5	7
O43809;H3BND3;H3BV41	O43809;H3BND3	Cleavage and polyadenylation specificity factor subunit 5	NUDT21	sp|O43809|CPSF5_HUMAN Cleavage and polyadenylation specificity factor subunit 5 OS=Homo sapiens OX=9606 GN=NUDT21 PE=1 SV=1;tr|H3BND3|H3BND3_HUMAN Isoform of O43809, Cleavage and polyadenylation-specificity factor subunit 5 (Fragment) OS=Homo sapiens OX=96	3	9	9	9	41.4	41.4	41.4	227	9;6;4	9;6;4	9;6;4	227;149;71	26.227	0	45.626	80	-0.0811958	-0.282854	-0.172832	-0.198982	-0.161598	-0.500027	-0.770601	0.293522	26.7949	26.8799	26.9565	26.9611	27.2949	27.1628	25.8674	26.7078	26.638	26.8806	25.5738	26.9068	Discard	Discard	Discard	Discard	7	7	7	7	7
O43913-2;O43913;G3V0H0	O43913-2;O43913	Origin recognition complex subunit 5	ORC5	sp|O43913-2|ORC5_HUMAN Isoform of O43913, Isoform 2 of Origin recognition complex subunit 5 OS=Homo sapiens OX=9606 GN=ORC5;sp|O43913|ORC5_HUMAN Origin recognition complex subunit 5 OS=Homo sapiens OX=9606 GN=ORC5 PE=1 SV=1	3	4	4	4	11.7	11.7	11.7	324	4;4;1	4;4;1	4;4;1	324;435;66	37.413	0	10.979	21	2.60332	-0.740765	3.4853	-0.0648613	1.39812	1.52061	0.250935	0.96104	23.8232	22.6033	22.4251	20	22.3026	23.3441	23.118	23.4853	22.8671	20	22.157	23.5502	Keep	Discard	Keep	Keep	2	2	2	1	2
O60271-9;O60271-4;O60271;A0A087X2D8;O60271-2;O60271-5;O60271-3;D6RHI8;E9PFH7;A0A087WYG2;Q9UPT6	O60271-9;O60271-4;O60271;A0A087X2D8;O60271-2;O60271-5;O60271-3	C-Jun-amino-terminal kinase-interacting protein 4	SPAG9	sp|O60271-9|JIP4_HUMAN Isoform of O60271, Isoform 6 of C-Jun-amino-terminal kinase-interacting protein 4 OS=Homo sapiens OX=9606 GN=SPAG9;sp|O60271-4|JIP4_HUMAN Isoform of O60271, Isoform 4 of C-Jun-amino-terminal kinase-interacting protein 4 OS=Homo sapie	11	7	7	7	6.6	6.6	6.6	1177	7;7;7;6;6;4;4;1;1;1;1	7;7;7;6;6;4;4;1;1;1;1	7;7;7;6;6;4;4;1;1;1;1	1177;1307;1321;1312;1311;931;945;156;1330;1337;1336	128.61	0	15.007	10	0	-4.37226	-4.67061	0	4.681	4.681	-1.10522	3.64867	24.681	20	20	20	20	24.3723	23.6487	20	24.7539	24.6706	20	20	Discard	Discard	Discard	Keep	3	2	2	2	2
R4GMQ1;O60341;O60341-2;R4GMP9	R4GMQ1;O60341;O60341-2	Lysine-specific histone demethylase 1A	KDM1A	tr|R4GMQ1|R4GMQ1_HUMAN Isoform of O60341, Lysine-specific histone demethylase 1A OS=Homo sapiens OX=9606 GN=KDM1A PE=1 SV=2;sp|O60341|KDM1A_HUMAN Lysine-specific histone demethylase 1A OS=Homo sapiens OX=9606 GN=KDM1A PE=1 SV=2;sp|O60341-2|KDM1A_HUMAN Isof	4	9	9	9	11.3	11.3	11.3	858	9;9;9;3	9;9;9;3	9;9;9;3	858;852;876;301	93.596	0	21.823	49	0.277122	-0.268837	0.916071	-0.186569	-0.0514278	0.394257	0.225632	0.114765	25.713	25.4178	25.7644	25.1407	25.3187	25.6867	25.7833	25.3433	25.5577	24.4273	25.6686	25.5299	Discard	Discard	Discard	Discard	6	6	6	5	5
O60488-2;O60488;D6RF95;H0Y9A0;D6RFW9;D6RDA8;D6RD96	O60488-2;O60488	Long-chain-fatty-acid--CoA ligase 4	ACSL4	sp|O60488-2|ACSL4_HUMAN Isoform of O60488, Isoform Short of Long-chain-fatty-acid--CoA ligase 4 OS=Homo sapiens OX=9606 GN=ACSL4;sp|O60488|ACSL4_HUMAN Long-chain-fatty-acid--CoA ligase 4 OS=Homo sapiens OX=9606 GN=ACSL4 PE=1 SV=2	7	13	13	13	22.2	22.2	22.2	670	13;13;3;3;1;1;1	13;13;3;3;1;1;1	13;13;3;3;1;1;1	670;711;154;156;126;128;145	74.435	0	50.689	79	0.0360584	0.392168	-0.130264	0.101694	-0.191128	-0.261486	0.29196	-0.156942	25.3218	25.9217	25.513	25.8856	25.5833	25.5295	26.9413	26.3558	26.6494	26.486	27.0983	26.2541	Discard	Discard	Discard	Discard	7	7	8	7	5
O60493;O60493-2;O60493-4;O60493-3	O60493;O60493-2;O60493-4;O60493-3	Sorting nexin-3	SNX3	sp|O60493|SNX3_HUMAN Sorting nexin-3 OS=Homo sapiens OX=9606 GN=SNX3 PE=1 SV=3;sp|O60493-2|SNX3_HUMAN Isoform of O60493, Isoform 2 of Sorting nexin-3 OS=Homo sapiens OX=9606 GN=SNX3;sp|O60493-4|SNX3_HUMAN Isoform of O60493, Isoform 4 of Sorting nexin-3 OS=	4	7	7	5	37	37	27.2	162	7;5;5;4	7;5;5;4	5;4;4;3	162;130;140;113	18.762	0	16.084	37	-0.22715	-0.889608	-0.596766	-0.0668201	0.604904	0.387712	-0.500711	0.137726	24.6161	23.7621	24.0112	23.9893	24.2284	24.6517	25.192	25.1663	25.6927	25.7631	25.0543	25.2331	Discard	Discard	Discard	Discard	5	5	5	3	5
O60506-4;O60506-3;O60506-2;O60506;B7Z645;O60506-5;F6UXX1;H0YAA0	O60506-4;O60506-3;O60506-2;O60506;B7Z645;O60506-5	Heterogeneous nuclear ribonucleoprotein Q	SYNCRIP	sp|O60506-4|HNRPQ_HUMAN Isoform of O60506, Isoform 4 of Heterogeneous nuclear ribonucleoprotein Q OS=Homo sapiens OX=9606 GN=SYNCRIP;sp|O60506-3|HNRPQ_HUMAN Isoform of O60506, Isoform 3 of Heterogeneous nuclear ribonucleoprotein Q OS=Homo sapiens OX=9606 G	8	19	19	14	31.7	31.7	22.6	527	19;19;18;18;17;16;3;1	19;19;18;18;17;16;3;1	14;14;13;13;13;13;1;1	527;562;588;623;464;410;185;97	58.735	0	69.175	144	0.768078	0.366671	0.423267	-0.137375	1.34831	0.795696	0.119158	-0.0720253	28.3583	27.8327	27.01	27.0647	27.5626	27.4661	27.4305	26.8554	27.3114	26.4322	27.5026	26.9928	Discard	Discard	Keep	Discard	18	16	14	12	17
O60566-2;O60566;O60566-3	O60566-2;O60566;O60566-3	Mitotic checkpoint serine/threonine-protein kinase BUB1 beta	BUB1B	sp|O60566-2|BUB1B_HUMAN Isoform of O60566, Isoform 2 of Mitotic checkpoint serine/threonine-protein kinase BUB1 beta OS=Homo sapiens OX=9606 GN=BUB1B;sp|O60566|BUB1B_HUMAN Mitotic checkpoint serine/threonine-protein kinase BUB1 beta OS=Homo sapiens OX=9606	3	4	4	4	4.8	4.8	4.8	933	4;4;4	4;4;4	4;4;4	933;1050;1064	105.89	0	7.636	9	0	0	2.20263	-0.0410175	0	0	0.744907	0.810484	20	20	20	20	20	20	23.5229	22.2026	22.778	20	22.7124	22.2437	Keep	Discard	Discard	Discard	1	1	1	1	1
O60573;B8ZZL3;C9JEL3;B9A044;B8ZZ50;O60573-2;B4E1E4;B9A023	O60573;B8ZZL3;C9JEL3;B9A044;B8ZZ50;O60573-2;B4E1E4;B9A023	Eukaryotic translation initiation factor 4E type 2	EIF4E2	sp|O60573|IF4E2_HUMAN Eukaryotic translation initiation factor 4E type 2 OS=Homo sapiens OX=9606 GN=EIF4E2 PE=1 SV=1;tr|B8ZZL3|B8ZZL3_HUMAN Isoform of O60573, Eukaryotic translation initiation factor 4E type 2 OS=Homo sapiens OX=9606 GN=EIF4E2 PE=1 SV=1;tr	8	4	4	4	18.4	18.4	18.4	245	4;3;3;3;3;3;2;2	4;3;3;3;3;3;2;2	4;3;3;3;3;3;2;2	245;200;213;233;236;234;188;189	28.362	0	11.391	9	0	0	-3.90894	0	0	0	3.41467	0.251797	20	20	20	20	20	20	23.4147	20	20	23.9089	23.1629	20	Discard	Discard	Keep	Discard	1	1	1	1	1
O60664;O60664-4;O60664-3;K7EL96;K7ERZ3;O60664-2;K7ER39	O60664;O60664-4;O60664-3;K7EL96;K7ERZ3	Perilipin-3	PLIN3	sp|O60664|PLIN3_HUMAN Perilipin-3 OS=Homo sapiens OX=9606 GN=PLIN3 PE=1 SV=3;sp|O60664-4|PLIN3_HUMAN Isoform of O60664, Isoform 4 of Perilipin-3 OS=Homo sapiens OX=9606 GN=PLIN3;sp|O60664-3|PLIN3_HUMAN Isoform of O60664, Isoform 3 of Perilipin-3 OS=Homo sa	7	16	16	16	46.3	46.3	46.3	434	16;15;15;9;9;7;5	16;15;15;9;9;7;5	16;15;15;9;9;7;5	434;422;433;172;292;251;168	47.074	0	243.28	208	-0.04809	0.28879	0.471806	0.472317	-0.820471	-0.483339	0.0661564	0.0104733	27.9142	28.7694	28.7346	28.8175	28.3975	28.4807	27.3296	27.8085	27.2635	27.3367	27.3192	27.3362	Discard	Discard	Discard	Discard	16	14	16	15	14
O60684;Q5TFJ7;S4R3E5	O60684;Q5TFJ7	Importin subunit alpha-7	KPNA6	sp|O60684|IMA7_HUMAN Importin subunit alpha-7 OS=Homo sapiens OX=9606 GN=KPNA6 PE=1 SV=1;tr|Q5TFJ7|Q5TFJ7_HUMAN Isoform of O60684, Importin subunit alpha-7 (Fragment) OS=Homo sapiens OX=9606 GN=KPNA6 PE=1 SV=1	3	15	15	7	28.7	28.7	13.6	536	15;11;6	15;11;6	7;5;5	536;321;186	60.029	0	138.94	53	0.243105	-0.748407	-0.0475883	-0.686104	1.29815	1.27946	0.425207	0.269897	26.8624	25.5706	25.5643	25.3275	25.583	26.319	27.0945	25.6705	26.6693	25.7181	26.8246	26.3566	Discard	Discard	Keep	Keep	8	7	7	6	7
O60701;O60701-2;O60701-3;E7ER83;E7ETF4;E7EV97;E7ER95;D6RHF4;E9PBD2	O60701;O60701-2;O60701-3	UDP-glucose 6-dehydrogenase	UGDH	sp|O60701|UGDH_HUMAN UDP-glucose 6-dehydrogenase OS=Homo sapiens OX=9606 GN=UGDH PE=1 SV=1;sp|O60701-2|UGDH_HUMAN Isoform of O60701, Isoform 2 of UDP-glucose 6-dehydrogenase OS=Homo sapiens OX=9606 GN=UGDH;sp|O60701-3|UGDH_HUMAN Isoform of O60701, Isoform	9	19	19	19	43.1	43.1	43.1	494	19;18;17;3;3;3;2;1;1	19;18;17;3;3;3;2;1;1	19;18;17;3;3;3;2;1;1	494;427;397;130;153;181;84;53;55	55.023	0	96.782	172	-0.146336	0.109167	0.306866	0.0518436	-0.570194	-0.410879	0.31028	0.0708656	28.0413	28.5199	28.6115	28.6662	28.4522	28.4107	28.0059	28.2541	27.6956	27.9473	27.9351	28.2023	Discard	Discard	Discard	Discard	16	17	16	15	17
O60749;O60749-2;D6RC15	O60749;O60749-2	Sorting nexin-2	SNX2	sp|O60749|SNX2_HUMAN Sorting nexin-2 OS=Homo sapiens OX=9606 GN=SNX2 PE=1 SV=2;sp|O60749-2|SNX2_HUMAN Isoform of O60749, Isoform 2 of Sorting nexin-2 OS=Homo sapiens OX=9606 GN=SNX2	3	20	20	18	44.3	44.3	40.3	519	20;19;8	20;19;8	18;17;8	519;402;265	58.47	0	163.35	162	0.149857	-0.146021	-0.248768	-0.0620003	0.472178	0.53307	0.314508	-0.0229931	27.8564	27.6021	27.3843	27.4522	27.3234	27.7481	27.7515	28.0719	27.437	28.3207	27.7745	28.1339	Discard	Discard	Discard	Discard	14	14	13	15	14
O60763;O60763-2;REV__A0A1W2PRE1;REV__A0A1W2PQK2;REV__A0A087WTB6;REV__A0A1W2PRJ7;REV__A0A1W2PS82;REV__P09471-2;REV__P09471;REV__R4GMN2;REV__Q5VZ89-5;REV__Q5VZ89-3;REV__Q5VZ89;REV__Q5VZ89-7	O60763;O60763-2	General vesicular transport factor p115	USO1	sp|O60763|USO1_HUMAN General vesicular transport factor p115 OS=Homo sapiens OX=9606 GN=USO1 PE=1 SV=2;sp|O60763-2|USO1_HUMAN Isoform of O60763, Isoform 2 of General vesicular transport factor p115 OS=Homo sapiens OX=9606 GN=USO1	14	20	20	20	24.8	24.8	24.8	962	20;20;1;1;1;1;1;1;1;1;1;1;1;1	20;20;1;1;1;1;1;1;1;1;1;1;1;1	20;20;1;1;1;1;1;1;1;1;1;1;1;1	962;973;54;61;84;104;146;354;354;378;1623;1845;1909;1958	107.89	0	207.6	139	0.464748	-0.34029	-0.296957	-0.233032	0.402803	0.568949	0.545309	0.237335	27.265	27.0322	26.8622	26.5675	26.696	27.3725	27.7453	27.4889	27.2	27.7859	27.508	27.722	Discard	Discard	Discard	Discard	12	15	13	13	13
U3KQK0;Q99880;Q99879;Q99877;Q93079;Q5QNW6;P62807;P58876;P57053;O60814;Q5QNW6-2;Q96A08;A0A2R8Y619	U3KQK0;Q99880;Q99879;Q99877;Q93079;Q5QNW6;P62807;P58876;P57053;O60814;Q5QNW6-2;Q96A08	Histone H2B;Histone H2B type 1-L;Histone H2B type 1-M;Histone H2B type 1-N;Histone H2B type 1-H;Histone H2B type 2-F;Histone H2B type 1-C/E/F/G/I;Histone H2B type 1-D;Histone H2B type F-S;Histone H2B type 1-K;Histone H2B type 1-A	HIST1H2BN;HIST1H2BL;HIST1H2BM;HIST1H2BH;HIST2H2BF;HIST1H2BC;HIST1H2BD;H2BFS;HIST1H2BK;HIST1H2BA	tr|U3KQK0|U3KQK0_HUMAN Isoform of Q99877, Histone H2B OS=Homo sapiens OX=9606 GN=HIST1H2BN PE=1 SV=1;sp|Q99880|H2B1L_HUMAN Histone H2B type 1-L OS=Homo sapiens OX=9606 GN=HIST1H2BL PE=1 SV=3;sp|Q99879|H2B1M_HUMAN Histone H2B type 1-M OS=Homo sapiens OX=960	13	5	5	1	30.7	30.7	5.4	166	5;5;5;5;5;5;5;5;5;5;5;3;1	5;5;5;5;5;5;5;5;5;5;5;3;1	1;1;1;1;1;1;1;1;1;1;1;0;0	166;126;126;126;126;126;126;126;126;126;134;127;122	18.804	0	36.347	82	0.0215225	0.254681	-1.31919	0.930973	0.134895	0.754353	-1.15482	0.0105476	26.7407	26.0781	26.6058	26.0566	25.9864	25.8234	26.6555	26.6095	27.8104	27.9287	26.645	25.6785	Discard	Discard	Discard	Discard	5	5	5	5	5
O60826	O60826	Coiled-coil domain-containing protein 22	CCDC22	sp|O60826|CCD22_HUMAN Coiled-coil domain-containing protein 22 OS=Homo sapiens OX=9606 GN=CCDC22 PE=1 SV=1	1	4	4	4	10	10	10	627	4	4	4	627	70.755	0	9.8679	16	0.0896225	-0.0221996	0.00356483	-0.401737	4.53065	0.580891	-0.775944	4.20225	24.5306	24.2575	20	24.1679	23.9498	24.2797	24.2022	23.9862	24.9782	23.9827	20	24.388	Discard	Discard	Discard	Keep	3	3	2	2	3
O60884;A0A087WT48;I3L320	O60884	DnaJ homolog subfamily A member 2	DNAJA2	sp|O60884|DNJA2_HUMAN DnaJ homolog subfamily A member 2 OS=Homo sapiens OX=9606 GN=DNAJA2 PE=1 SV=1	3	16	16	16	36.9	36.9	36.9	412	16;3;1	16;3;1	16;3;1	412;134;47	45.745	0	119.64	245	-0.223722	0.125849	-0.547398	0.201809	-0.0431442	0.225735	-0.269594	-0.0875607	28.5869	28.2212	28.6301	28.4449	28.3612	28.0954	28.5732	28.4109	28.8428	28.9583	28.6607	28.2091	Discard	Discard	Discard	Discard	14	13	13	13	14
O75131;A0A087WYQ3;H0YB26;A0A087WXR6;E5RHZ0;A0A087WUS8;E7ENV7;Q86YQ8-2;Q9HCH3-2;Q96FN4-2;Q96FN4;Q8IYJ1;Q96A23;O95741;Q9UBL6-2;Q86YQ8;Q96A23-2;Q9HCH3;O95741-2;Q9UBL6	O75131;A0A087WYQ3	Copine-3	CPNE3	sp|O75131|CPNE3_HUMAN Copine-3 OS=Homo sapiens OX=9606 GN=CPNE3 PE=1 SV=1;tr|A0A087WYQ3|A0A087WYQ3_HUMAN Isoform of O75131, Copine-3 (Fragment) OS=Homo sapiens OX=9606 GN=CPNE3 PE=1 SV=1	20	10	10	10	20.5	20.5	20.5	537	10;6;4;3;3;2;1;1;1;1;1;1;1;1;1;1;1;1;1;1	10;6;4;3;3;2;1;1;1;1;1;1;1;1;1;1;1;1;1;1	10;6;4;3;3;2;1;1;1;1;1;1;1;1;1;1;1;1;1;1	537;234;262;139;153;135;552;233;301;446;548;553;557;557;558;564;575;593;612;633	60.13	0	33.071	25	0.0268631	-0.10976	4.78691	-0.393383	1.01548	0.956411	-0.192335	5.2622	26.0972	25.0526	25.0817	25.0258	25.1408	25.1624	25.2622	24.7869	25.4545	20	20	25.1803	Keep	Discard	Discard	Keep	7	6	6	5	6
O75150;H3BP71;O75150-4;O75150-3;H3BS50;A0A087WTK2;H3BQ99;H3BUL6;I3L332	O75150;H3BP71;O75150-4;O75150-3	E3 ubiquitin-protein ligase BRE1B	RNF40	sp|O75150|BRE1B_HUMAN E3 ubiquitin-protein ligase BRE1B OS=Homo sapiens OX=9606 GN=RNF40 PE=1 SV=5;tr|H3BP71|H3BP71_HUMAN Isoform of O75150, E3 ubiquitin protein ligase OS=Homo sapiens OX=9606 GN=RNF40 PE=1 SV=2;sp|O75150-4|BRE1B_HUMAN Isoform of O75150, I	9	19	19	17	21.8	21.8	19	1001	19;18;17;16;5;4;3;3;3	19;18;17;16;5;4;3;3;3	17;16;15;14;5;4;3;3;3	1001;961;901;838;174;177;111;129;144	113.68	0	67.244	74	-0.423569	0.200481	0.1884	0.204109	0.122133	0.314962	-0.278631	-0.155722	26.5394	26.0731	26.4173	26.4966	26.2244	25.8726	26.3369	25.9262	26.6155	25.7378	26.4926	25.7221	Discard	Discard	Discard	Discard	16	15	12	12	14
O75153;K7EIG1;I3L2B0;I3L318;I3L3A3;I3L350;I3L4B5;Q9Y5I4-2;Q9Y5I4	O75153;K7EIG1;I3L2B0	Clustered mitochondria protein homolog	CLUH	sp|O75153|CLU_HUMAN Clustered mitochondria protein homolog OS=Homo sapiens OX=9606 GN=CLUH PE=1 SV=2;tr|K7EIG1|K7EIG1_HUMAN Isoform of O75153, Clustered mitochondria protein homolog (Fragment) OS=Homo sapiens OX=9606 GN=CLUH PE=1 SV=2;tr|I3L2B0|I3L2B0_HUMA	9	17	17	17	12.8	12.8	12.8	1309	17;16;14;3;1;1;1;1;1	17;16;14;3;1;1;1;1;1	17;16;14;3;1;1;1;1;1	1309;1251;1236;164;73;91;160;884;1007	146.67	0	49.194	44	-0.372957	-0.922609	0.691362	0.0504818	0.284946	1.06299	0.702908	0.266102	25.2426	25.2499	24.9576	25.6229	24.1796	26.1725	26.0816	27.4963	25.3787	26.8049	25.8155	27.4458	Discard	Discard	Discard	Keep	5	5	5	4	4
O75175;A0A2R8Y6N5;H7C5J4;A0A0G2JPP0;A0A0G2JNJ7;H7C148;H7C3F5;A0A2H2FJL5;B7Z6J7	O75175;A0A2R8Y6N5;H7C5J4;A0A0G2JPP0;A0A0G2JNJ7;H7C148;H7C3F5;A0A2H2FJL5;B7Z6J7	CCR4-NOT transcription complex subunit 3	CNOT3	sp|O75175|CNOT3_HUMAN CCR4-NOT transcription complex subunit 3 OS=Homo sapiens OX=9606 GN=CNOT3 PE=1 SV=1;tr|A0A2R8Y6N5|A0A2R8Y6N5_HUMAN Isoform of O75175, CCR4-NOT transcription complex subunit 3 (Fragment) OS=Homo sapiens OX=9606 GN=CNOT3 PE=1 SV=1;tr|H7	9	2	2	2	2.8	2.8	2.8	753	2;1;1;1;1;1;1;1;1	2;1;1;1;1;1;1;1;1	2;1;1;1;1;1;1;1;1	753;20;88;93;375;455;571;571;718	81.871	0	5.6879	8	3.14423	0.365568	0	0	0.638245	3.61964	4.03867	4.03867	23.6196	23.1442	22.9814	20	20	22.7787	24.0387	20	20	20	20	20	Keep	Discard	Keep	Keep	2	2	2	1	1
O75190;E9PH18;C9J2C4;A0A0J9YX62;O75190-2;O75190-3;C9JDX6;F8WCZ4;C9J2P2;C9JB42;C9JDR7;C9JN01;O75190-4;Q8WWF6;Q8NHS0;Q7Z6W7	O75190;E9PH18;C9J2C4;A0A0J9YX62;O75190-2;O75190-3;C9JDX6;F8WCZ4;C9J2P2;C9JB42;C9JDR7	DnaJ homolog subfamily B member 6	DNAJB6	sp|O75190|DNJB6_HUMAN DnaJ homolog subfamily B member 6 OS=Homo sapiens OX=9606 GN=DNAJB6 PE=1 SV=2;tr|E9PH18|E9PH18_HUMAN Isoform of O75190, DnaJ homolog subfamily B member 6 OS=Homo sapiens OX=9606 GN=DNAJB6 PE=1 SV=1;tr|C9J2C4|C9J2C4_HUMAN Isoform of O7	16	7	7	7	28.8	28.8	28.8	326	7;6;6;6;6;6;5;5;5;4;4;3;3;2;1;1	7;6;6;6;6;6;5;5;5;4;4;3;3;2;1;1	7;6;6;6;6;6;5;5;5;4;4;3;3;2;1;1	326;211;228;334;241;325;125;129;145;66;98;45;277;145;232;309	36.087	0	25.216	55	-1.14738	-0.347902	-5.03787	-2.44627	0.823967	0.373165	0.550922	0.307478	26.2359	25.2188	25.4119	26.3662	25.8627	25.5667	26.7691	20	26.2182	25.0379	26.4617	22.4463	Discard	Discard	Discard	Discard	6	4	4	4	5
O75340;A0A024QZ42;H0Y9X3;A0A087WZ38	O75340;A0A024QZ42	Programmed cell death protein 6	PDCD6	sp|O75340|PDCD6_HUMAN Programmed cell death protein 6 OS=Homo sapiens OX=9606 GN=PDCD6 PE=1 SV=1;tr|A0A024QZ42|A0A024QZ42_HUMAN Isoform of O75340, HCG1985580, isoform CRA_c OS=Homo sapiens OX=9606 GN=PDCD6 PE=1 SV=1	4	10	10	1	40.8	40.8	4.7	191	10;8;3;3	10;8;3;3	1;1;0;0	191;121;104;123	21.868	0	83.922	276	-0.380772	0.32522	-0.2794	-0.155893	-0.23101	-0.456125	-0.360136	0.210047	29.1274	29.2171	29.3584	29.5979	29.5835	28.8919	27.915	28.7588	28.2752	29.0382	27.705	28.9147	Discard	Discard	Discard	Discard	10	9	10	9	9
O75351	O75351	Vacuolar protein sorting-associated protein 4B	VPS4B	sp|O75351|VPS4B_HUMAN Vacuolar protein sorting-associated protein 4B OS=Homo sapiens OX=9606 GN=VPS4B PE=1 SV=2	1	10	6	6	20.5	15.8	15.8	444	10	6	6	444	49.301	0	13.359	36	-0.113411	0.271585	-1.19813	0.117271	-0.556696	-0.573503	-0.115488	-0.222414	25.5758	26.4107	26.1325	26.5241	26.1493	26.1391	24.8504	24.9481	24.9659	26.1462	25.0728	24.8308	Discard	Discard	Discard	Discard	6	6	5	6	6
O75449;B7ZBC8;B7ZBC9;O75449-2;Q9BW62	O75449;B7ZBC8;B7ZBC9;O75449-2	Katanin p60 ATPase-containing subunit A1	KATNA1	sp|O75449|KTNA1_HUMAN Katanin p60 ATPase-containing subunit A1 OS=Homo sapiens OX=9606 GN=KATNA1 PE=1 SV=1;tr|B7ZBC8|B7ZBC8_HUMAN Isoform of O75449, Katanin p60 ATPase-containing subunit A1 (Fragment) OS=Homo sapiens OX=9606 GN=KATNA1 PE=1 SV=1;tr|B7ZBC9|B	5	7	7	7	14.5	14.5	14.5	491	7;5;4;4;1	7;5;4;4;1	7;5;4;4;1	491;280;211;311;490	55.964	0	19.849	43	0.159441	0.0521526	0.663294	-0.184988	0.366791	0.481207	0.518866	0.0897255	24.2638	23.8771	23.897	23.7176	23.7826	23.8249	24.9519	23.8243	24.4331	23.161	24.8622	24.0092	Discard	Discard	Discard	Discard	5	5	4	4	4
O75533;H7C341;B4DGZ4;O75533-2;F8WC19	O75533	Splicing factor 3B subunit 1	SF3B1	sp|O75533|SF3B1_HUMAN Splicing factor 3B subunit 1 OS=Homo sapiens OX=9606 GN=SF3B1 PE=1 SV=3	5	20	20	20	17.9	17.9	17.9	1304	20;3;2;2;1	20;3;2;2;1	20;3;2;2;1	1304;241;154;144;37	145.83	0	64.203	83	0.0880146	-0.265152	-0.443069	-0.0936737	0.308187	0.508205	0.524397	0.234499	26.9374	26.2829	26.6292	26.1948	26.4292	26.548	26.8534	26.4832	26.329	26.9263	26.6189	26.5769	Discard	Discard	Discard	Discard	9	6	7	6	9
O75534-2;O75534;O75534-3;O75534-4;E9PLT0;E9PLD4;E9PNG3;E9PKN4	O75534-2;O75534;O75534-3;O75534-4;E9PLT0	Cold shock domain-containing protein E1	CSDE1	sp|O75534-2|CSDE1_HUMAN Isoform of O75534, Isoform 2 of Cold shock domain-containing protein E1 OS=Homo sapiens OX=9606 GN=CSDE1;sp|O75534|CSDE1_HUMAN Cold shock domain-containing protein E1 OS=Homo sapiens OX=9606 GN=CSDE1 PE=1 SV=2;sp|O75534-3|CSDE1_HUMA	8	32	32	32	42.8	42.8	42.8	767	32;32;32;32;27;4;2;1	32;32;32;32;27;4;2;1	32;32;32;32;27;4;2;1	767;798;813;844;668;94;136;46	85.746	0	240.38	140	-0.617994	-0.960585	-0.125248	0.285246	-1.69633	-2.41771	-0.0302773	-0.765144	25.7635	27.2172	27.4598	27.8351	28.1812	28.1777	25.9471	28.3037	25.9774	28.4289	26.7123	28.0184	Discard	Discard	Discard	Discard	12	22	21	19	26
O75792;A0A2R8Y606;A0A2R8Y658	O75792	Ribonuclease H2 subunit A	RNASEH2A	sp|O75792|RNH2A_HUMAN Ribonuclease H2 subunit A OS=Homo sapiens OX=9606 GN=RNASEH2A PE=1 SV=2	3	10	10	10	34.8	34.8	34.8	299	10;4;4	10;4;4	10;4;4	299;71;138	33.395	0	44.417	63	-0.436649	-0.106544	0.125914	0.125839	-0.26573	-0.598269	-0.185453	-0.0128632	25.8746	25.984	26.1403	26.4207	26.4728	26.0906	25.717	25.921	25.9025	25.7951	25.7299	25.7952	Discard	Discard	Discard	Discard	5	6	6	7	7
O75821;K7ER90;K7EL20;K7ENA8;K7EP16;K7EL60	O75821;K7ER90;K7EL20;K7ENA8	Eukaryotic translation initiation factor 3 subunit G	EIF3G	sp|O75821|EIF3G_HUMAN Eukaryotic translation initiation factor 3 subunit G OS=Homo sapiens OX=9606 GN=EIF3G PE=1 SV=2;tr|K7ER90|K7ER90_HUMAN Isoform of O75821, Eukaryotic translation initiation factor 3 subunit G (Fragment) OS=Homo sapiens OX=9606 GN=EIF3G	6	9	9	9	32.2	32.2	32.2	320	9;7;7;7;4;1	9;7;7;7;4;1	9;7;7;7;4;1	320;227;262;289;118;149	35.611	0	101.38	57	0.181494	0.106182	-0.0248871	0.214489	-0.447012	-0.49955	0.210388	0.251886	25.8567	26.4699	26.3037	26.2884	26.3562	26.3637	26.2633	27.0749	26.053	27.0998	26.0115	26.8604	Discard	Discard	Discard	Discard	7	7	7	7	7
O75822;O75822-3;O75822-2;H0YLP3;H0YGJ7	O75822;O75822-3;O75822-2;H0YLP3	Eukaryotic translation initiation factor 3 subunit J	EIF3J	sp|O75822|EIF3J_HUMAN Eukaryotic translation initiation factor 3 subunit J OS=Homo sapiens OX=9606 GN=EIF3J PE=1 SV=2;sp|O75822-3|EIF3J_HUMAN Isoform of O75822, Isoform 3 of Eukaryotic translation initiation factor 3 subunit J OS=Homo sapiens OX=9606 GN=EI	5	8	8	8	27.9	27.9	27.9	258	8;7;6;4;3	8;7;6;4;3	8;7;6;4;3	258;209;204;117;106	29.062	0	30.978	66	-0.125311	0.405859	0.285606	0.271366	-1.54659	-1.33646	-0.478546	0.186548	26.6197	27.3432	28.1663	27.4685	27.9562	26.9373	23.3169	26.054	23.7954	25.7684	23.1303	25.7827	Discard	Discard	Discard	Discard	8	8	8	8	8
O75935-3;O75935;X6RA56;X6RCK5;A0A0A0MRV8;X6RLR1;O75935-2	O75935-3;O75935;X6RA56;X6RCK5;A0A0A0MRV8;X6RLR1;O75935-2	Dynactin subunit 3	DCTN3	sp|O75935-3|DCTN3_HUMAN Isoform of O75935, Isoform 3 of Dynactin subunit 3 OS=Homo sapiens OX=9606 GN=DCTN3;sp|O75935|DCTN3_HUMAN Dynactin subunit 3 OS=Homo sapiens OX=9606 GN=DCTN3 PE=1 SV=1;tr|X6RA56|X6RA56_HUMAN Isoform of O75935, Dynactin subunit 3 OS=	7	6	6	6	32.9	32.9	32.9	158	6;6;5;5;5;5;5	6;6;5;5;5;5;5	6;6;5;5;5;5;5	158;186;142;151;160;176;176	18.001	0	14.32	52	-0.274321	0.469551	0.0861206	0.074749	-1.27527	-1.28581	-0.711866	0.102129	25.8591	26.8424	27.1344	27.1167	27.1449	26.3729	24.5808	25.7509	25.2927	25.6647	24.4787	25.6761	Discard	Discard	Discard	Discard	5	6	5	6	6
O76003	O76003	Glutaredoxin-3	GLRX3	sp|O76003|GLRX3_HUMAN Glutaredoxin-3 OS=Homo sapiens OX=9606 GN=GLRX3 PE=1 SV=2	1	5	5	5	14.3	14.3	14.3	335	5	5	5	335	37.432	0	8.6499	35	0.14274	-0.17881	0.0833015	0.22616	0.314795	-0.119394	0.58823	0.311768	25.2256	25.2158	24.9108	25.0731	25.345	25.3946	25.163	25.3871	24.5747	25.3038	24.8512	25.161	Discard	Discard	Discard	Discard	3	3	2	2	2
O76094;O76094-2;D6RDY6;R4GNC1	O76094;O76094-2;D6RDY6	Signal recognition particle subunit SRP72	SRP72	sp|O76094|SRP72_HUMAN Signal recognition particle subunit SRP72 OS=Homo sapiens OX=9606 GN=SRP72 PE=1 SV=3;sp|O76094-2|SRP72_HUMAN Isoform of O76094, Isoform 2 of Signal recognition particle subunit SRP72 OS=Homo sapiens OX=9606 GN=SRP72;tr|D6RDY6|D6RDY6_H	4	18	18	18	28.8	28.8	28.8	671	18;17;10;7	18;17;10;7	18;17;10;7	671;610;335;220	74.605	0	157.66	103	0	-0.105368	0.303633	0.0686283	0.982283	1.13619	0.618065	0.182289	27.0307	26.2321	26.0484	26.2321	25.8945	26.3374	27.7723	27.0973	27.1542	26.7936	27.59	27.0287	Discard	Discard	Discard	Keep	13	10	8	9	9
O94776;O94776-2;H0YIT0	O94776;O94776-2	Metastasis-associated protein MTA2	MTA2	sp|O94776|MTA2_HUMAN Metastasis-associated protein MTA2 OS=Homo sapiens OX=9606 GN=MTA2 PE=1 SV=1;sp|O94776-2|MTA2_HUMAN Isoform of O94776, Isoform 2 of Metastasis-associated protein MTA2 OS=Homo sapiens OX=9606 GN=MTA2	3	20	20	16	33.8	33.8	28.1	668	20;14;1	20;14;1	16;12;0	668;495;57	75.022	0	85.073	99	0.265368	-0.0359497	0.91745	-0.13735	0.69891	0.679544	0.59866	0.523678	26.9076	26.3439	26.2087	26.0785	26.228	26.3798	27.8013	27.2811	27.2027	26.3636	27.2776	27.4184	Discard	Discard	Discard	Discard	9	9	7	8	9
O94832;K7EIG7;J3QRN6;J3KRL0	O94832;K7EIG7;J3QRN6;J3KRL0	Unconventional myosin-Id	MYO1D	sp|O94832|MYO1D_HUMAN Unconventional myosin-Id OS=Homo sapiens OX=9606 GN=MYO1D PE=1 SV=2;tr|K7EIG7|K7EIG7_HUMAN Isoform of O94832, Unconventional myosin-Id OS=Homo sapiens OX=9606 GN=MYO1D PE=1 SV=1;tr|J3QRN6|J3QRN6_HUMAN Isoform of O94832, Unconventional	4	8	8	8	7.8	7.8	7.8	1006	8;7;6;5	8;7;6;5	8;7;6;5	1006;918;961;436	116.2	0	14.326	43	-10.4775	-9.71784	0.291773	0.301369	-10.1309	-10.3029	1.02978	0.784136	20	20	30.1309	30.4775	30.3029	29.7178	30.9018	30.1762	29.872	29.8844	30.1177	29.8748	Discard	Discard	Discard	Discard	1	3	4	4	4
O94888;C9JD50;F8WB69;H7BYF4;C9JAT7	O94888	UBX domain-containing protein 7	UBXN7	sp|O94888|UBXN7_HUMAN UBX domain-containing protein 7 OS=Homo sapiens OX=9606 GN=UBXN7 PE=1 SV=2	5	6	6	6	14.7	14.7	14.7	489	6;2;1;1;1	6;2;1;1;1	6;2;1;1;1	489;76;75;125;327	54.862	0	37.183	26	-0.664331	-0.332182	0.593803	-0.407265	0.706438	0.080286	0.469757	0.0570965	25.1526	24.6655	24.4462	25.3299	25.0723	24.9977	23.8919	24.8165	23.4221	24.2227	23.8348	25.2237	Discard	Discard	Discard	Discard	6	5	5	6	6
O94906-2;O94906	O94906-2;O94906	Pre-mRNA-processing factor 6	PRPF6	sp|O94906-2|PRP6_HUMAN Isoform of O94906, Isoform 2 of Pre-mRNA-processing factor 6 OS=Homo sapiens OX=9606 GN=PRPF6;sp|O94906|PRP6_HUMAN Pre-mRNA-processing factor 6 OS=Homo sapiens OX=9606 GN=PRPF6 PE=1 SV=1	2	21	21	21	25	25	25	901	21;21	21;21	21;21	901;941	102.43	0	70.644	101	-0.0550671	-0.611536	0.317471	0.0645657	0.704212	1.12126	0.547598	0.0979271	27.0669	26.0616	26.3627	26.1167	25.9457	26.6732	27.8539	26.9641	27.3063	26.6466	27.756	26.8995	Discard	Discard	Discard	Keep	11	9	11	11	11
O94927;K7EQ61;O94927-2	O94927	HAUS augmin-like complex subunit 5	HAUS5	sp|O94927|HAUS5_HUMAN HAUS augmin-like complex subunit 5 OS=Homo sapiens OX=9606 GN=HAUS5 PE=1 SV=2	3	8	8	8	15	15	15	633	8;2;2	8;2;2	8;2;2	633;168;290	71.682	0	35.175	22	0.270586	-0.153902	0.518166	-0.163918	1.72326	1.81528	0.914194	0.740612	24.8752	23.432	23.1519	23.1614	23.0599	23.5859	25.6475	23.6492	24.7333	23.1311	24.9069	23.8131	Discard	Discard	Keep	Keep	2	2	2	2	2
O95163;F5H2T0;H0YDF3	O95163;F5H2T0	Elongator complex protein 1	IKBKAP	sp|O95163|ELP1_HUMAN Elongator complex protein 1 OS=Homo sapiens OX=9606 GN=ELP1 PE=1 SV=3;tr|F5H2T0|F5H2T0_HUMAN Isoform of O95163, Elongator complex protein 1 OS=Homo sapiens OX=9606 GN=ELP1 PE=1 SV=1	3	14	14	14	12.6	12.6	12.6	1332	14;13;1	14;13;1	14;13;1	1332;983;346	150.25	0	64.141	58	5.23539	-0.384867	0.768682	-0.611645	0.704027	0.571829	0.812963	0.513611	25.0285	25.2354	24.3244	20	24.4566	25.6203	26.3428	25.8619	25.5298	25.0932	25.8292	26.4735	Keep	Discard	Discard	Discard	5	5	5	2	5
O95219;F8W9T3;O95219-2;F8WDD4	O95219;F8W9T3;O95219-2	Sorting nexin-4	SNX4	sp|O95219|SNX4_HUMAN Sorting nexin-4 OS=Homo sapiens OX=9606 GN=SNX4 PE=1 SV=1;tr|F8W9T3|F8W9T3_HUMAN Isoform of O95219, Sorting nexin-4 (Fragment) OS=Homo sapiens OX=9606 GN=SNX4 PE=1 SV=1;sp|O95219-2|SNX4_HUMAN Isoform of O95219, Isoform 2 of Sorting nex	4	12	12	12	29.8	29.8	29.8	450	12;7;6;1	12;7;6;1	12;7;6;1	450;155;305;49	51.908	0	89.276	92	-0.254923	0.00997734	1.05951	-0.0967979	-0.364456	-0.376713	0.264231	0.270178	26.2718	26.7163	26.6363	26.9713	26.6486	26.7064	26.1885	26.2355	25.9243	25.176	25.9183	26.3323	Discard	Discard	Discard	Discard	10	10	12	10	10
O95295	O95295	SNARE-associated protein Snapin	SNAPIN	sp|O95295|SNAPN_HUMAN SNARE-associated protein Snapin OS=Homo sapiens OX=9606 GN=SNAPIN PE=1 SV=1	1	5	5	5	42.6	42.6	42.6	136	5	5	5	136	14.874	0	68.421	19	-1.03028	-0.167986	0	0	-1.33094	-1.51576	0	0	25.0943	25.4525	26.4252	26.4827	26.6101	25.6204	20	20	20	20	20	20	Discard	Discard	Discard	Discard	5	5	5	4	5
O95340;O95340-2	O95340;O95340-2	Bifunctional 3-phosphoadenosine 5-phosphosulfate synthase 2;Sulfate adenylyltransferase;Adenylyl-sulfate kinase	PAPSS2	sp|O95340|PAPS2_HUMAN Bifunctional 3-phosphoadenosine 5-phosphosulfate synthase 2 OS=Homo sapiens OX=9606 GN=PAPSS2 PE=1 SV=2;sp|O95340-2|PAPS2_HUMAN Isoform of O95340, Isoform B of Bifunctional 3-phosphoadenosine 5-phosphosulfate synthase 2 OS=Homo sa	2	5	5	5	10.9	10.9	10.9	614	5;5	5;5	5;5	614;619	69.5	0	16.455	9	0	0	0.766628	0.633541	0	0	0.306355	0.0163174	20	20	20	20	20	20	23.8665	25.0535	23.5601	24.2869	23.8501	24.42	Discard	Discard	Discard	Discard	1	1	1	1	1
O95347;O95347-2;Q5T821;A0A0C4DGE5	O95347;O95347-2	Structural maintenance of chromosomes protein 2	SMC2	sp|O95347|SMC2_HUMAN Structural maintenance of chromosomes protein 2 OS=Homo sapiens OX=9606 GN=SMC2 PE=1 SV=2;sp|O95347-2|SMC2_HUMAN Isoform of O95347, Isoform 2 of Structural maintenance of chromosomes protein 2 OS=Homo sapiens OX=9606 GN=SMC2	4	36	36	36	32.1	32.1	32.1	1197	36;35;6;3	36;35;6;3	36;35;6;3	1197;1099;145;166	135.65	0	298.65	271	0.466019	-0.221462	-0.417381	-0.322622	0.430649	0.543833	0.0878029	-0.110319	28.4683	28.2082	28.0376	27.7421	27.9244	28.4296	28.147	28.1364	28.0592	28.5538	28.2573	28.459	Discard	Discard	Discard	Discard	24	23	23	20	20
O95372;Q5QPQ1;Q5QPQ0;Q5QPQ3;Q5QPQ2;Q5QPN5;Q5QPN9	O95372;Q5QPQ1;Q5QPQ0;Q5QPQ3;Q5QPQ2	Acyl-protein thioesterase 2	LYPLA2	sp|O95372|LYPA2_HUMAN Acyl-protein thioesterase 2 OS=Homo sapiens OX=9606 GN=LYPLA2 PE=1 SV=1;tr|Q5QPQ1|Q5QPQ1_HUMAN Isoform of O95372, Acyl-protein thioesterase 2 (Fragment) OS=Homo sapiens OX=9606 GN=LYPLA2 PE=1 SV=1;tr|Q5QPQ0|Q5QPQ0_HUMAN Isoform of O95	7	6	6	6	29.4	29.4	29.4	231	6;4;4;3;3;2;2	6;4;4;3;3;2;2	6;4;4;3;3;2;2	231;162;164;180;182;90;137	24.737	0	13.761	26	-0.471468	-0.508083	-0.513153	0.861492	-0.542641	-0.482965	0.0614033	0.334793	24.734	25.0638	25.2766	25.5353	25.2169	25.5719	25.4016	26.2765	25.3402	26.7897	25.0669	25.415	Discard	Discard	Discard	Discard	3	3	3	4	2
O95373;E9PLB2;E9PLJ0	O95373	Importin-7	IPO7	sp|O95373|IPO7_HUMAN Importin-7 OS=Homo sapiens OX=9606 GN=IPO7 PE=1 SV=1	3	20	20	19	21.7	21.7	20.7	1038	20;3;2	20;3;2	19;3;2	1038;130;64	119.52	0	99.746	124	0.0816975	-0.512522	0.819132	-0.13126	-0.843891	-0.859478	1.15239	0.373901	26.2902	27.2189	27.1341	27.1372	27.1497	27.7314	26.8525	27.7283	25.7001	26.9092	26.4786	27.8596	Discard	Discard	Discard	Discard	14	17	15	13	13
O95433;O95433-2;G3V438;H0YJG7;H0YJU2;H0YJ63;G3V3W9	O95433;O95433-2;G3V438;H0YJG7	Activator of 90 kDa heat shock protein ATPase homolog 1	AHSA1	sp|O95433|AHSA1_HUMAN Activator of 90 kDa heat shock protein ATPase homolog 1 OS=Homo sapiens OX=9606 GN=AHSA1 PE=1 SV=1;sp|O95433-2|AHSA1_HUMAN Isoform of O95433, Isoform 2 of Activator of 90 kDa heat shock protein ATPase homolog 1 OS=Homo sapiens OX=9606	7	15	15	15	43.2	43.2	43.2	338	15;11;10;8;6;4;4	15;11;10;8;6;4;4	15;11;10;8;6;4;4	338;288;203;216;133;90;100	38.274	0	87.064	206	0.0190506	-0.330238	-0.610807	0.0719357	0.277277	0.076601	0.30261	0.124977	28.0287	27.6061	27.7514	27.5871	27.9521	27.9364	28.4505	28.2861	28.1479	28.8969	28.3256	28.2141	Discard	Discard	Discard	Discard	13	10	11	9	11
O95456-2;O95456;F8WBH7	O95456-2;O95456	Proteasome assembly chaperone 1	PSMG1	sp|O95456-2|PSMG1_HUMAN Isoform of O95456, Isoform 2 of Proteasome assembly chaperone 1 OS=Homo sapiens OX=9606 GN=PSMG1;sp|O95456|PSMG1_HUMAN Proteasome assembly chaperone 1 OS=Homo sapiens OX=9606 GN=PSMG1 PE=1 SV=1	3	6	6	6	31.5	31.5	31.5	267	6;6;2	6;6;2	6;6;2	267;288;63	30.288	0	77.11	37	0.903692	-0.042366	-0.414898	-0.64369	-0.0437279	-0.21327	0.531168	0.214762	25.0939	25.4916	25.1376	24.5879	25.3071	25.534	25.5113	25.4834	24.9802	25.8983	25.2966	26.1271	Discard	Discard	Discard	Discard	2	2	2	2	2
O95747;C9JIG9	O95747;C9JIG9	Serine/threonine-protein kinase OSR1	OXSR1	sp|O95747|OXSR1_HUMAN Serine/threonine-protein kinase OSR1 OS=Homo sapiens OX=9606 GN=OXSR1 PE=1 SV=1;tr|C9JIG9|C9JIG9_HUMAN Isoform of O95747, Serine/threonine-protein kinase OSR1 OS=Homo sapiens OX=9606 GN=OXSR1 PE=1 SV=1	2	10	10	9	22.8	22.8	20.3	527	10;7	10;7	9;6	527;468	58.022	0	112.4	72	0.380934	-0.56353	0.678352	-0.158751	0.438559	0.530149	1.27609	0.264595	25.7385	25.6349	25.3	25.2539	25.2084	26.1984	25.5736	26.4143	24.2975	25.736	25.309	26.5731	Discard	Discard	Keep	Discard	7	7	7	7	7
O95782-2;O95782;O94973-3;O94973;O94973-2;A0A0G2JQM1;A0A0G2JS82;E9PR62;M0R2D9;E9PNC4;A0A0G2JRS3;A0A0G2JS17;A0A0G2JQT9;H0YDE9;H0YEG0;A0A0G2JRF9;A0A0G2JQA4	O95782-2;O95782;O94973-3;O94973;O94973-2;A0A0G2JQM1;A0A0G2JS82	AP-2 complex subunit alpha-1;AP-2 complex subunit alpha-2	AP2A1;AP2A2	sp|O95782-2|AP2A1_HUMAN Isoform of O95782, Isoform B of AP-2 complex subunit alpha-1 OS=Homo sapiens OX=9606 GN=AP2A1;sp|O95782|AP2A1_HUMAN AP-2 complex subunit alpha-1 OS=Homo sapiens OX=9606 GN=AP2A1 PE=1 SV=3;sp|O94973-3|AP2A2_HUMAN Isoform of O94973, I	17	8	8	8	8.7	8.7	8.7	955	8;8;5;5;5;4;4;2;1;1;1;1;1;1;1;1;1	8;8;5;5;5;4;4;2;1;1;1;1;1;1;1;1;1	8;8;5;5;5;4;4;2;1;1;1;1;1;1;1;1;1	955;977;656;939;940;634;917;378;57;125;140;156;173;184;185;356;356	105.36	0	21.218	31	0.126846	-0.160748	0.333601	-0.0757751	0.197763	0.46022	0.0582104	-0.120375	24.6862	24.595	24.4884	24.4682	24.226	24.7558	24.6935	24.9641	24.6353	24.6305	24.8139	25.0399	Discard	Discard	Discard	Discard	3	3	3	3	3
O95793-2;O95793-3;O95793;Q5JW30;A0A087X1A5;Q5JW28;F6UDC6	O95793-2;O95793-3;O95793;Q5JW30;A0A087X1A5	Double-stranded RNA-binding protein Staufen homolog 1	STAU1	sp|O95793-2|STAU1_HUMAN Isoform of O95793, Isoform Short of Double-stranded RNA-binding protein Staufen homolog 1 OS=Homo sapiens OX=9606 GN=STAU1;sp|O95793-3|STAU1_HUMAN Isoform of O95793, Isoform 3 of Double-stranded RNA-binding protein Staufen homolog 1	7	20	20	18	40.3	40.3	38.7	496	20;20;20;19;18;6;1	20;20;20;19;18;6;1	18;18;18;17;16;6;1	496;502;577;494;493;199;129	54.933	0	109.11	148	-0.241375	0.110111	0.803621	0.104004	0.138367	0.181656	0.45347	-0.202747	27.6737	27.4646	27.5353	27.706	27.4921	27.3545	27.7466	27.9984	27.2932	27.1948	27.9494	27.8944	Discard	Discard	Discard	Discard	13	12	13	12	13
O95801	O95801	Tetratricopeptide repeat protein 4	TTC4	sp|O95801|TTC4_HUMAN Tetratricopeptide repeat protein 4 OS=Homo sapiens OX=9606 GN=TTC4 PE=1 SV=3	1	8	8	8	19.6	19.6	19.6	387	8	8	8	387	44.678	0	18.881	47	0.611473	-0.0109787	-0.207535	-0.371126	0.52664	0.747652	0.0075016	0.129887	25.9235	25.6093	25.3969	24.9978	25.1758	25.6203	26.5257	25.8653	26.5182	26.0728	26.3958	26.2364	Discard	Discard	Discard	Discard	3	3	3	3	2
O95816;O95816-2	O95816;O95816-2	BAG family molecular chaperone regulator 2	BAG2	sp|O95816|BAG2_HUMAN BAG family molecular chaperone regulator 2 OS=Homo sapiens OX=9606 GN=BAG2 PE=1 SV=1;sp|O95816-2|BAG2_HUMAN Isoform of O95816, Isoform 2 of BAG family molecular chaperone regulator 2 OS=Homo sapiens OX=9606 GN=BAG2	2	2	2	2	8.5	8.5	8.5	211	2;1	2;1	2;1	211;178	23.772	0	13.929	7	0.0254784	-0.0557003	0	0	-0.0768623	-0.108086	0	0	24.0614	24.2196	24.1383	24.1942	24.1695	24.2753	20	20	20	20	20	20	Discard	Discard	Discard	Discard	2	2	2	2	2
O95905-2;O95905;O95905-3;C9J316;C9JGV1;F2Z2R1	O95905-2;O95905;O95905-3;C9J316;C9JGV1	Protein SGT1	ECD	sp|O95905-2|ECD_HUMAN Isoform of O95905, Isoform 2 of Protein ecdysoneless homolog OS=Homo sapiens OX=9606 GN=ECD;sp|O95905|ECD_HUMAN Protein ecdysoneless homolog OS=Homo sapiens OX=9606 GN=ECD PE=1 SV=1;sp|O95905-3|ECD_HUMAN Isoform of O95905, Isoform 3 o	6	7	7	7	10.5	10.5	10.5	601	7;7;7;4;4;2	7;7;7;4;4;2	7;7;7;4;4;2	601;644;677;212;217;163	67.711	0	12.179	22	0	0	-0.177343	0.0539265	0	0	-0.0615196	-0.0970764	20	20	20	20	20	20	25.2679	25.2141	25.3294	25.3914	25.3649	25.1602	Discard	Discard	Discard	Discard	1	1	1	1	1
O95983-2;O95983;K7EIE8;A0A087WT34;A0A087X1H1;A0A0A0MTS6;A0A087WZ12;J3KSA7;Q9UBB5	O95983-2;O95983;K7EIE8;A0A087WT34;A0A087X1H1;A0A0A0MTS6	Methyl-CpG-binding domain protein 3	MBD3	sp|O95983-2|MBD3_HUMAN Isoform of O95983, Isoform 2 of Methyl-CpG-binding domain protein 3 OS=Homo sapiens OX=9606 GN=MBD3;sp|O95983|MBD3_HUMAN Methyl-CpG-binding domain protein 3 OS=Homo sapiens OX=9606 GN=MBD3 PE=1 SV=1;tr|K7EIE8|K7EIE8_HUMAN Isoform of	9	6	6	6	26.3	26.3	26.3	259	6;6;5;3;3;3;1;1;1	6;6;5;3;3;3;1;1;1	6;6;5;3;3;3;1;1;1	259;291;235;130;147;185;34;72;411	29.014	0	26.054	34	-0.385025	0.0765858	0.0895195	0.311018	0.858143	0.625816	-1.01924	-0.351269	25.7599	24.8532	24.9018	25.2383	25.1341	24.7767	25.2329	25.9518	26.2521	25.8623	25.5842	25.6408	Discard	Discard	Discard	Discard	5	4	5	5	5
P00338;P00338-3;P00338-4;P00338-5;P00338-2;F5GYU2;F5GXY2;F5GXH2;F5H8H6;F5GXC7;F5GWW2;F5GXU1;F5GZQ4;F5H5J4;F5H6W8	P00338;P00338-3;P00338-4	L-lactate dehydrogenase A chain	LDHA	sp|P00338|LDHA_HUMAN L-lactate dehydrogenase A chain OS=Homo sapiens OX=9606 GN=LDHA PE=1 SV=2;sp|P00338-3|LDHA_HUMAN Isoform of P00338, Isoform 3 of L-lactate dehydrogenase A chain OS=Homo sapiens OX=9606 GN=LDHA;sp|P00338-4|LDHA_HUMAN Isoform of P00338,	15	9	8	8	23.8	20.2	20.2	332	9;9;7;4;4;3;3;2;1;1;1;1;1;1;1	8;8;6;3;3;3;3;2;1;1;1;1;1;1;1	8;8;6;3;3;3;3;2;1;1;1;1;1;1;1	332;361;274;241;274;144;156;114;42;45;45;46;72;89;94	36.688	0	22.789	61	0.0954113	0.670122	1.04606	0.456652	-1.10053	-0.868502	-0.236372	0.50935	25.4279	26.2909	26.5284	26.1955	26.2964	25.6208	25.5004	26.1587	25.7367	25.1127	24.991	25.7021	Keep	Discard	Discard	Discard	6	7	8	7	9
P00374;P00374-2;B4DM58;C9JJ68;Q86XF0	P00374;P00374-2;B4DM58	Dihydrofolate reductase	DHFR	sp|P00374|DYR_HUMAN Dihydrofolate reductase OS=Homo sapiens OX=9606 GN=DHFR PE=1 SV=2;sp|P00374-2|DYR_HUMAN Isoform of P00374, Isoform 2 of Dihydrofolate reductase OS=Homo sapiens OX=9606 GN=DHFR;tr|B4DM58|B4DM58_HUMAN Isoform of P00374, Dihydrofolate redu	5	7	7	7	40.1	40.1	40.1	187	7;6;4;2;2	7;6;4;2;2	7;6;4;2;2	187;135;129;114;187	21.452	0	28.047	50	0.0230846	0.235481	0.687197	0.0536175	-0.262318	-0.259283	-0.412558	0.577312	26.4431	26.4378	26.7054	26.4148	26.7024	26.2024	25.6936	25.4481	26.1062	24.7609	25.1163	25.3944	Discard	Discard	Discard	Discard	6	6	6	5	6
P00492	P00492	Hypoxanthine-guanine phosphoribosyltransferase	HPRT1	sp|P00492|HPRT_HUMAN Hypoxanthine-guanine phosphoribosyltransferase OS=Homo sapiens OX=9606 GN=HPRT1 PE=1 SV=2	1	7	7	7	37.6	37.6	37.6	218	7	7	7	218	24.579	0	26.641	68	0.698606	-0.502316	0.469828	-0.427744	0.463095	-0.969048	0.257227	-0.928078	25.3842	25.7995	24.9211	25.1009	26.3532	26.3019	24.8713	25.48	24.6141	25.0102	25.7994	25.9077	Discard	Discard	Discard	Discard	3	5	4	5	4
P00558-2;P00558;P07205	P00558-2;P00558	Phosphoglycerate kinase 1	PGK1	sp|P00558-2|PGK1_HUMAN Isoform of P00558, Isoform 2 of Phosphoglycerate kinase 1 OS=Homo sapiens OX=9606 GN=PGK1;sp|P00558|PGK1_HUMAN Phosphoglycerate kinase 1 OS=Homo sapiens OX=9606 GN=PGK1 PE=1 SV=3	3	9	9	9	33.2	33.2	33.2	389	9;9;2	9;9;2	9;9;2	389;417;417	41.428	0	81.256	50	-0.0340061	1.05681	7.03276	2.04279	-1.19647	-0.735437	-0.174044	0.195818	25.1695	26.2849	26.366	26.3189	25.905	25.2281	26.1886	27.0328	26.3626	20	25.9928	24.99	Discard	Keep	Discard	Discard	6	6	6	6	6
P01040;C9J0E4	P01040;C9J0E4	Cystatin-A;Cystatin-A, N-terminally processed	CSTA	sp|P01040|CYTA_HUMAN Cystatin-A OS=Homo sapiens OX=9606 GN=CSTA PE=1 SV=1;tr|C9J0E4|C9J0E4_HUMAN Isoform of P01040, Cystatin-A OS=Homo sapiens OX=9606 GN=CSTA PE=1 SV=1	2	7	7	7	84.7	84.7	84.7	98	7;5	7;5	7;5	98;63	11.006	0	43.464	67	-0.167883	0.452774	-0.982246	-0.0198956	-1.00844	-1.13762	-0.901733	-0.688145	25.3925	26.6703	26.401	26.8382	26.5302	26.2176	26.2978	25.8909	27.1996	26.8731	26.986	25.9108	Discard	Discard	Discard	Discard	6	7	6	7	7
P04350;M0R2D3;M0QY85;M0R0X0;M0QY37;M0QX14;M0R042;M0QZL7;M0QYM7;M0R278;M0R2T4;M0R1I1;A0A075B724	P04350	Tubulin beta-4A chain	TUBB4A	sp|P04350|TBB4A_HUMAN Tubulin beta-4A chain OS=Homo sapiens OX=9606 GN=TUBB4A PE=1 SV=2	13	28	3	3	54.1	7.2	7.2	444	28;7;6;5;5;5;4;4;4;4;3;1;1	3;0;1;1;1;1;0;1;0;1;0;0;0	3;0;1;1;1;1;0;1;0;1;0;0;0	444;155;107;103;109;110;144;157;160;167;104;74;119	49.585	0	32.099	15	-0.0308132	0.214695	0	0	-0.0260334	-0.29174	0	0	25.1713	25.4537	25.1973	25.4845	25.463	25.239	20	20	20	20	20	20	Discard	Discard	Discard	Discard	24	22	22	22	23
P04406;P04406-2;E7EUT5;O14556	P04406;P04406-2;E7EUT5	Glyceraldehyde-3-phosphate dehydrogenase	GAPDH	sp|P04406|G3P_HUMAN Glyceraldehyde-3-phosphate dehydrogenase OS=Homo sapiens OX=9606 GN=GAPDH PE=1 SV=3;sp|P04406-2|G3P_HUMAN Isoform of P04406, Isoform 2 of Glyceraldehyde-3-phosphate dehydrogenase OS=Homo sapiens OX=9606 GN=GAPDH;tr|E7EUT5|E7EUT5_HUMAN I	4	12	12	12	45.1	45.1	45.1	335	12;11;9;1	12;11;9;1	12;11;9;1	335;293;260;408	36.053	0	172.44	110	-0.814753	-0.793703	2.44156	0.946589	-0.769276	-0.919405	0.115477	0.302555	27.2898	27.8327	28.0591	28.6474	28.2092	28.6264	27.481	27.5497	27.3655	25.1082	27.1785	26.6031	Discard	Discard	Discard	Discard	9	9	8	9	9
P04792;F8WE04;C9J3N8	P04792	Heat shock protein beta-1	HSPB1	sp|P04792|HSPB1_HUMAN Heat shock protein beta-1 OS=Homo sapiens OX=9606 GN=HSPB1 PE=1 SV=2	3	10	10	10	49.8	49.8	49.8	205	10;4;3	10;4;3	10;4;3	205;186;37	22.782	0	212.32	123	-0.441217	0.106443	0.362091	-0.0479755	0.0701981	0.242544	0.15633	0.254877	27.9222	27.4924	27.852	27.9337	27.6797	27.386	27.6857	27.1282	27.5293	26.7661	27.4308	27.1762	Discard	Discard	Discard	Discard	9	8	9	8	7
P04818-2;P04818;P04818-3	P04818-2;P04818	Thymidylate synthase	TYMS	sp|P04818-2|TYSY_HUMAN Isoform of P04818, Isoform 2 of Thymidylate synthase OS=Homo sapiens OX=9606 GN=TYMS;sp|P04818|TYSY_HUMAN Thymidylate synthase OS=Homo sapiens OX=9606 GN=TYMS PE=1 SV=3	3	7	7	7	28	28	28	279	7;7;3	7;7;3	7;7;3	279;313;230	31.758	0	24.288	26	0	0	-0.0932941	-0.0958176	0	0	-0.195616	-0.082428	20	20	20	20	20	20	24.636	25.3338	24.8316	25.4271	24.7184	25.4296	Discard	Discard	Discard	Discard	1	1	1	1	1
P05089;P05089-2;P05089-3	P05089;P05089-2;P05089-3	Arginase-1	ARG1	sp|P05089|ARGI1_HUMAN Arginase-1 OS=Homo sapiens OX=9606 GN=ARG1 PE=1 SV=2;sp|P05089-2|ARGI1_HUMAN Isoform of P05089, Isoform 2 of Arginase-1 OS=Homo sapiens OX=9606 GN=ARG1;sp|P05089-3|ARGI1_HUMAN Isoform of P05089, Isoform 3 of Arginase-1 OS=Homo sapiens	3	5	5	5	15.5	15.5	15.5	322	5;5;3	5;5;3	5;5;3	322;330;236	34.735	0	39.696	27	-0.415554	1.34829	1.33532	0.515055	-1.80343	-1.89616	-5.33422	-5.02618	23.7375	24.9367	25.5409	25.3523	25.6336	23.5884	20	25.0992	25.3342	23.7639	25.0262	24.5841	Discard	Keep	Discard	Discard	2	3	3	3	3
P05109	P05109	Protein S100-A8;Protein S100-A8, N-terminally processed	S100A8	sp|P05109|S10A8_HUMAN Protein S100-A8 OS=Homo sapiens OX=9606 GN=S100A8 PE=1 SV=1	1	5	5	5	45.2	45.2	45.2	93	5	5	5	93	10.834	0	23.929	72	-0.55743	0.289177	0.170877	-0.287651	-1.92226	-1.03983	-1.46113	-0.191673	25.9949	26.5157	27.9172	27.0732	27.0348	26.2266	26.1142	26.3008	27.5754	26.13	26.3059	26.5885	Discard	Discard	Discard	Discard	4	4	4	5	5
P05198;H0YJS4;G3V4T5	P05198;H0YJS4;G3V4T5	Eukaryotic translation initiation factor 2 subunit 1	EIF2S1	sp|P05198|IF2A_HUMAN Eukaryotic translation initiation factor 2 subunit 1 OS=Homo sapiens OX=9606 GN=EIF2S1 PE=1 SV=3;tr|H0YJS4|H0YJS4_HUMAN Isoform of P05198, Eukaryotic translation initiation factor 2 subunit 1 (Fragment) OS=Homo sapiens OX=9606 GN=EIF2S	3	8	8	8	21.9	21.9	21.9	315	8;7;7	8;7;7	8;7;7	315;252;273	36.112	0	19.773	65	0.0573387	0.0870876	0.0924911	0.209648	0.131744	-0.229868	-0.469715	-0.0595589	26.2285	26.4427	26.0968	26.3854	26.4584	26.3556	25.4449	26.6237	25.9146	26.5312	25.5044	26.414	Discard	Discard	Discard	Discard	6	6	5	5	6
P05387;H0YDD8;P05386-2	P05387;H0YDD8	60S acidic ribosomal protein P2	RPLP2	sp|P05387|RLA2_HUMAN 60S acidic ribosomal protein P2 OS=Homo sapiens OX=9606 GN=RPLP2 PE=1 SV=1;tr|H0YDD8|H0YDD8_HUMAN Isoform of P05387, 60S acidic ribosomal protein P2 (Fragment) OS=Homo sapiens OX=9606 GN=RPLP2 PE=1 SV=1	3	3	3	2	39.1	39.1	24.3	115	3;2;1	3;2;1	2;1;0	115;92;89	11.665	0	18.11	11	-0.127823	1.07488	0	0	-0.665113	-0.739544	0	0	24.5776	25.0459	25.2427	25.1737	25.3171	23.971	20	20	20	20	20	20	Discard	Keep	Discard	Discard	2	2	2	2	2
P05388;F8VU65;F8VWS0;P05388-2;F8VPE8;G3V210;F8VQY6;F8VRK7;F8VW21;F8VWV4;F8VS58;F8W1K8	P05388;F8VU65;F8VWS0;P05388-2;F8VPE8;G3V210;F8VQY6;F8VRK7;F8VW21;F8VWV4;F8VS58	60S acidic ribosomal protein P0	RPLP0	sp|P05388|RLA0_HUMAN 60S acidic ribosomal protein P0 OS=Homo sapiens OX=9606 GN=RPLP0 PE=1 SV=1;tr|F8VU65|F8VU65_HUMAN Isoform of P05388, 60S acidic ribosomal protein P0 (Fragment) OS=Homo sapiens OX=9606 GN=RPLP0 PE=1 SV=1;tr|F8VWS0|F8VWS0_HUMAN Isoform o	12	15	15	1	47	47	9.8	317	15;14;14;14;13;13;12;12;12;10;9;1	15;14;14;14;13;13;12;12;12;10;9;1	1;0;1;1;0;0;0;0;0;0;0;1	317;247;281;255;153;166;142;156;244;111;121;107	34.273	0	171.37	272	0.0880947	-0.0358391	-0.546179	-0.108988	0.5285	0.232761	0.0392685	0.119328	30.0738	29.8612	29.5453	29.7731	29.841	29.897	29.4358	29.8678	29.3966	30.414	29.3165	29.9768	Discard	Discard	Discard	Discard	12	12	11	10	12
P05423;E7EQ68;E5RHT4	P05423	DNA-directed RNA polymerase III subunit RPC4	POLR3D	sp|P05423|RPC4_HUMAN DNA-directed RNA polymerase III subunit RPC4 OS=Homo sapiens OX=9606 GN=POLR3D PE=1 SV=2	3	5	5	5	15.3	15.3	15.3	398	5;1;1	5;1;1	5;1;1	398;123;207	44.395	0	99.812	24	0	-3.82765	0	0	5.44215	5.44215	0.148863	0.453379	25.4422	20	20	20	20	23.8276	24.7546	20	24.6057	20	24.3012	20	Discard	Discard	Keep	Keep	5	1	1	2	2
P05783;F8VZY9	P05783;F8VZY9	Keratin, type I cytoskeletal 18	KRT18	sp|P05783|K1C18_HUMAN Keratin, type I cytoskeletal 18 OS=Homo sapiens OX=9606 GN=KRT18 PE=1 SV=2;tr|F8VZY9|F8VZY9_HUMAN Isoform of P05783, Keratin, type I cytoskeletal 18 OS=Homo sapiens OX=9606 GN=KRT18 PE=1 SV=1	2	26	25	18	53.3	51.6	40	430	26;25	25;24	18;17	430;391	48.057	0	272.38	356	-0.359446	0.320553	0.830633	0.215778	-0.868368	-0.932974	0.118811	0.097929	29.6328	30.4772	30.5011	30.8367	30.5657	30.1567	29.4358	29.5849	29.317	28.7543	29.3379	29.3692	Discard	Discard	Discard	Discard	24	25	23	24	25
P06702	P06702	Protein S100-A9	S100A9	sp|P06702|S10A9_HUMAN Protein S100-A9 OS=Homo sapiens OX=9606 GN=S100A9 PE=1 SV=1	1	5	5	5	38.6	38.6	38.6	114	5	5	5	114	13.242	0	67.947	20	-0.261908	0.265072	0.80331	-0.782263	-3.43369	-0.844547	-1.32535	-0.298763	24.2228	24.683	27.6565	24.9449	25.0674	24.418	24.5703	24.0931	25.8957	23.2898	24.8691	24.8754	Discard	Discard	Discard	Discard	2	2	4	3	3
P06733;A0A2R8Y6G6;P06733-2;K7EM90;A0A2R8Y879;A0A2R8YEM5;A0A2R8Y6I8;K7ERS8;A0A2R8Y798;A0A2R8YEG5;E5RI09;E5RG95;K7EPM1;K7EKN2;E5RGZ4;P13929-3;P13929-2;P13929	P06733;A0A2R8Y6G6;P06733-2	Alpha-enolase	ENO1	sp|P06733|ENOA_HUMAN Alpha-enolase OS=Homo sapiens OX=9606 GN=ENO1 PE=1 SV=2;tr|A0A2R8Y6G6|A0A2R8Y6G6_HUMAN Isoform of P06733, Alpha-enolase OS=Homo sapiens OX=9606 GN=ENO1 PE=1 SV=1;sp|P06733-2|ENOA_HUMAN Isoform of P06733, Isoform MBP-1 of Alpha-enolase	18	17	17	16	42.9	42.9	38.7	434	17;14;11;8;6;6;3;3;2;2;1;1;1;1;1;1;1;1	17;14;11;8;6;6;3;3;2;2;1;1;1;1;1;1;1;1	16;13;11;7;5;5;3;2;1;1;0;0;0;0;0;0;0;0	434;434;341;195;125;171;33;83;70;101;148;154;196;212;283;391;406;434	47.168	0	201.16	182	0.258429	-0.114769	0.68174	0.653105	-1.23776	-1.21229	-0.637083	0.141939	27.8495	28.8599	29.0873	28.6015	29.0618	28.9747	27.7568	28.4043	28.3939	27.7226	27.6148	27.7512	Discard	Discard	Discard	Discard	14	13	17	15	14
P06748-3;P06748-2;P06748;E5RI98;E5RGW4	P06748-3;P06748-2;P06748;E5RI98	Nucleophosmin	NPM1	sp|P06748-3|NPM_HUMAN Isoform of P06748, Isoform 3 of Nucleophosmin OS=Homo sapiens OX=9606 GN=NPM1;sp|P06748-2|NPM_HUMAN Isoform of P06748, Isoform 2 of Nucleophosmin OS=Homo sapiens OX=9606 GN=NPM1;sp|P06748|NPM_HUMAN Nucleophosmin OS=Homo sapiens OX=960	5	9	9	9	31.3	31.3	31.3	259	9;9;9;5;1	9;9;9;5;1	9;9;9;5;1	259;265;294;111;59	28.4	0	125.47	76	0.0566902	1.02946	-0.930407	-0.00396919	0.0379734	-0.257723	-0.290026	0.137241	26.9805	26.8435	26.9426	26.7868	27.2383	25.814	26.6986	26.4358	26.9886	27.3662	26.5613	26.4398	Discard	Discard	Discard	Discard	7	6	7	6	7
P07195;A0A3B3IS95;A8MW50;C9J7H8;F5H793;F5H5G7;F5H155;A0A087WUM2;G3XAP5;F5H245;Q6ZMR3;P07864	P07195;A0A3B3IS95;A8MW50	L-lactate dehydrogenase B chain;L-lactate dehydrogenase	LDHB	sp|P07195|LDHB_HUMAN L-lactate dehydrogenase B chain OS=Homo sapiens OX=9606 GN=LDHB PE=1 SV=2;tr|A0A3B3IS95|A0A3B3IS95_HUMAN L-lactate dehydrogenase OS=Homo sapiens OX=9606 PE=3 SV=1;tr|A8MW50|A8MW50_HUMAN Isoform of P07195, L-lactate dehydrogenase (Fragm	12	9	9	8	29.6	29.6	26	334	9;7;5;4;3;1;1;1;1;1;1;1	9;7;5;4;3;1;1;1;1;1;1;1	8;6;4;4;3;0;0;0;0;0;0;0	334;281;232;136;102;183;225;233;241;318;332;332	36.638	0	75.913	61	0.105349	1.17817	0.419899	0.281683	-0.32588	-0.853548	-0.501692	0.831812	25.1426	26.4634	25.4685	26.3581	25.9961	25.2853	26.7162	26.7155	27.2179	26.2957	25.8844	26.4339	Discard	Keep	Discard	Discard	5	7	6	6	6
P07355;P07355-2;H0YMD0;H0YMU9;H0YN42;A6NMY6;H0YKS4;H0YM50;H0YNP5;H0YMM1;H0YN28;H0YL33;H0YNA0;H0YKZ7;H0YLV6;H0YMT9;H0YKX9;H0YMW4;H0YN52;H0YKL9;H0YKV8;H0YLE2;H0YMD9;H0YNB8;H0YKN4	P07355;P07355-2;H0YMD0;H0YMU9;H0YN42;A6NMY6;H0YKS4;H0YM50;H0YNP5;H0YMM1	Annexin A2;Annexin;Putative annexin A2-like protein	ANXA2;ANXA2P2	sp|P07355|ANXA2_HUMAN Annexin A2 OS=Homo sapiens OX=9606 GN=ANXA2 PE=1 SV=2;sp|P07355-2|ANXA2_HUMAN Isoform of P07355, Isoform 2 of Annexin A2 OS=Homo sapiens OX=9606 GN=ANXA2;tr|H0YMD0|H0YMD0_HUMAN Isoform of P07355, Annexin (Fragment) OS=Homo sapiens OX=	25	13	13	13	44	44	44	339	13;13;11;11;11;10;9;9;8;7;6;6;5;5;5;5;5;5;4;4;3;2;2;1;1	13;13;11;11;11;10;9;9;8;7;6;6;5;5;5;5;5;5;4;4;3;2;2;1;1	13;13;11;11;11;10;9;9;8;7;6;6;5;5;5;5;5;5;4;4;3;2;2;1;1	339;357;227;230;256;339;176;248;175;149;139;142;79;119;132;133;134;146;59;110;81;45;65;47;69	38.604	0	166.21	59	-0.329329	0.719612	1.00159	0.47089	-1.17693	-0.956079	-0.325247	-0.0998573	25.6244	26.1493	26.8013	26.4786	26.5805	25.4297	25.6827	26.2719	26.008	25.2703	25.7826	25.801	Discard	Discard	Discard	Discard	8	7	11	8	6
P07384;E9PL37	P07384	Calpain-1 catalytic subunit	CAPN1	sp|P07384|CAN1_HUMAN Calpain-1 catalytic subunit OS=Homo sapiens OX=9606 GN=CAPN1 PE=1 SV=1	2	9	9	9	10.6	10.6	10.6	714	9;3	9;3	9;3	714;191	81.889	0	26.622	68	-0.257256	0.0456734	0.623772	0.143187	-0.234888	-0.271275	0.0865345	0.154318	25.9804	26.0122	26.2153	26.2694	26.2517	25.9665	25.5312	25.4404	25.4446	24.8166	25.3769	25.2972	Discard	Discard	Discard	Discard	8	9	9	8	8
Q5JP53;P07437;Q5ST81;A0A075B736;Q5SQY0;A6NNZ2;CON__tr|E1BJK2|E1BJK2_BOVIN;Q9H4B7	Q5JP53;P07437;Q5ST81	Tubulin beta chain	TUBB	tr|Q5JP53|Q5JP53_HUMAN Isoform of P07437, Tubulin beta chain OS=Homo sapiens OX=9606 GN=TUBB PE=1 SV=1;sp|P07437|TBB5_HUMAN Tubulin beta chain OS=Homo sapiens OX=9606 GN=TUBB PE=1 SV=2;tr|Q5ST81|Q5ST81_HUMAN Isoform of P07437, Tubulin beta chain OS=Homo sa	8	34	6	5	62.2	15	11.5	426					47.766	0	172.61	1033	-0.150097	-0.310989	1.28509	-0.130352	-0.209831	-0.435951	1.40099	0.275345	32.3664	32.8452	32.5762	32.9953	32.8024	33.1562	34.0546	34.3215	32.6536	33.0364	33.7792	34.4518	Discard	Discard	Discard	Discard	31	30	30	30	30
P07737;K7EJ44;I3L3D5;CON__sp|P02584|PROF1_BOVIN	P07737;K7EJ44	Profilin-1	PFN1	sp|P07737|PROF1_HUMAN Profilin-1 OS=Homo sapiens OX=9606 GN=PFN1 PE=1 SV=2;tr|K7EJ44|K7EJ44_HUMAN Isoform of P07737, Profilin OS=Homo sapiens OX=9606 GN=PFN1 PE=1 SV=1	4	6	6	6	57.1	57.1	57.1	140	6;4;2;1	6;4;2;1	6;4;2;1	140;104;165;140	15.054	0	26.839	36	1.27377	0.984957	0.377691	0.541723	0.327646	-0.740902	-0.771139	1.05757	23.8603	24.7802	23.5327	23.5064	24.6012	23.7952	25.6481	26.3748	26.4192	25.9971	24.5905	25.8331	Keep	Discard	Discard	Discard	2	3	3	3	3
P07741-2;P07741;H3BQZ9;H3BQB1;H3BQF1;H3BSW3	P07741-2;P07741;H3BQZ9;H3BQB1;H3BQF1;H3BSW3	Adenine phosphoribosyltransferase	APRT	sp|P07741-2|APT_HUMAN Isoform of P07741, Isoform 2 of Adenine phosphoribosyltransferase OS=Homo sapiens OX=9606 GN=APRT;sp|P07741|APT_HUMAN Adenine phosphoribosyltransferase OS=Homo sapiens OX=9606 GN=APRT PE=1 SV=2;tr|H3BQZ9|H3BQZ9_HUMAN Isoform of P07741	6	8	8	8	52.2	52.2	52.2	134	8;8;7;7;5;4	8;8;7;7;5;4	8;8;7;7;5;4	134;180;153;162;148;63	14.557	0	52.439	173	-0.186787	0.044981	-1.46625	-0.223412	-1.43116	-1.60211	-1.21483	0.126524	27.3582	28.6342	28.7893	28.821	28.9603	28.5892	26.8247	26.9929	28.0395	28.4592	26.6982	27.2163	Discard	Discard	Discard	Discard	6	8	8	8	8
P07814;V9GYZ6;V9GZ76	P07814;V9GYZ6	Bifunctional glutamate/proline--tRNA ligase;Glutamate--tRNA ligase;Proline--tRNA ligase	EPRS	sp|P07814|SYEP_HUMAN Bifunctional glutamate/proline--tRNA ligase OS=Homo sapiens OX=9606 GN=EPRS PE=1 SV=5;tr|V9GYZ6|V9GYZ6_HUMAN Isoform of P07814, Bifunctional glutamate/proline--tRNA ligase (Fragment) OS=Homo sapiens OX=9606 GN=EPRS PE=1 SV=1	3	60	60	60	41.1	41.1	41.1	1512	60;34;1	60;34;1	60;34;1	1512;968;194	170.59	0	323.31	625	0.0547771	-0.0672569	-0.203487	-0.147371	0.0258713	0.225409	-0.201817	-0.189575	30.1853	30.1536	30.1594	30.0989	29.9599	30.2209	29.7376	29.6387	29.9394	29.8422	29.9272	29.7861	Discard	Discard	Discard	Discard	53	53	52	48	52
P07900;P07900-2;G3V2J8;Q14568;Q58FG1	P07900;P07900-2	Heat shock protein HSP 90-alpha	HSP90AA1	sp|P07900|HS90A_HUMAN Heat shock protein HSP 90-alpha OS=Homo sapiens OX=9606 GN=HSP90AA1 PE=1 SV=5;sp|P07900-2|HS90A_HUMAN Isoform of P07900, Isoform 2 of Heat shock protein HSP 90-alpha OS=Homo sapiens OX=9606 GN=HSP90AA1	5	60	60	36	57.1	57.1	38.4	732	60;60;16;8;2	60;60;16;8;2	36;36;7;2;1	732;854;174;343;418	84.659	0	323.31	1586	0.488533	-0.325672	-0.491898	-0.0653725	0.598785	0.57571	0.225189	0.053318	32.9495	32.7436	32.3507	32.2551	32.3738	33.0693	33.0345	33.2299	32.8093	33.7218	32.9812	33.2953	Discard	Discard	Discard	Discard	47	47	46	47	45
Q5JR08;P08134;E9PQH6	Q5JR08;P08134;E9PQH6	Rho-related GTP-binding protein RhoC	RHOC	tr|Q5JR08|Q5JR08_HUMAN Isoform of P08134, Rho-related GTP-binding protein RhoC (Fragment) OS=Homo sapiens OX=9606 GN=RHOC PE=1 SV=8;sp|P08134|RHOC_HUMAN Rho-related GTP-binding protein RhoC OS=Homo sapiens OX=9606 GN=RHOC PE=1 SV=1;tr|E9PQH6|E9PQH6_HUMAN I	3	12	12	4	53.2	53.2	24.5	188	12;12;10	12;12;10	4;4;3	188;193;169	21.523	0	106.95	99	-0.0349236	0.0971909	-1.01091	-0.538242	-0.497719	-0.666271	-0.564665	-0.0956879	26.9804	27.3699	27.4782	27.4049	27.6467	27.2728	26.3784	26.9875	26.943	27.9984	26.474	27.5257	Discard	Discard	Discard	Discard	6	6	7	5	8
P08238;Q58FF7;Q58FF6	P08238;Q58FF7	Heat shock protein HSP 90-beta;Putative heat shock protein HSP 90-beta-3	HSP90AB1;HSP90AB3P	sp|P08238|HS90B_HUMAN Heat shock protein HSP 90-beta OS=Homo sapiens OX=9606 GN=HSP90AB1 PE=1 SV=4;sp|Q58FF7|H90B3_HUMAN Putative heat shock protein HSP 90-beta-3 OS=Homo sapiens OX=9606 GN=HSP90AB3P PE=5 SV=1	3	58	38	31	59.5	41.9	35.9	724	58;30;8	38;17;2	31;14;2	724;597;505	83.263	0	323.31	1246	0.342373	-0.267036	-0.546165	-0.2421	0.412216	0.389977	0.230835	0.0682793	32.4095	32.2552	31.9973	31.9128	32.0195	32.5222	32.598	32.7207	32.3671	33.2668	32.5297	32.9628	Discard	Discard	Discard	Discard	48	47	47	49	45
P08243-2;P08243;P08243-3;F8WEJ5;C9J057;C9JT45;C9JLN6;C9JM09	P08243-2;P08243;P08243-3;F8WEJ5	Asparagine synthetase [glutamine-hydrolyzing]	ASNS	sp|P08243-2|ASNS_HUMAN Isoform of P08243, Isoform 2 of Asparagine synthetase [glutamine-hydrolyzing] OS=Homo sapiens OX=9606 GN=ASNS;sp|P08243|ASNS_HUMAN Asparagine synthetase [glutamine-hydrolyzing] OS=Homo sapiens OX=9606 GN=ASNS PE=1 SV=4;sp|P08243-3|AS	8	13	13	13	26.5	26.5	26.5	540	13;13;12;7;4;3;1;1	13;13;12;7;4;3;1;1	13;13;12;7;4;3;1;1	540;561;478;401;214;162;63;118	62.168	0	44.655	108	-0.143791	-0.216665	0.631001	-0.224682	-0.108171	-0.117128	-0.115314	-0.140873	27.2881	26.8862	27.3962	27.03	27.4052	27.1029	26.6078	26.7897	26.7231	26.1587	26.7487	27.0144	Discard	Discard	Discard	Discard	10	9	8	9	10
P08670;B0YJC4;B0YJC5;A0A1B0GTT5;H7C5W5;P17661;P41219;P41219-2;A0A1B0GVG8;E7EMV2;E7ESP9;Q16352;P07197-2;P07197;F8W835;P07196	P08670;B0YJC4;B0YJC5	Vimentin	VIM	sp|P08670|VIME_HUMAN Vimentin OS=Homo sapiens OX=9606 GN=VIM PE=1 SV=4;tr|B0YJC4|B0YJC4_HUMAN Isoform of P08670, Vimentin variant 3 OS=Homo sapiens OX=9606 GN=VIM PE=1 SV=1;tr|B0YJC5|B0YJC5_HUMAN Isoform of P08670, Vimentin variant 4 OS=Homo sapiens OX=960	16	37	34	33	73	69.7	69.7	466	37;34;19;8;5;5;5;5;4;2;2;2;2;2;1;1	34;31;17;7;3;3;3;3;4;2;2;2;2;2;1;1	33;30;16;7;3;2;3;3;4;1;1;1;1;1;1;0	466;431;228;149;200;470;470;471;109;698;877;499;540;916;207;543	53.651	0	323.31	384	-0.0205593	0.313055	0.249706	-0.0667667	-1.2049	-1.38354	0.173119	-0.1623	28.8369	30.3975	30.0418	30.4181	30.2204	30.0845	29.3607	29.237	29.1875	28.9873	29.523	29.3038	Discard	Discard	Discard	Discard	29	34	31	33	33
P09012;M0QXK2;M0R221;M0R2B8;M0R268;M0R0G9;M0QZG7	P09012;M0QXK2;M0R221;M0R2B8;M0R268;M0R0G9;M0QZG7	U1 small nuclear ribonucleoprotein A	SNRPA	sp|P09012|SNRPA_HUMAN U1 small nuclear ribonucleoprotein A OS=Homo sapiens OX=9606 GN=SNRPA PE=1 SV=3;tr|M0QXK2|M0QXK2_HUMAN Isoform of P09012, U1 small nuclear ribonucleoprotein A (Fragment) OS=Homo sapiens OX=9606 GN=SNRPA PE=1 SV=8;tr|M0R221|M0R221_HUMA	7	5	5	3	18.4	18.4	13.1	282	5;4;4;4;4;3;3	5;4;4;4;4;3;3	3;3;3;3;2;2;2	282;128;142;148;256;87;184	31.279	0	15.284	50	-0.0169277	0.382004	0.667191	0.19906	-0.0741806	-0.184978	0.0318928	0.0136375	25.5173	25.765	25.5915	25.7819	25.7023	25.383	25.8242	26.0233	25.7923	25.3561	25.8106	25.8243	Discard	Discard	Discard	Discard	4	4	4	4	4
P09211;A8MX94;A0A2R8Y5E5;A0A087X243;A0A087X2E9	P09211;A8MX94;A0A2R8Y5E5	Glutathione S-transferase P	GSTP1	sp|P09211|GSTP1_HUMAN Glutathione S-transferase P OS=Homo sapiens OX=9606 GN=GSTP1 PE=1 SV=2;tr|A8MX94|A8MX94_HUMAN Isoform of P09211, Glutathione S-transferase P OS=Homo sapiens OX=9606 GN=GSTP1 PE=1 SV=1;tr|A0A2R8Y5E5|A0A2R8Y5E5_HUMAN Isoform of P09211,	5	4	4	4	20	20	20	210	4;3;2;1;1	4;3;2;1;1	4;3;2;1;1	210;174;58;69;79	23.356	0	13.516	17	4.03423	-0.71517	-0.8435	-0.119738	0.333086	0.0991135	-0.0915146	0.275063	24.6116	24.0342	24.2785	20	24.5125	24.7494	23.4964	23.6861	23.5879	24.5296	23.2214	23.8059	Discard	Discard	Discard	Discard	2	2	2	1	2
P09429;Q5T7C4;B2RPK0;P23497	P09429;Q5T7C4;B2RPK0	High mobility group protein B1;Putative high mobility group protein B1-like 1	HMGB1;HMGB1P1	sp|P09429|HMGB1_HUMAN High mobility group protein B1 OS=Homo sapiens OX=9606 GN=HMGB1 PE=1 SV=3;tr|Q5T7C4|Q5T7C4_HUMAN Isoform of P09429, High mobility group protein B1 OS=Homo sapiens OX=9606 GN=HMGB1 PE=1 SV=1;sp|B2RPK0|HGB1A_HUMAN Putative high mobility	4	6	6	4	31.6	31.6	21.9	215	6;5;4;2	6;5;4;2	4;4;3;2	215;158;211;879	24.893	0	20.248	67	-0.0308208	0.172033	0.97187	0.667759	-0.763357	-1.08866	-0.112211	0.942247	25.8089	26.6602	26.5723	26.691	26.8976	26.4881	26.5173	26.827	26.6295	25.8551	25.5751	26.1592	Discard	Discard	Discard	Discard	5	5	5	5	5
P09874;Q5VX84;Q5VX85	P09874	Poly [ADP-ribose] polymerase 1	PARP1	sp|P09874|PARP1_HUMAN Poly [ADP-ribose] polymerase 1 OS=Homo sapiens OX=9606 GN=PARP1 PE=1 SV=4	3	57	57	57	53.6	53.6	53.6	1014	57;5;5	57;5;5	57;5;5	1014;108;155	113.08	0	323.31	744	0.571461	0.0364056	-0.844843	-0.0798912	1.79084	1.78045	0.29858	-0.0388584	31.4493	30.1408	29.6585	29.5693	29.6688	30.1044	30.9619	30.5595	30.6633	31.4043	31.0007	30.6394	Discard	Discard	Keep	Discard	50	44	41	35	42
P0DPD7;P0DPD8	P0DPD7;P0DPD8			sp|P0DPD7|EFMT4_HUMAN EEF1A lysine methyltransferase 4 OS=Homo sapiens OX=9606 GN=EEF1AKMT4 PE=1 SV=1;sp|P0DPD8|EFCE2_HUMAN EEF1AKMT4-ECE2 readthrough transcript protein OS=Homo sapiens OX=9606 GN=EEF1AKMT4-ECE2 PE=1 SV=1	2	2	2	2	9.4	9.4	9.4	255	2;1	2;1	2;1	255;883	28.306	0	5.0212	13	-4.79684	-4.65584	0.420988	-0.219782	4.74371	4.74371	0.121983	0.379028	24.7437	20	20	24.7968	20	24.6558	24.7087	24.9604	24.5867	24.5394	24.3296	25.1801	Discard	Discard	Keep	Keep	2	1	1	2	1
P10398;Q96II5;P10398-2	P10398;Q96II5	Serine/threonine-protein kinase A-Raf	ARAF	sp|P10398|ARAF_HUMAN Serine/threonine-protein kinase A-Raf OS=Homo sapiens OX=9606 GN=ARAF PE=1 SV=2;tr|Q96II5|Q96II5_HUMAN Isoform of P10398, ARAF protein OS=Homo sapiens OX=9606 GN=ARAF PE=1 SV=1	3	13	13	9	24.9	24.9	18.3	606	13;12;4	13;12;4	9;8;4	606;609;186	67.585	0	37.245	72	-0.128071	0.223366	0.0865211	0.273651	1.0259	0.865236	0.0624619	0.209251	26.1792	25.8511	25.1533	25.9792	25.314	25.6278	27.4011	26.4096	27.3387	26.3231	27.1919	26.136	Discard	Discard	Keep	Discard	4	3	3	3	2
P10599;P10599-2	P10599;P10599-2	Thioredoxin	TXN	sp|P10599|THIO_HUMAN Thioredoxin OS=Homo sapiens OX=9606 GN=TXN PE=1 SV=3;sp|P10599-2|THIO_HUMAN Isoform of P10599, Isoform 2 of Thioredoxin OS=Homo sapiens OX=9606 GN=TXN	2	6	6	6	51.4	51.4	51.4	105	6;5	6;5	6;5	105;85	11.737	0	16.642	37	0.0718441	0.803959	1.21296	0.39496	-1.31977	-1.32743	-0.0309429	0.245079	24.3893	25.5185	25.7091	25.4467	25.7167	24.7146	25.3851	25.3347	25.416	24.1217	25.14	24.9397	Keep	Discard	Discard	Discard	5	5	5	5	5
P10809;E7ESH4;E7EXB4;P10809-2;C9JL25;C9JCQ4;C9JL19	P10809	60 kDa heat shock protein, mitochondrial	HSPD1	sp|P10809|CH60_HUMAN 60 kDa heat shock protein, mitochondrial OS=Homo sapiens OX=9606 GN=HSPD1 PE=1 SV=2	7	26	26	26	44.3	44.3	44.3	573	26;8;7;5;4;2;1	26;8;7;5;4;2;1	26;8;7;5;4;2;1	573;234;221;158;175;94;83	61.054	0	239.28	210	-0.516069	0.179127	0.377401	0.230595	0.304171	0.438026	-0.00766945	-0.048275	28.5125	28.2801	28.2083	28.7962	28.0744	28.101	27.4686	28.6663	27.4763	28.2889	27.5169	28.4358	Discard	Discard	Discard	Discard	23	21	18	21	21
P11142;E9PKE3;P11142-2;E9PN89;E9PNE6;A8K7Q2;E9PLF4;P54652;E9PQQ4;E9PQK7;E9PK54;E9PI65;E9PPY6;E9PN25;E9PS65;E9PM13	P11142;E9PKE3;P11142-2;E9PN89;E9PNE6	Heat shock cognate 71 kDa protein	HSPA8	sp|P11142|HSP7C_HUMAN Heat shock cognate 71 kDa protein OS=Homo sapiens OX=9606 GN=HSPA8 PE=1 SV=1;tr|E9PKE3|E9PKE3_HUMAN Isoform of P11142, Heat shock cognate 71 kDa protein OS=Homo sapiens OX=9606 GN=HSPA8 PE=1 SV=1;sp|P11142-2|HSP7C_HUMAN Isoform of P11	16	21	21	17	34.7	34.7	29.9	646	21;20;17;13;13;10;9;9;8;8;8;7;6;5;4;3	21;20;17;13;13;10;9;9;8;8;8;7;6;5;4;3	17;16;14;11;10;8;7;5;7;7;7;5;5;4;3;2	646;627;493;312;500;410;187;639;171;178;183;168;137;132;223;150	70.897	0	191	221	0.413857	0.710611	0.617937	0.474129	0.389025	0.16922	-0.404263	0.262686	28.4654	28.657	28.0764	28.2432	28.2962	27.9464	28.3423	28.4376	28.7465	27.8196	28.0796	27.9634	Discard	Discard	Discard	Discard	20	17	18	17	18
P11172;P11172-3;E9PFD2;P11172-2;P11172-4;F2Z3P2;F2Z303;F8WDG4	P11172;P11172-3;E9PFD2;P11172-2;P11172-4	Uridine 5-monophosphate synthase;Orotate phosphoribosyltransferase;Orotidine 5-phosphate decarboxylase	UMPS	sp|P11172|UMPS_HUMAN Uridine 5-monophosphate synthase OS=Homo sapiens OX=9606 GN=UMPS PE=1 SV=1;sp|P11172-3|UMPS_HUMAN Isoform of P11172, Isoform 3 of Uridine 5-monophosphate synthase OS=Homo sapiens OX=9606 GN=UMPS;tr|E9PFD2|E9PFD2_HUMAN Isoform of P111	8	34	34	34	49.6	49.6	49.6	480	34;30;23;23;18;4;4;4	34;30;23;23;18;4;4;4	34;30;23;23;18;4;4;4	480;388;342;302;205;57;66;142	52.221	0	191.36	394	-0.0807838	0.121544	-0.0479202	-0.0576286	-0.0673542	-0.00743103	-0.0429993	-0.0226002	29.009	29.0314	29.0764	29.1121	29.0165	28.9098	29.7554	29.7677	29.7984	29.8156	29.778	29.8253	Discard	Discard	Discard	Discard	28	26	27	26	26
P11441;Q5HY81;F8WB70	P11441;Q5HY81	Ubiquitin-like protein 4A	UBL4A	sp|P11441|UBL4A_HUMAN Ubiquitin-like protein 4A OS=Homo sapiens OX=9606 GN=UBL4A PE=1 SV=1;tr|Q5HY81|Q5HY81_HUMAN Isoform of P11441, Ubiquitin-like protein 4A OS=Homo sapiens OX=9606 GN=UBL4A PE=1 SV=2	3	10	10	10	70.1	70.1	70.1	157	10;9;2	10;9;2	10;9;2	157;180;103	17.776	0	51.035	142	-0.514879	0.464787	0.680799	-0.0259304	-0.386986	-0.498692	-0.314714	-0.0552216	27.573	27.6862	27.96	28.2011	28.0717	27.2214	29.0396	27.9025	29.3543	27.2217	29.0948	27.9284	Discard	Discard	Discard	Discard	9	8	9	8	8
P11586;F5H2F4;A0A087WVM4;B7ZM99;Q6UB35	P11586;F5H2F4	C-1-tetrahydrofolate synthase, cytoplasmic;Methylenetetrahydrofolate dehydrogenase;Methenyltetrahydrofolate cyclohydrolase;Formyltetrahydrofolate synthetase;C-1-tetrahydrofolate synthase, cytoplasmic, N-terminally processed	MTHFD1	sp|P11586|C1TC_HUMAN C-1-tetrahydrofolate synthase, cytoplasmic OS=Homo sapiens OX=9606 GN=MTHFD1 PE=1 SV=3;tr|F5H2F4|F5H2F4_HUMAN Isoform of P11586, C-1-tetrahydrofolate synthase, cytoplasmic OS=Homo sapiens OX=9606 GN=MTHFD1 PE=1 SV=1	5	56	56	50	54.2	54.2	47.3	935	56;53;1;1;1	56;53;1;1;1	50;47;1;1;1	935;1020;913;979;978	101.56	0	323.31	972	-0.346563	-0.192165	0.0420132	0.0479488	-0.698717	-0.579754	-0.117571	-0.0221081	30.7332	31.212	31.4319	31.5586	31.313	31.4042	30.8115	31.438	30.929	31.396	30.8336	31.39	Discard	Discard	Discard	Discard	44	47	48	47	48
P11802;F8VYH9;F8VTV8;F8VWX7;F8W1L8;Q96BE9;F8VXD2;F8VZZ0;F8VZ51;P11802-2;F8VYY1;F8VZ13	P11802;F8VYH9;F8VTV8;F8VWX7;F8W1L8	Cyclin-dependent kinase 4	CDK4	sp|P11802|CDK4_HUMAN Cyclin-dependent kinase 4 OS=Homo sapiens OX=9606 GN=CDK4 PE=1 SV=2;tr|F8VYH9|F8VYH9_HUMAN Isoform of P11802, Cyclin-dependent kinase 4 (Fragment) OS=Homo sapiens OX=9606 GN=CDK4 PE=1 SV=1;tr|F8VTV8|F8VTV8_HUMAN Isoform of P11802, Cycl	12	9	8	8	32.7	30	30	303	9;8;8;8;5;4;4;4;4;4;3;1	8;7;7;7;5;4;3;3;3;3;3;1	8;7;7;7;5;4;3;3;3;3;3;1	303;170;201;203;115;111;132;186;208;183;74;40	33.729	0	69.449	64	0.483963	-0.0469742	-0.646019	-0.715166	-0.212517	-0.478104	0.333961	0.295309	26.205	26.6684	26.4175	26.1845	26.6831	26.7154	26.7557	26.7631	26.4217	27.4091	26.4604	27.4782	Discard	Discard	Discard	Discard	6	7	7	7	6
P11940;A0A087WTT1;E7EQV3;P11940-2;E7ERJ7;H0YAR2;Q9H361;H0YBN4;H0YAP2;E5RGH3;E5RJB9;H0YB86;E5RH24;Q4VXU2;Q4VXU2-2;H0YAS6;H0YB75;E5RHG7;H0YAS7;H0YC10;Q96DU9-2;Q96DU9;E5RGC4;E5RFD8;H0YAW6	P11940;A0A087WTT1;E7EQV3;P11940-2;E7ERJ7;H0YAR2;Q9H361	Polyadenylate-binding protein 1;Polyadenylate-binding protein;Polyadenylate-binding protein 3	PABPC1;PABPC3	sp|P11940|PABP1_HUMAN Polyadenylate-binding protein 1 OS=Homo sapiens OX=9606 GN=PABPC1 PE=1 SV=2;tr|A0A087WTT1|A0A087WTT1_HUMAN Isoform of P11940, Polyadenylate-binding protein OS=Homo sapiens OX=9606 GN=PABPC1 PE=1 SV=1;tr|E7EQV3|E7EQV3_HUMAN Isoform of	25	36	36	23	51.6	51.6	35.5	636	36;35;35;35;32;22;18;13;10;8;8;8;7;7;5;4;4;3;3;2;2;2;1;1;1	36;35;35;35;32;22;18;13;10;8;8;8;7;7;5;4;4;3;3;2;2;2;1;1;1	23;22;23;22;21;15;14;5;10;3;2;5;2;4;4;4;4;0;3;2;2;2;0;0;1	636;522;591;547;604;284;631;174;131;108;129;165;118;614;330;169;183;75;136;42;350;382;43;61;187	70.67	0	323.31	656	-0.0508156	0.230642	0.368431	-0.00660706	0.670563	0.347383	-0.174397	0.0525188	31.2161	30.9013	30.5455	30.9521	30.8687	30.6707	30.8101	30.6434	30.9845	30.275	30.7576	30.65	Discard	Discard	Discard	Discard	31	29	27	26	30
P12004	P12004	Proliferating cell nuclear antigen	PCNA	sp|P12004|PCNA_HUMAN Proliferating cell nuclear antigen OS=Homo sapiens OX=9606 GN=PCNA PE=1 SV=1	1	8	8	8	34.5	34.5	34.5	261	8	8	8	261	28.768	0	101.91	24	0.248335	0.348589	0.0159626	0.305975	-0.333246	-0.853672	-0.0779285	0.137047	24.5776	25.5632	24.9109	25.3149	25.4313	25.2146	24.05	25.2199	24.1279	25.2039	23.913	24.9139	Discard	Discard	Discard	Discard	2	3	3	3	3
P12273	P12273	Prolactin-inducible protein	PIP	sp|P12273|PIP_HUMAN Prolactin-inducible protein OS=Homo sapiens OX=9606 GN=PIP PE=1 SV=1	1	6	6	6	37.7	37.7	37.7	146	6	6	6	146	16.572	0	32.325	48	-0.236517	-0.0134315	0.94836	-0.278576	-0.545155	-1.11749	-0.609257	-0.114353	25.3775	26.2039	25.9226	26.4404	26.495	26.2173	24.6648	25.9388	25.274	24.9904	24.7791	26.2173	Discard	Discard	Discard	Discard	4	6	4	6	6
P12277;H0YJG0;G3V4N7;H0YJK0;G3V461;G3V2I1	P12277;H0YJG0	Creatine kinase B-type	CKB	sp|P12277|KCRB_HUMAN Creatine kinase B-type OS=Homo sapiens OX=9606 GN=CKB PE=1 SV=1;tr|H0YJG0|H0YJG0_HUMAN Isoform of P12277, Creatine kinase B-type (Fragment) OS=Homo sapiens OX=9606 GN=CKB PE=1 SV=1	6	7	7	7	18.4	18.4	18.4	381	7;4;3;2;2;1	7;4;3;2;2;1	7;4;3;2;2;1	381;179;217;90;128;58	42.644	0	19.118	23	4.91684	4.91684	0.370697	0.44603	0	0	-0.189178	0.428659	20	24.9168	20	20	20	20	24.4135	24.9314	24.6027	24.5607	23.9849	24.4854	Keep	Keep	Discard	Discard	1	2	1	1	1
P12956;B1AHC9;P12956-2	P12956;B1AHC9;P12956-2	X-ray repair cross-complementing protein 6	XRCC6	sp|P12956|XRCC6_HUMAN X-ray repair cross-complementing protein 6 OS=Homo sapiens OX=9606 GN=XRCC6 PE=1 SV=2;tr|B1AHC9|B1AHC9_HUMAN Isoform of P12956, X-ray repair cross-complementing protein 6 OS=Homo sapiens OX=9606 GN=XRCC6 PE=1 SV=1;sp|P12956-2|XRCC6_HU	3	32	32	32	46	46	46	609	32;30;28	32;30;28	32;30;28	609;559;568	69.842	0	323.31	391	0.295311	-0.00757599	-1.01748	-0.392717	1.85191	1.35031	-0.191248	-0.343243	30.2615	28.923	28.4096	28.6277	28.9112	28.9306	29.2346	29.0278	29.4258	30.0453	29.5778	29.4206	Discard	Discard	Discard	Discard	29	27	26	25	29
P13010;C9JZ81;H7C0H9	P13010	X-ray repair cross-complementing protein 5	XRCC5	sp|P13010|XRCC5_HUMAN X-ray repair cross-complementing protein 5 OS=Homo sapiens OX=9606 GN=XRCC5 PE=1 SV=3	3	31	31	31	35.9	35.9	35.9	732	31;3;2	31;3;2	31;3;2	732;131;19	82.704	0	323.31	406	0.36272	-0.289568	-1.02369	-0.308592	1.7142	1.61333	-0.330805	-0.510538	29.9848	28.4102	28.2706	28.0475	28.3715	28.6998	28.7939	28.8197	29.1247	29.8434	29.3044	29.1283	Discard	Discard	Discard	Discard	29	25	26	24	27
P13489;H0YCR7;E9PMJ3;E9PLZ3;E9PIM9;E9PMN0;E9PIK5;E9PMA9;E9PR82;E9PMI1	P13489;H0YCR7	Ribonuclease inhibitor	RNH1	sp|P13489|RINI_HUMAN Ribonuclease inhibitor OS=Homo sapiens OX=9606 GN=RNH1 PE=1 SV=2;tr|H0YCR7|H0YCR7_HUMAN Isoform of P13489, Ribonuclease inhibitor (Fragment) OS=Homo sapiens OX=9606 GN=RNH1 PE=1 SV=1	10	14	14	14	40.1	40.1	40.1	461	14;7;6;6;6;5;5;4;1;1	14;7;6;6;6;5;5;4;1;1	14;7;6;6;6;5;5;4;1;1	461;285;189;194;199;168;181;77;35;40	49.973	0	134.37	83	0.188526	0.143908	0.539606	0.0360851	-1.31323	-1.19478	0.15979	0.15918	25.9762	27.3937	27.2895	27.2052	27.171	27.2498	26.1437	26.9077	25.9839	26.3681	25.9846	26.8716	Discard	Discard	Discard	Discard	5	8	10	8	8
P13639	P13639	Elongation factor 2	EEF2	sp|P13639|EF2_HUMAN Elongation factor 2 OS=Homo sapiens OX=9606 GN=EEF2 PE=1 SV=4	1	49	49	47	46.7	46.7	45.6	858	49	49	47	858	95.337	0	323.31	923	-0.0917034	-0.353701	-0.071209	0.0109005	-1.78087	-2.01493	-0.74494	-0.210068	28.9729	30.7511	30.7537	30.8428	30.9878	31.1048	30.4902	31.9717	31.2351	32.0429	30.7002	31.9608	Discard	Discard	Discard	Discard	36	38	38	38	38
P13797;A0A0A0MSQ0;P13797-3;P13797-2;U3KQI3;H7C4N2;C9JAM8	P13797;A0A0A0MSQ0;P13797-3;P13797-2	Plastin-3	PLS3	sp|P13797|PLST_HUMAN Plastin-3 OS=Homo sapiens OX=9606 GN=PLS3 PE=1 SV=4;tr|A0A0A0MSQ0|A0A0A0MSQ0_HUMAN Isoform of P13797, Plastin-3 OS=Homo sapiens OX=9606 GN=PLS3 PE=1 SV=1;sp|P13797-3|PLST_HUMAN Isoform of P13797, Isoform 3 of Plastin-3 OS=Homo sapiens	7	21	21	15	38.1	38.1	27.6	630	21;20;20;20;6;4;2	21;20;20;20;6;4;2	15;14;14;14;3;2;0	630;617;585;617;164;190;266	70.81	0	108.58	141	0.856367	-1.26433	-0.0780392	-0.0618858	1.13271	-1.21716	0.533327	0.153673	27.2373	27.2018	26.1046	26.3454	28.4544	28.4661	26.9189	27.4668	26.3856	27.5448	26.7652	27.5287	Discard	Discard	Keep	Discard	17	12	9	9	18
P13861-2;P13861;H7C330;H7C1L0;H7C4A9;C9J830	P13861-2;P13861	cAMP-dependent protein kinase type II-alpha regulatory subunit	PRKAR2A	sp|P13861-2|KAP2_HUMAN Isoform of P13861, Isoform 2 of cAMP-dependent protein kinase type II-alpha regulatory subunit OS=Homo sapiens OX=9606 GN=PRKAR2A;sp|P13861|KAP2_HUMAN cAMP-dependent protein kinase type II-alpha regulatory subunit OS=Homo sapiens OX=	6	15	15	12	45.3	45.3	34.6	382	15;15;6;5;3;2	15;15;6;5;3;2	12;12;5;3;3;2	382;404;92;200;99;114	43.066	0	94.642	144	-0.0484047	0.153479	-0.688747	-0.165142	-0.254608	-0.253782	0.0421543	0.0441265	27.8898	28.0512	28.1444	28.0996	28.1436	27.8978	26.9331	26.7701	26.891	27.4589	26.889	26.9353	Discard	Discard	Discard	Discard	15	14	14	14	14
P13984	P13984	General transcription factor IIF subunit 2	GTF2F2	sp|P13984|T2FB_HUMAN General transcription factor IIF subunit 2 OS=Homo sapiens OX=9606 GN=GTF2F2 PE=1 SV=2	1	4	4	4	9.6	9.6	9.6	249	4	4	4	249	28.38	0	6.9357	15	-0.474377	0.282835	-5.06332	0	-0.752005	-0.914995	1.23744	4.71461	24.448	24.7537	25.2	25.2281	25.363	24.4709	24.7146	20	23.4772	25.0633	20	20	Discard	Discard	Discard	Discard	3	2	3	3	4
P14618;P14618-2;H3BTN5;P14618-3;B4DNK4;H3BQ34;H3BR70;H3BUW1;H3BTJ2;H3BT25;H3BN34;H3BQZ3	P14618;P14618-2;H3BTN5;P14618-3;B4DNK4;H3BQ34	Pyruvate kinase PKM;Pyruvate kinase	PKM	sp|P14618|KPYM_HUMAN Pyruvate kinase PKM OS=Homo sapiens OX=9606 GN=PKM PE=1 SV=4;sp|P14618-2|KPYM_HUMAN Isoform of P14618, Isoform M1 of Pyruvate kinase PKM OS=Homo sapiens OX=9606 GN=PKM;tr|H3BTN5|H3BTN5_HUMAN Isoform of P14618, Pyruvate kinase (Fragment	12	41	41	36	74.2	74.2	59.9	531	41;38;35;35;32;28;20;14;14;13;2;2	41;38;35;35;32;28;20;14;14;13;2;2	36;33;30;34;28;24;18;10;10;9;0;0	531;531;485;516;457;281;366;162;168;151;51;69	57.936	0	323.31	787	-0.0330811	-0.286575	-0.300774	-0.282341	-1.13401	-1.17472	-0.216894	-0.110312	31.1609	32.0098	32.2949	32.0429	32.3356	32.2964	30.6317	31.6169	30.8486	31.9177	30.7421	31.8992	Discard	Discard	Discard	Discard	31	33	33	32	34
P14625;Q96GW1;A0A1W2PRR1;F8W026;H0YIV0;Q58FF3	P14625	Endoplasmin	HSP90B1	sp|P14625|ENPL_HUMAN Endoplasmin OS=Homo sapiens OX=9606 GN=HSP90B1 PE=1 SV=1	6	23	21	21	29.3	27.5	27.5	803	23;8;8;3;3;3	21;6;6;1;3;3	21;6;6;1;3;3	803;315;315;48;147;399	92.468	0	96.023	190	0.195892	-0.440638	-1.46133	0.0658627	0.848907	0.964653	-0.461739	-0.173349	28.3387	27.644	27.4898	27.4481	27.374	28.0847	27.6549	27.5843	28.1166	29.0456	27.8282	27.5184	Discard	Discard	Discard	Discard	19	18	18	17	17
P14859-5;P14859-6;A0A0C4DG88;P14859-4;P14859-3;P14859;P14859-2;A0A0A0MT46;Q9UKI9-3;Q9UKI9;Q9UKI9-2;H0YLC5;U3KQ96;U3KQN1;H0YNW1;H0YLL6;B5ME60;H0YKT2;P09086-4;P09086-3;P09086-2;P09086;P09086-5	P14859-5;P14859-6;A0A0C4DG88;P14859-4;P14859-3;P14859;P14859-2;A0A0A0MT46;Q9UKI9-3;Q9UKI9;Q9UKI9-2	POU domain, class 2, transcription factor 1;POU domain protein;POU domain, class 2, transcription factor 3	POU2F1;POU2F3	sp|P14859-5|PO2F1_HUMAN Isoform of P14859, Isoform 5 of POU domain, class 2, transcription factor 1 OS=Homo sapiens OX=9606 GN=POU2F1;sp|P14859-6|PO2F1_HUMAN Isoform of P14859, Isoform 6 of POU domain, class 2, transcription factor 1 OS=Homo sapiens OX=960	23	7	7	7	14.1	14.1	14.1	703	7;7;6;6;6;6;6;4;4;4;4;3;3;3;3;3;3;3;3;3;3;3;3	7;7;6;6;6;6;6;4;4;4;4;3;3;3;3;3;3;3;3;3;3;3;3	7;7;6;6;6;6;6;4;4;4;4;3;3;3;3;3;3;3;3;3;3;3;3	703;766;561;653;741;743;755;594;432;436;438;160;262;320;424;485;586;618;400;463;467;479;602	72.082	0	185.27	51	-0.209671	0.0594635	0.762638	0.269796	-0.0979652	0.0571613	0.0973186	-0.395336	27.4042	27.0753	27.5022	27.285	27.3471	27.0158	24.7322	26.2409	24.6349	25.4782	25.1275	25.9711	Discard	Discard	Discard	Discard	6	5	5	6	5
P14868;P14868-2;C9J7S3;C9JLC1;H7C278;H7BZ35;C9JQM9	P14868;P14868-2	Aspartate--tRNA ligase, cytoplasmic	DARS	sp|P14868|SYDC_HUMAN Aspartate--tRNA ligase, cytoplasmic OS=Homo sapiens OX=9606 GN=DARS PE=1 SV=2;sp|P14868-2|SYDC_HUMAN Isoform of P14868, Isoform 2 of Aspartate--tRNA ligase, cytoplasmic OS=Homo sapiens OX=9606 GN=DARS	7	33	33	33	67.9	67.9	67.9	501	33;25;13;13;12;12;10	33;25;13;13;12;12;10	33;25;13;13;12;12;10	501;401;175;182;179;188;135	57.136	0	323.31	490	0.160147	0.0944424	-0.626793	-0.240463	-0.290512	-0.245535	-0.415453	-0.22859	29.9743	30.3907	30.2648	30.2305	30.2199	30.2963	28.8577	29.6486	29.2732	30.2754	29.0863	29.8891	Discard	Discard	Discard	Discard	25	25	25	23	26
P14923;C9JTX4;C9J826;C9JK18;C9JKY1;A0A2R8Y6G0;A0A2R8Y804;A0A2R8Y543;A0A2R8Y5C3;A0A2R8Y750;A0A2R8Y5Z1;B4DGU4;A0A2R8YCH5;A0A2R8Y7Z0;A0A2R8Y5A3;P35222	P14923	Junction plakoglobin	JUP	sp|P14923|PLAK_HUMAN Junction plakoglobin OS=Homo sapiens OX=9606 GN=JUP PE=1 SV=3	16	12	12	12	17.2	17.2	17.2	745	12;3;3;3;3;1;1;1;1;1;1;1;1;1;1;1	12;3;3;3;3;1;1;1;1;1;1;1;1;1;1;1	12;3;3;3;3;1;1;1;1;1;1;1;1;1;1;1	745;235;276;295;297;367;702;715;737;744;752;774;779;780;783;781	81.744	0	34.268	49	-0.458466	1.20226	0.61751	0.344713	-1.248	-0.617943	-0.584246	0.0970325	24.9041	25.5832	26.1521	26.0417	25.522	24.3809	25.3563	25.5704	25.9405	24.9529	25.2593	25.2257	Discard	Keep	Discard	Discard	8	8	11	10	10
P15170-2;P15170-3;H3BR35;P15170;Q8IYD1;H3BSV8	P15170-2;P15170-3;H3BR35;P15170;Q8IYD1	Eukaryotic peptide chain release factor GTP-binding subunit ERF3A;Eukaryotic peptide chain release factor GTP-binding subunit ERF3B	GSPT1;GSPT2	sp|P15170-2|ERF3A_HUMAN Isoform of P15170, Isoform 2 of Eukaryotic peptide chain release factor GTP-binding subunit ERF3A OS=Homo sapiens OX=9606 GN=GSPT1;sp|P15170-3|ERF3A_HUMAN Isoform of P15170, Isoform 3 of Eukaryotic peptide chain release factor GTP-b	6	10	10	10	13.2	13.2	13.2	636	10;10;9;9;8;3	10;10;9;9;8;3	10;10;9;9;8;3	636;637;475;499;628;199	68.6	0	33.593	52	-0.279861	-0.0335827	0.067625	0.284712	-1.54032	-1.54475	-0.468788	-0.227995	25.0463	26.4024	26.5866	26.6823	26.5911	26.436	25.2277	26.6672	25.6965	26.5996	25.4557	26.3825	Discard	Discard	Discard	Discard	4	7	5	5	6
P15880;H0YEN5;E9PQD7;I3L404;E9PM36;E9PMM9;E9PPT0;H3BNG3;H0YE27	P15880;H0YEN5;E9PQD7;I3L404;E9PM36;E9PMM9	40S ribosomal protein S2	RPS2	sp|P15880|RS2_HUMAN 40S ribosomal protein S2 OS=Homo sapiens OX=9606 GN=RPS2 PE=1 SV=2;tr|H0YEN5|H0YEN5_HUMAN Isoform of P15880, 40S ribosomal protein S2 (Fragment) OS=Homo sapiens OX=9606 GN=RPS2 PE=1 SV=1;tr|E9PQD7|E9PQD7_HUMAN Isoform of P15880, 40S rib	9	15	15	15	47.4	47.4	47.4	293	15;14;10;9;9;9;6;1;1	15;14;10;9;9;9;6;1;1	15;14;10;9;9;9;6;1;1	293;195;235;155;209;218;197;44;63	31.324	0	78.489	237	0.389334	0.194363	-1.12916	0.268618	0.365461	0.0502243	-1.95126	0.753212	29.6548	29.7579	29.2893	29.3686	29.6046	29.5636	27.3191	27.3828	29.2703	28.5119	26.5659	27.1142	Discard	Discard	Discard	Discard	13	13	12	13	13
P15924;P15924-3;P15924-2	P15924;P15924-3;P15924-2	Desmoplakin	DSP	sp|P15924|DESP_HUMAN Desmoplakin OS=Homo sapiens OX=9606 GN=DSP PE=1 SV=3;sp|P15924-3|DESP_HUMAN Isoform of P15924, Isoform DSPIa of Desmoplakin OS=Homo sapiens OX=9606 GN=DSP;sp|P15924-2|DESP_HUMAN Isoform of P15924, Isoform DPII of Desmoplakin OS=Homo sa	3	49	49	49	16.2	16.2	16.2	2871	49;44;42	49;44;42	49;44;42	2871;2428;2272	331.77	0	140	151	-1.04958	0.737812	0.371429	0.891253	-3.07862	-1.6502	-1.27707	-0.802055	25.2975	25.6562	28.3761	26.7058	26.9477	24.9184	27.7859	26.8588	29.063	26.4873	28.588	25.9675	Discard	Discard	Discard	Discard	12	11	28	15	17
P15927;P15927-2;P15927-3;Q5TEJ7;Q5TEJ0	P15927;P15927-2;P15927-3;Q5TEJ7	Replication protein A 32 kDa subunit	RPA2	sp|P15927|RFA2_HUMAN Replication protein A 32 kDa subunit OS=Homo sapiens OX=9606 GN=RPA2 PE=1 SV=1;sp|P15927-2|RFA2_HUMAN Isoform of P15927, Isoform 2 of Replication protein A 32 kDa subunit OS=Homo sapiens OX=9606 GN=RPA2;sp|P15927-3|RFA2_HUMAN Isoform o	5	7	7	7	33.3	33.3	33.3	270	7;7;7;4;3	7;7;7;4;3	7;7;7;4;3	270;278;358;179;122	29.247	0	30.152	88	-0.0872345	-0.105967	-0.42988	-0.207054	0.471941	0.300802	-0.104103	0.0389156	26.8474	26.6381	26.3755	26.7253	26.5466	26.7441	26.2882	26.4986	26.3923	26.9285	26.2493	26.7057	Discard	Discard	Discard	Discard	7	7	6	6	7
P16989;P16989-2;P16989-3;A0A0D9SEI8	P16989;P16989-2;P16989-3	Y-box-binding protein 3	YBX3	sp|P16989|YBOX3_HUMAN Y-box-binding protein 3 OS=Homo sapiens OX=9606 GN=YBX3 PE=1 SV=4;sp|P16989-2|YBOX3_HUMAN Isoform of P16989, Isoform 2 of Y-box-binding protein 3 OS=Homo sapiens OX=9606 GN=YBX3;sp|P16989-3|YBOX3_HUMAN Isoform of P16989, Isoform 3 of	4	10	6	6	36	25	25	372	10;8;8;2	6;4;4;1	6;4;4;1	372;303;342;92	40.089	0	129.21	24	-0.345106	0.219296	3.85928	0.147818	0.108868	0.546146	-0.414663	-0.114525	24.675	24.2977	24.5662	24.6428	24.1289	24.0784	24.9218	23.8593	25.3365	20	25.0364	23.7115	Discard	Discard	Discard	Discard	9	9	9	9	9
P17612-2;P17612;Q15136;K7ERP6	P17612-2;P17612;Q15136;K7ERP6	cAMP-dependent protein kinase catalytic subunit alpha	PRKACA;KIN27	sp|P17612-2|KAPCA_HUMAN Isoform of P17612, Isoform 2 of cAMP-dependent protein kinase catalytic subunit alpha OS=Homo sapiens OX=9606 GN=PRKACA;sp|P17612|KAPCA_HUMAN cAMP-dependent protein kinase catalytic subunit alpha OS=Homo sapiens OX=9606 GN=PRKACA PE	4	6	6	1	12.5	12.5	3.5	343	6;6;4;4	6;6;4;4	1;1;1;1	343;351;207;251	39.821	0	17.787	33	0.880648	0.0949497	0.0650311	-0.0490246	0.556263	-0.00927353	-0.354313	-0.0678329	24.9428	25.114	24.3865	24.2334	24.9521	25.0191	24.2219	24.1579	24.5762	24.0929	24.2898	24.2069	Discard	Discard	Discard	Discard	5	4	5	5	5
P17655;P17655-2	P17655;P17655-2	Calpain-2 catalytic subunit	CAPN2	sp|P17655|CAN2_HUMAN Calpain-2 catalytic subunit OS=Homo sapiens OX=9606 GN=CAPN2 PE=1 SV=6;sp|P17655-2|CAN2_HUMAN Isoform of P17655, Isoform 2 of Calpain-2 catalytic subunit OS=Homo sapiens OX=9606 GN=CAPN2	2	6	6	6	7.6	7.6	7.6	700	6;5	6;5	6;5	700;622	79.994	0	15.724	39	0.262001	0.0215111	-0.0333881	-0.23621	-0.454315	-0.340851	-0.0115986	-0.0682011	25.1781	25.4577	25.6324	25.1957	25.5189	25.4362	25.1182	25.5397	25.1298	25.5731	25.1864	25.7759	Discard	Discard	Discard	Discard	4	3	4	4	4
P17844-2;P17844;J3KTA4;J3QRQ7;J3KRZ1;J3QSF1;J3QR02;J3KRX8;J3KTQ4;X6RLV5;J3QKN9	P17844-2;P17844;J3KTA4	Probable ATP-dependent RNA helicase DDX5	DDX5	sp|P17844-2|DDX5_HUMAN Isoform of P17844, Isoform 2 of Probable ATP-dependent RNA helicase DDX5 OS=Homo sapiens OX=9606 GN=DDX5;sp|P17844|DDX5_HUMAN Probable ATP-dependent RNA helicase DDX5 OS=Homo sapiens OX=9606 GN=DDX5 PE=1 SV=1;tr|J3KTA4|J3KTA4_HUMAN I	11	33	23	23	49.3	32.9	32.9	535	33;33;32;13;11;10;9;9;8;4;1	23;23;22;10;3;5;9;9;8;4;1	23;23;22;10;3;5;9;9;8;4;1	535;614;614;212;166;153;99;120;181;96;44	60.563	0	112.72	233	0.276268	0.207031	0.223129	0.0680847	1.25847	1.30231	0.114704	0.114971	28.861	27.8097	27.6025	27.5334	27.5587	27.6026	29.2569	28.819	29.1422	28.5959	29.1419	28.7509	Discard	Discard	Keep	Keep	26	25	25	26	27
P17858;P17858-2;F8WEU2;H0YIS9	P17858;P17858-2	ATP-dependent 6-phosphofructokinase, liver type	PFKL	sp|P17858|PFKAL_HUMAN ATP-dependent 6-phosphofructokinase, liver type OS=Homo sapiens OX=9606 GN=PFKL PE=1 SV=6;sp|P17858-2|PFKAL_HUMAN Isoform of P17858, Isoform 2 of ATP-dependent 6-phosphofructokinase, liver type OS=Homo sapiens OX=9606 GN=PFKL	4	34	30	28	40.9	35.1	32.9	780	34;31;2;1	30;28;2;1	28;26;2;0	780;827;42;97	85.018	0	323.31	500	-0.364429	-0.00154305	0.253933	0.0135117	0.431137	0.64786	-0.156824	-0.128227	30.6241	30.1781	30.193	30.5425	29.9762	30.1796	29.7489	30.1097	29.9057	29.8558	29.8771	30.0962	Discard	Discard	Discard	Discard	30	30	30	30	29
P17980;R4GNH3;E9PM69;E9PMD8;E9PKD5;E9PN50;E9PLG2	P17980;R4GNH3;E9PM69;E9PMD8;E9PKD5;E9PN50	26S protease regulatory subunit 6A	PSMC3	sp|P17980|PRS6A_HUMAN 26S proteasome regulatory subunit 6A OS=Homo sapiens OX=9606 GN=PSMC3 PE=1 SV=3;tr|R4GNH3|R4GNH3_HUMAN Isoform of P17980, 26S proteasome regulatory subunit 6A OS=Homo sapiens OX=9606 GN=PSMC3 PE=1 SV=1;tr|E9PM69|E9PM69_HUMAN Isoform o	7	19	19	19	53.8	53.8	53.8	439	19;18;17;12;12;10;7	19;18;17;12;12;10;7	19;18;17;12;12;10;7	439;423;397;301;311;257;184	49.203	0	113.07	137	0.167622	-0.0163212	0.263838	-0.0397816	-1.40073	-1.30269	0.254	-0.118027	26.7757	28.0808	28.1764	27.9131	28.0784	28.0971	25.5871	27.1313	25.3331	26.8675	25.7051	27.1711	Discard	Discard	Discard	Discard	15	17	15	14	18
P17987;E7EQR6;F5H282;E7ERF2;F5GZ03;F5H136;F5GZI8;F5H676;F5GYL4;F5H726;F5H7Y1	P17987;E7EQR6;F5H282;E7ERF2	T-complex protein 1 subunit alpha	TCP1	sp|P17987|TCPA_HUMAN T-complex protein 1 subunit alpha OS=Homo sapiens OX=9606 GN=TCP1 PE=1 SV=1;tr|E7EQR6|E7EQR6_HUMAN Isoform of P17987, T-complex protein 1 subunit alpha OS=Homo sapiens OX=9606 GN=TCP1 PE=1 SV=1;tr|F5H282|F5H282_HUMAN Isoform of P17987,	11	31	31	31	56.7	56.7	56.7	556	31;22;20;20;10;7;5;5;3;3;2	31;22;20;20;10;7;5;5;3;3;2	31;22;20;20;10;7;5;5;3;3;2	556;401;332;433;221;136;100;111;65;91;59	60.343	0	323.31	719	0.282732	0.20166	-0.518501	0.0383301	0.0520515	0.0620403	0.0637436	-0.0688362	30.7114	30.5863	30.6593	30.3036	30.6493	30.3846	30.5533	30.4175	30.4895	30.936	30.6221	30.3792	Discard	Discard	Discard	Discard	27	28	27	27	28
P18077;C9K025;F8WBS5;F8WB72	P18077;C9K025;F8WBS5;F8WB72	60S ribosomal protein L35a	RPL35A	sp|P18077|RL35A_HUMAN 60S ribosomal protein L35a OS=Homo sapiens OX=9606 GN=RPL35A PE=1 SV=2;tr|C9K025|C9K025_HUMAN Isoform of P18077, 60S ribosomal protein L35a (Fragment) OS=Homo sapiens OX=9606 GN=RPL35A PE=1 SV=1;tr|F8WBS5|F8WBS5_HUMAN Isoform of P1807	4	11	11	11	59.1	59.1	59.1	110	11;9;7;7	11;9;7;7	11;9;7;7	110;94;55;57	12.538	0	40.75	139	-0.041481	0.253395	-0.999157	0.171427	-0.455168	-0.537029	-0.433537	-0.26359	27.6191	27.875	28.0743	27.9164	28.1561	27.6216	27.406	27.4908	27.8395	28.4899	27.6696	27.3193	Discard	Discard	Discard	Discard	10	10	9	10	10
P18085;C9JAK5;C9JPM4;U3KQF2	P18085;C9JAK5;C9JPM4	ADP-ribosylation factor 4	ARF4	sp|P18085|ARF4_HUMAN ADP-ribosylation factor 4 OS=Homo sapiens OX=9606 GN=ARF4 PE=1 SV=3;tr|C9JAK5|C9JAK5_HUMAN Isoform of P18085, ADP-ribosylation factor 4 OS=Homo sapiens OX=9606 GN=ARF4 PE=1 SV=1;tr|C9JPM4|C9JPM4_HUMAN Isoform of P18085, ADP-ribosylatio	4	9	6	6	52.8	35.6	35.6	180	9;8;7;4	6;6;4;4	6;6;4;4	180;153;127;71	20.511	0	31.892	91	-0.213566	0.149279	-0.467581	-0.02075	-0.0565434	-0.0198498	-0.500277	0.0666962	28.1409	28.2394	28.1974	28.453	28.1607	28.0901	27.5025	27.4683	28.0028	27.9359	27.4358	27.4891	Discard	Discard	Discard	Discard	7	8	7	7	8
P18124;A8MUD9;C9JIJ5;C9JZ88	P18124;A8MUD9	60S ribosomal protein L7	RPL7	sp|P18124|RL7_HUMAN 60S ribosomal protein L7 OS=Homo sapiens OX=9606 GN=RPL7 PE=1 SV=1;tr|A8MUD9|A8MUD9_HUMAN Isoform of P18124, 60S ribosomal protein L7 OS=Homo sapiens OX=9606 GN=RPL7 PE=1 SV=1	4	18	18	18	44	44	44	248	18;14;6;5	18;14;6;5	18;14;6;5	248;208;99;88	29.225	0	134.66	192	0.207518	0.287731	0.191446	0.135159	-0.0778141	-0.193712	-0.796808	0.203232	29.4059	29.5	29.4838	29.2925	29.5997	29.2123	28.632	28.4196	29.4288	28.2282	28.4287	28.2845	Discard	Discard	Discard	Discard	16	15	16	15	16
P18206-2;P18206;P18206-3	P18206-2;P18206	Vinculin	VCL	sp|P18206-2|VINC_HUMAN Isoform of P18206, Isoform 1 of Vinculin OS=Homo sapiens OX=9606 GN=VCL;sp|P18206|VINC_HUMAN Vinculin OS=Homo sapiens OX=9606 GN=VCL PE=1 SV=4	3	14	14	14	14.8	14.8	14.8	1066	14;14;1	14;14;1	14;14;1	1066;1134;222	116.72	0	38.01	24	0.41334	-0.448345	0.181177	0.423977	0.512161	0.45866	0.0272045	0.179707	25.2417	24.9193	24.7296	24.5059	24.7831	25.3676	25.2511	25.4043	25.2239	25.2232	25.0714	24.9804	Discard	Discard	Discard	Discard	3	4	4	4	4
P19338;H7BY16;C9JYW2;C9JLB1;C9J1H7;C9JWL1	P19338;H7BY16	Nucleolin	NCL	sp|P19338|NUCL_HUMAN Nucleolin OS=Homo sapiens OX=9606 GN=NCL PE=1 SV=3;tr|H7BY16|H7BY16_HUMAN Isoform of P19338, Nucleolin (Fragment) OS=Homo sapiens OX=9606 GN=NCL PE=1 SV=8	6	18	18	18	26.6	26.6	26.6	710	18;10;2;2;2;2	18;10;2;2;2;2	18;10;2;2;2;2	710;296;141;151;166;170	76.613	0	186.5	91	0.896877	1.24878	0.294302	0.306953	1.77254	1.49774	-0.372126	0.0770092	28.0935	27.2529	26.321	26.356	26.5958	26.0041	26.4063	25.9514	26.7784	25.6571	26.3293	25.6445	Discard	Keep	Discard	Keep	18	14	13	10	13
P19525-2;P19525;F8WBH4;C9JZT2	P19525-2;P19525	Interferon-induced, double-stranded RNA-activated protein kinase	EIF2AK2	sp|P19525-2|E2AK2_HUMAN Isoform of P19525, Isoform 2 of Interferon-induced, double-stranded RNA-activated protein kinase OS=Homo sapiens OX=9606 GN=EIF2AK2;sp|P19525|E2AK2_HUMAN Interferon-induced, double-stranded RNA-activated protein kinase OS=Homo sapie	4	7	7	7	15.9	15.9	15.9	510	7;7;2;2	7;7;2;2	7;7;2;2	510;551;102;141	57.39	0	37.549	71	0.192448	-0.102457	-0.152411	-0.224449	0.708866	0.365015	0.12455	0.0881271	26.5085	26.2929	25.7997	26.1005	26.1435	26.3954	26.1554	26.2596	26.0309	26.412	26.0673	26.4841	Discard	Discard	Discard	Discard	7	6	7	7	6
P19623;K7EL89;K7EKM4;K7EQ47;K7ESL0	P19623	Spermidine synthase	SRM	sp|P19623|SPEE_HUMAN Spermidine synthase OS=Homo sapiens OX=9606 GN=SRM PE=1 SV=1	5	11	11	11	34.8	34.8	34.8	302	11;3;3;3;2	11;3;3;3;2	11;3;3;3;2	302;83;93;134;119	33.824	0	67.961	149	0.243999	0.12044	-0.0645084	-0.387009	-0.648079	-0.889282	-0.212564	-0.116392	27.2177	27.9509	27.8658	27.7069	28.107	27.8304	26.5652	27.7539	26.7778	27.8184	26.6816	28.1409	Discard	Discard	Discard	Discard	9	9	9	9	10
P20042	P20042	Eukaryotic translation initiation factor 2 subunit 2	EIF2S2	sp|P20042|IF2B_HUMAN Eukaryotic translation initiation factor 2 subunit 2 OS=Homo sapiens OX=9606 GN=EIF2S2 PE=1 SV=2	1	7	7	7	19.8	19.8	19.8	333	7	7	7	333	38.388	0	117.36	45	0.265936	-0.0903263	0.25322	0.209932	0.629122	0.395927	0.320503	0.457916	25.9857	25.653	25.3566	25.3871	25.5898	25.7433	24.3905	25.2783	24.07	25.0251	23.9326	25.0684	Discard	Discard	Discard	Discard	7	6	4	5	7
P20073-2;P20073	P20073-2;P20073	Annexin A7	ANXA7	sp|P20073-2|ANXA7_HUMAN Isoform of P20073, Isoform 2 of Annexin A7 OS=Homo sapiens OX=9606 GN=ANXA7;sp|P20073|ANXA7_HUMAN Annexin A7 OS=Homo sapiens OX=9606 GN=ANXA7 PE=1 SV=3	2	13	13	13	33.5	33.5	33.5	466	13;13	13;13	13;13	466;488	50.315	0	119.25	98	0.715712	-0.350176	-0.200386	-0.036171	1.25082	1.32667	0.0343342	0.149683	27.4985	26.5141	26.2476	25.7984	26.1718	26.8643	27.0901	27.2455	27.0558	27.4459	26.9404	27.2817	Discard	Discard	Keep	Keep	10	9	9	5	9
P20290-2;P20290;D6RDG3;H0Y9Y1	P20290-2;P20290	Transcription factor BTF3	BTF3	sp|P20290-2|BTF3_HUMAN Isoform of P20290, Isoform 2 of Transcription factor BTF3 OS=Homo sapiens OX=9606 GN=BTF3;sp|P20290|BTF3_HUMAN Transcription factor BTF3 OS=Homo sapiens OX=9606 GN=BTF3 PE=1 SV=1	4	5	5	5	45.1	45.1	45.1	162	5;4;2;1	5;4;2;1	5;4;2;1	162;206;109;86	17.699	0	44.359	18	0.348089	-0.19166	0.270342	-0.422142	-0.663826	-0.941662	0.190372	0.0350399	24.7892	25.5164	25.453	25.1683	25.7309	25.708	24.8724	25.2825	24.6821	25.0122	24.8374	25.7047	Discard	Discard	Discard	Discard	3	3	3	3	3
P20338;A0A087WYT5;P61018;P61018-2	P20338	Ras-related protein Rab-4A	RAB4A	sp|P20338|RAB4A_HUMAN Ras-related protein Rab-4A OS=Homo sapiens OX=9606 GN=RAB4A PE=1 SV=3	4	8	8	8	49.1	49.1	49.1	218	8;3;1;1	8;3;1;1	8;3;1;1	218;113;213;248	24.389	0	114.23	54	0.066515	0.273689	0.220406	-0.219862	0.353777	0.142218	-0.270786	0.448	25.9947	26.0544	25.641	25.9879	25.8525	25.7807	25.5534	25.4156	25.8242	25.1952	25.1054	25.6355	Discard	Discard	Discard	Discard	6	6	6	7	5
P20339-2;P20339	P20339-2;P20339	Ras-related protein Rab-5A	RAB5A	sp|P20339-2|RAB5A_HUMAN Isoform of P20339, Isoform 2 of Ras-related protein Rab-5A OS=Homo sapiens OX=9606 GN=RAB5A;sp|P20339|RAB5A_HUMAN Ras-related protein Rab-5A OS=Homo sapiens OX=9606 GN=RAB5A PE=1 SV=2	2	6	3	3	35.8	19.9	19.9	201	6;6	3;3	3;3	201;215	22.178	0	13.045	32	0.0956688	0.520864	0.678591	-0.0767174	-0.0622978	-0.000406265	0.192307	0.34276	25.463	25.3714	25.5253	25.2757	25.4634	24.8505	25.5541	25.0844	25.3618	24.4058	25.2113	25.1611	Discard	Discard	Discard	Discard	6	6	5	5	5
P20340-2;P20340;P20340-4;Q9NRW1;C9JU14;J3KR73;Q9NRW1-2;F5H3K7;F5GX61;Q53S08;P20340-3;C9J0I2;Q9H0N0	P20340-2;P20340;P20340-4;Q9NRW1;C9JU14;J3KR73;Q9NRW1-2	Ras-related protein Rab-6A;Ras-related protein Rab-6B	RAB6A;RAB6B	sp|P20340-2|RAB6A_HUMAN Isoform of P20340, Isoform 2 of Ras-related protein Rab-6A OS=Homo sapiens OX=9606 GN=RAB6A;sp|P20340|RAB6A_HUMAN Ras-related protein Rab-6A OS=Homo sapiens OX=9606 GN=RAB6A PE=1 SV=3;sp|P20340-4|RAB6A_HUMAN Isoform of P20340, Isofo	13	10	10	9	44.2	44.2	38.9	208	10;10;8;6;5;5;5;2;2;2;2;1;1	10;10;8;6;5;5;5;2;2;2;2;1;1	9;9;7;5;4;4;4;2;2;2;2;1;1	208;208;175;208;83;124;195;71;87;254;104;71;254	23.548	0	31.051	85	-0.292486	1.28392	-0.120892	0.245968	-0.0232334	-0.075388	-0.173014	0.479576	27.2879	27.0991	27.3111	27.3916	27.3633	25.8152	27.4635	26.9548	27.6365	27.0757	26.9839	26.7089	Discard	Keep	Discard	Discard	9	7	8	6	5
P21281;H0YC04;E5RGH6;H0YAT8;C9JL73;P15313;C9JNS9	P21281;H0YC04	V-type proton ATPase subunit B, brain isoform	ATP6V1B2	sp|P21281|VATB2_HUMAN V-type proton ATPase subunit B, brain isoform OS=Homo sapiens OX=9606 GN=ATP6V1B2 PE=1 SV=3;tr|H0YC04|H0YC04_HUMAN Isoform of P21281, V-type proton ATPase subunit B, brain isoform (Fragment) OS=Homo sapiens OX=9606 GN=ATP6V1B2 PE=1 SV	7	14	14	14	33.9	33.9	33.9	511	14;9;4;3;3;3;2	14;9;4;3;3;3;2	14;9;4;3;3;3;2	511;199;66;56;496;513;310	56.5	0	71.152	50	0.504688	0.0928326	0.41827	-0.512463	-0.968481	-1.07395	5.616	-0.523172	25.2069	26.12	26.1754	25.6153	26.2809	26.0272	25.616	26.1647	20	25.7465	26.1392	26.6772	Discard	Discard	Discard	Discard	7	8	9	8	8
P21333-2;P21333;Q60FE5;A0A087WWY3;F8WE98;O75369-5;O75369-4;O75369-6;O75369-3;O75369-2;O75369-9;O75369;O75369-8;Q14315-2;Q14315;H0Y5F3;H0Y5C6	P21333-2;P21333;Q60FE5;A0A087WWY3	Filamin-A	FLNA	sp|P21333-2|FLNA_HUMAN Isoform of P21333, Isoform 2 of Filamin-A OS=Homo sapiens OX=9606 GN=FLNA;sp|P21333|FLNA_HUMAN Filamin-A OS=Homo sapiens OX=9606 GN=FLNA PE=1 SV=4;tr|Q60FE5|Q60FE5_HUMAN Isoform of P21333, Filamin-A OS=Homo sapiens OX=9606 GN=FLNA PE	17	66	66	66	31.3	31.3	31.3	2639	66;66;65;60;15;4;4;4;4;4;4;4;4;4;4;3;3	66;66;65;60;15;4;4;4;4;4;4;4;4;4;4;3;3	66;66;65;60;15;4;4;4;4;4;4;4;4;4;4;3;3	2639;2647;2620;2315;604;2146;2150;2537;2561;2578;2591;2602;2633;2692;2725;232;281	280.01	0	323.31	284	-1.01671	0.339106	0.596989	0.126938	-3.68635	-1.34132	-0.135632	-0.556883	25.2022	27.916	28.8885	28.9328	26.5435	27.5769	27.8028	29.7088	27.9384	29.1119	28.3597	29.5819	Discard	Discard	Discard	Discard	12	33	40	39	25
P22059;H0YCV6	P22059	Oxysterol-binding protein 1	OSBP	sp|P22059|OSBP1_HUMAN Oxysterol-binding protein 1 OS=Homo sapiens OX=9606 GN=OSBP PE=1 SV=1	2	10	10	10	18.1	18.1	18.1	807	10;1	10;1	10;1	807;171	89.42	0	34.339	37	-0.050211	0.61178	0.204285	-0.560843	0.0941505	0.0260906	0.320568	0.0142765	25.6913	26.042	25.5972	26.0922	25.6652	25.4302	24.3733	25.0627	24.0527	24.8584	24.359	25.6235	Discard	Discard	Discard	Discard	8	8	9	9	8
P22102;P22102-2;F8WD69;C9JBJ1;C9JTV6;C9JKQ7;A0A140TA71;H7C366	P22102;P22102-2	Trifunctional purine biosynthetic protein adenosine-3;Phosphoribosylamine--glycine ligase;Phosphoribosylformylglycinamidine cyclo-ligase;Phosphoribosylglycinamide formyltransferase	GART	sp|P22102|PUR2_HUMAN Trifunctional purine biosynthetic protein adenosine-3 OS=Homo sapiens OX=9606 GN=GART PE=1 SV=1;sp|P22102-2|PUR2_HUMAN Isoform of P22102, Isoform Short of Trifunctional purine biosynthetic protein adenosine-3 OS=Homo sapiens OX=9606 GN	8	28	28	23	30.2	30.2	23.1	1010	28;14;9;7;7;5;4;2	28;14;9;7;7;5;4;2	23;9;4;2;2;0;4;2	1010;433;306;231;241;138;223;145	107.77	0	153.51	286	0.266964	-0.214785	0.00961494	-0.0210686	-0.359657	-0.498585	0.0843353	-0.0077877	27.5347	28.1426	27.8944	27.8757	28.0333	28.3574	28.3562	29.0454	28.2718	29.0358	28.3639	29.0665	Discard	Discard	Discard	Discard	20	21	21	19	20
P22234;P22234-2;E9PBS1;D6RF62	P22234;P22234-2;E9PBS1;D6RF62	Multifunctional protein ADE2;Phosphoribosylaminoimidazole-succinocarboxamide synthase;Phosphoribosylaminoimidazole carboxylase	PAICS	sp|P22234|PUR6_HUMAN Multifunctional protein ADE2 OS=Homo sapiens OX=9606 GN=PAICS PE=1 SV=3;sp|P22234-2|PUR6_HUMAN Isoform of P22234, Isoform 2 of Multifunctional protein ADE2 OS=Homo sapiens OX=9606 GN=PAICS;tr|E9PBS1|E9PBS1_HUMAN Isoform of P22234, Mult	4	20	20	20	39.5	39.5	39.5	425	20;20;19;14	20;20;19;14	20;20;19;14	425;432;413;333	47.079	0	137.85	223	-0.712048	-0.228342	0.224747	-0.143343	-1.21439	-1.47224	-0.0819645	-0.472435	27.5994	27.8081	28.8138	28.5201	29.0716	28.0364	27.8073	28.5371	27.8893	28.3124	28.2797	28.6805	Discard	Discard	Discard	Discard	16	12	16	15	16
P22314-2;P22314;Q5JRR6;Q5JRR9;Q5JRS0;Q5JRS2;Q5JRS1;Q5JRS3	P22314-2;P22314	Ubiquitin-like modifier-activating enzyme 1	UBA1	sp|P22314-2|UBA1_HUMAN Isoform of P22314, Isoform 2 of Ubiquitin-like modifier-activating enzyme 1 OS=Homo sapiens OX=9606 GN=UBA1;sp|P22314|UBA1_HUMAN Ubiquitin-like modifier-activating enzyme 1 OS=Homo sapiens OX=9606 GN=UBA1 PE=1 SV=3	8	24	24	24	29.1	29.1	29.1	1018	24;24;8;6;6;4;3;3	24;24;8;6;6;4;3;3	24;24;8;6;6;4;3;3	1018;1058;506;270;284;234;173;195	113.8	0	309.11	219	0.667912	-0.442259	0.357954	0.273771	0.861731	0.374067	-0.0991287	0.18852	28.1501	27.7307	27.2883	27.0628	27.776	28.173	28.2298	28.7297	28.3289	28.3717	28.0413	28.4559	Discard	Discard	Discard	Discard	20	18	18	17	19
Q32Q12;P22392-2;J3KPD9;P22392;E7ERL0;F6XY72;E5RHP0;O60361;C9K028	Q32Q12;P22392-2;J3KPD9;P22392;E7ERL0;F6XY72;E5RHP0;O60361	Nucleoside diphosphate kinase;Nucleoside diphosphate kinase B;Putative nucleoside diphosphate kinase	NME1-NME2;NME2;NME1;NME2P1	tr|Q32Q12|Q32Q12_HUMAN Isoform of P22392, Nucleoside diphosphate kinase OS=Homo sapiens OX=9606 GN=NME1-NME2 PE=1 SV=1;sp|P22392-2|NDKB_HUMAN Isoform of P22392, Isoform 3 of Nucleoside diphosphate kinase B OS=Homo sapiens OX=9606 GN=NME2;tr|J3KPD9|J3KPD9_H	9	8	8	2	42.5	42.5	6.8	292	8;8;7;7;6;4;4;4;3	8;8;7;7;6;4;4;4;3	2;2;1;2;0;1;0;2;0	292;267;197;152;139;82;82;137;60	32.642	0	88.474	138	0.0522175	0.385565	0.922756	0.181595	-1.02337	-1.37393	-0.451183	0.315996	26.9069	27.7275	27.9303	27.6753	28.2808	27.342	27.2049	28.1829	27.6561	27.2602	26.8889	28.0013	Discard	Discard	Discard	Discard	8	8	8	8	8
P22626;P22626-2;A0A087WUI2	P22626;P22626-2;A0A087WUI2	Heterogeneous nuclear ribonucleoproteins A2/B1	HNRNPA2B1	sp|P22626|ROA2_HUMAN Heterogeneous nuclear ribonucleoproteins A2/B1 OS=Homo sapiens OX=9606 GN=HNRNPA2B1 PE=1 SV=2;sp|P22626-2|ROA2_HUMAN Isoform of P22626, Isoform A2 of Heterogeneous nuclear ribonucleoproteins A2/B1 OS=Homo sapiens OX=9606 GN=HNRNPA2B1;t	3	6	6	6	17.6	17.6	17.6	353	6;5;4	6;5;4	6;5;4	353;341;261	37.429	0	19.538	39	0.355452	0.747715	0.0520802	1.8787	0.463512	1.112	-0.543255	0.138237	25.3597	24.7353	24.8962	24.3798	24.2477	23.9875	25.2516	25.6408	25.7948	25.5888	25.1133	23.7621	Discard	Keep	Discard	Keep	6	5	6	6	5
P23246;P23246-2;H0Y9K7	P23246;P23246-2	Splicing factor, proline- and glutamine-rich	SFPQ	sp|P23246|SFPQ_HUMAN Splicing factor, proline- and glutamine-rich OS=Homo sapiens OX=9606 GN=SFPQ PE=1 SV=2;sp|P23246-2|SFPQ_HUMAN Isoform of P23246, Isoform Short of Splicing factor, proline- and glutamine-rich OS=Homo sapiens OX=9606 GN=SFPQ	3	10	8	8	15.1	13.7	13.7	707	10;9;2	8;7;2	8;7;2	707;669;223	76.149	0	20.33	32	4.37571	-0.0865574	0.783344	0.468088	1.83621	1.74723	-0.91449	-0.205778	26.3595	24.3757	24.5232	20	24.6122	24.4623	25.7337	25.7319	26.6481	24.9486	25.9394	25.2638	Keep	Discard	Discard	Discard	6	4	3	2	4
P23258;Q9NRH3;K7EIS0;K7EKE5	P23258;Q9NRH3	Tubulin gamma-1 chain;Tubulin gamma-2 chain	TUBG1;TUBG2	sp|P23258|TBG1_HUMAN Tubulin gamma-1 chain OS=Homo sapiens OX=9606 GN=TUBG1 PE=1 SV=2;sp|Q9NRH3|TBG2_HUMAN Tubulin gamma-2 chain OS=Homo sapiens OX=9606 GN=TUBG2 PE=2 SV=1	4	14	14	14	28.8	28.8	28.8	451	14;11;6;3	14;11;6;3	14;11;6;3	451;451;265;135	51.169	0	147.57	182	0.0523281	0.244247	0.142033	0.0216084	0.421656	0.438627	-0.0195961	-0.112642	28.1988	27.9506	27.7771	27.8983	27.7601	27.7064	28.1977	27.8065	28.2173	27.6645	28.3103	27.7849	Discard	Discard	Discard	Discard	11	11	11	12	11
P23381-2;P23381;H0YJP3;G3V3H8;G3V3Y5;G3V423;G3V3P2;G3V227;G3V5U1;G3V456;G3V2Y7;G3V277	P23381-2;P23381;H0YJP3;G3V3H8;G3V3Y5	Tryptophan--tRNA ligase, cytoplasmic;T1-TrpRS;T2-TrpRS	WARS	sp|P23381-2|SYWC_HUMAN Isoform of P23381, Isoform 2 of Tryptophan--tRNA ligase, cytoplasmic OS=Homo sapiens OX=9606 GN=WARS;sp|P23381|SYWC_HUMAN Tryptophan--tRNA ligase, cytoplasmic OS=Homo sapiens OX=9606 GN=WARS PE=1 SV=2;tr|H0YJP3|H0YJP3_HUMAN Isoform o	12	6	6	6	17.7	17.7	17.7	430	6;6;3;3;3;1;1;1;1;1;1;1	6;6;3;3;3;1;1;1;1;1;1;1	6;6;3;3;3;1;1;1;1;1;1;1	430;471;185;223;226;140;150;152;153;154;177;212	48.851	0	16.638	15	-0.22884	-0.790363	-0.250267	-1.06984	0.201794	-0.098835	0.210333	-0.147945	23.3705	23.5041	23.1687	23.7329	23.4694	24.2945	23.2334	23.6992	23.0231	23.9495	23.3814	24.7691	Discard	Discard	Discard	Discard	3	3	3	2	2
P23396;P23396-2;E9PL09;E9PPU1;F2Z2S8;H0YCJ7;H0YF32;H0YEU2;E9PQ96;E9PJH4;E9PK82;E9PSF4;E9PQX2;H0YES8;E9PJN9	P23396;P23396-2;E9PL09;E9PPU1;F2Z2S8;H0YCJ7;H0YF32	40S ribosomal protein S3	RPS3	sp|P23396|RS3_HUMAN 40S ribosomal protein S3 OS=Homo sapiens OX=9606 GN=RPS3 PE=1 SV=2;sp|P23396-2|RS3_HUMAN Isoform of P23396, Isoform 2 of 40S ribosomal protein S3 OS=Homo sapiens OX=9606 GN=RPS3;tr|E9PL09|E9PL09_HUMAN Isoform of P23396, 40S ribosomal pr	15	31	31	31	88.9	88.9	88.9	243	31;29;28;20;19;18;17;15;12;12;12;8;3;1;1	31;29;28;20;19;18;17;15;12;12;12;8;3;1;1	31;29;28;20;19;18;17;15;12;12;12;8;3;1;1	243;259;231;158;117;135;123;171;91;115;128;103;44;33;36	26.688	0	256.55	713	0.111042	-0.0240402	-2.85854	0.00870514	-0.275326	-0.491489	-3.04272	-0.0513573	31.8886	32.2344	32.164	32.1233	32.3801	32.2584	28.8965	29.3265	31.9393	32.1851	28.9479	29.3178	Discard	Discard	Discard	Discard	29	30	30	30	30
P23528;G3V1A4;E9PP50;E9PK25;E9PLJ3;E9PS23;E9PQB7;Q9Y281-3;Q9Y281	P23528;G3V1A4;E9PP50;E9PK25;E9PLJ3;E9PS23;E9PQB7	Cofilin-1	CFL1	sp|P23528|COF1_HUMAN Cofilin-1 OS=Homo sapiens OX=9606 GN=CFL1 PE=1 SV=3;tr|G3V1A4|G3V1A4_HUMAN Isoform of P23528, Cofilin 1 (Non-muscle), isoform CRA_a OS=Homo sapiens OX=9606 GN=CFL1 PE=1 SV=1;tr|E9PP50|E9PP50_HUMAN Isoform of P23528, Cofilin-1 (Fragment	9	9	9	9	59.6	59.6	59.6	166	9;8;8;8;6;6;6;1;1	9;8;8;8;6;6;6;1;1	9;8;8;8;6;6;6;1;1	166;149;159;204;79;90;122;149;166	18.502	0	66.17	53	-0.234474	0.2171	0.984192	0.25655	-2.55976	-2.63229	0.0470238	1.26493	25.2854	27.6266	27.8451	27.8611	27.9176	27.4095	25.0461	27.3782	24.9991	26.394	23.7812	27.1217	Discard	Discard	Discard	Discard	3	7	7	6	7
P23610	P23610	Factor VIII intron 22 protein	F8A1	sp|P23610|F8I2_HUMAN Factor VIII intron 22 protein OS=Homo sapiens OX=9606 GN=F8A1 PE=1 SV=2	1	3	3	3	12.9	12.9	12.9	371	3	3	3	371	39.103	0	51.108	45	-0.107641	0.501949	1.15464	-0.172873	-0.295662	-1.1428	1.25695	0.298683	23.3507	24.7567	23.6464	24.8644	24.4935	24.2548	23.5492	24.0421	22.2923	22.8875	23.2505	24.215	Discard	Discard	Discard	Discard	3	3	2	3	2
P23919;P23919-2;H7C312;H7BZ20;G5E9E9;H7C3A4	P23919;P23919-2;H7C312;H7BZ20	Thymidylate kinase	DTYMK	sp|P23919|KTHY_HUMAN Thymidylate kinase OS=Homo sapiens OX=9606 GN=DTYMK PE=1 SV=4;sp|P23919-2|KTHY_HUMAN Isoform of P23919, Isoform 2 of Thymidylate kinase OS=Homo sapiens OX=9606 GN=DTYMK;tr|H7C312|H7C312_HUMAN Isoform of P23919, Thymidylate kinase (Frag	6	18	18	18	71.2	71.2	71.2	212	18;17;11;10;8;6	18;17;11;10;8;6	18;17;11;10;8;6	212;188;170;192;83;101	23.819	0	72.927	176	-0.173185	0.072546	-0.419838	-0.0156651	-1.03492	-1.0492	-0.0752468	0.206617	28.1595	28.9465	29.1944	29.1196	29.2087	28.8739	27.3118	27.5665	27.3871	27.9864	27.1052	27.5822	Discard	Discard	Discard	Discard	15	15	18	18	17
P23921;E9PL69;E9PP77;H0YCY7	P23921;E9PL69	Ribonucleoside-diphosphate reductase large subunit	RRM1	sp|P23921|RIR1_HUMAN Ribonucleoside-diphosphate reductase large subunit OS=Homo sapiens OX=9606 GN=RRM1 PE=1 SV=1;tr|E9PL69|E9PL69_HUMAN Isoform of P23921, Ribonucleoside-diphosphate reductase large subunit OS=Homo sapiens OX=9606 GN=RRM1 PE=1 SV=1	4	22	22	22	26.1	26.1	26.1	792	22;14;2;2	22;14;2;2	22;14;2;2	792;570;75;130	90.069	0	143.29	223	0.228157	-0.111509	-0.149731	-0.309351	-0.00671959	-0.00729942	0.0125618	0.416174	28.1495	28.3613	28.1562	28.1332	28.1568	28.4728	28.2037	28.4578	28.1912	28.6075	27.7876	28.7671	Discard	Discard	Discard	Discard	15	17	14	15	17
P24534;F8WF65;F2Z2G2;C9JZW3	P24534	Elongation factor 1-beta	EEF1B2	sp|P24534|EF1B_HUMAN Elongation factor 1-beta OS=Homo sapiens OX=9606 GN=EEF1B2 PE=1 SV=3	4	4	3	3	20.4	16.4	16.4	225	4;1;1;1	3;1;1;1	3;1;1;1	225;29;68;123	24.763	0	36.459	9	0.556629	-0.734894	0	0	-0.548834	-0.788881	-3.19003	0	23.5917	24.8434	24.1406	24.2867	24.3806	25.5782	20	20	23.19	20	20	20	Discard	Discard	Discard	Discard	2	2	2	2	2
P25205;P25205-2;J3KQ69;Q7Z6P5	P25205;P25205-2;J3KQ69	DNA replication licensing factor MCM3	MCM3	sp|P25205|MCM3_HUMAN DNA replication licensing factor MCM3 OS=Homo sapiens OX=9606 GN=MCM3 PE=1 SV=3;sp|P25205-2|MCM3_HUMAN Isoform of P25205, Isoform 2 of DNA replication licensing factor MCM3 OS=Homo sapiens OX=9606 GN=MCM3;tr|J3KQ69|J3KQ69_HUMAN Isoform	4	28	28	28	38.5	38.5	38.5	808	28;27;23;4	28;27;23;4	28;27;23;4	808;853;818;328	90.98	0	199.59	152	-0.375057	-0.214109	0.368132	0.0824432	0.916451	1.01343	-0.348818	0.00641251	27.9896	26.5764	27.0732	26.9515	26.9762	26.7905	27.6123	27.041	27.9611	26.6729	27.6059	26.9586	Discard	Discard	Discard	Keep	20	10	17	13	13
P25311;C9JEV0	P25311;C9JEV0	Zinc-alpha-2-glycoprotein	AZGP1	sp|P25311|ZA2G_HUMAN Zinc-alpha-2-glycoprotein OS=Homo sapiens OX=9606 GN=AZGP1 PE=1 SV=2;tr|C9JEV0|C9JEV0_HUMAN Isoform of P25311, Zinc-alpha-2-glycoprotein OS=Homo sapiens OX=9606 GN=AZGP1 PE=1 SV=1	2	9	9	9	38.3	38.3	38.3	298	9;6	9;6	9;6	298;227	34.258	0	30.913	39	-0.223719	0.326031	-4.83258	-4.51665	-1.21804	-1.37523	0	-4.13273	25.57	26.6963	26.7881	26.92	26.9453	26.3703	20	20	20	24.8326	24.1327	24.5167	Discard	Discard	Discard	Discard	5	9	9	8	8
P25398	P25398	40S ribosomal protein S12	RPS12	sp|P25398|RS12_HUMAN 40S ribosomal protein S12 OS=Homo sapiens OX=9606 GN=RPS12 PE=1 SV=3	1	8	8	8	60.6	60.6	60.6	132	8	8	8	132	14.515	0	66.994	82	-1.51092	-0.926043	-0.705427	0.213413	-2.35513	-2.23587	-1.5367	0.475405	26.6897	26.8584	29.0448	28.3693	28.9255	27.7844	25.6125	26.2553	27.1492	26.9607	25.1371	26.0418	Discard	Discard	Discard	Discard	7	8	8	8	8
P25685;P25685-2;M0R080;M0QYT3;M0QXK0;M0R1D6;M0QZD0;M0R128;A0A1B0GX60;Q9UDY4	P25685;P25685-2;M0R080	DnaJ homolog subfamily B member 1	DNAJB1	sp|P25685|DNJB1_HUMAN DnaJ homolog subfamily B member 1 OS=Homo sapiens OX=9606 GN=DNAJB1 PE=1 SV=4;sp|P25685-2|DNJB1_HUMAN Isoform of P25685, Isoform 2 of DnaJ homolog subfamily B member 1 OS=Homo sapiens OX=9606 GN=DNAJB1;tr|M0R080|M0R080_HUMAN Isoform o	10	16	16	16	44.7	44.7	44.7	340	16;14;11;7;7;5;5;3;3;1	16;14;11;7;7;5;5;3;3;1	16;14;11;7;7;5;5;3;3;1	340;240;183;116;162;91;107;79;80;337	38.044	0	100.96	134	-0.0776997	0.603518	-0.338936	-0.25886	-0.422497	-0.562958	-0.269691	-0.310814	26.5633	27.346	26.9858	27.4237	27.1262	26.7425	26.3969	25.9717	26.6665	26.3107	26.7077	26.2306	Discard	Discard	Discard	Discard	14	13	14	14	14
P25705-2;P25705;P25705-3;K7EK77;K7ENJ4;K7ERX7;K7EQH4;K7EJP1	P25705-2;P25705;P25705-3;K7EK77	ATP synthase subunit alpha, mitochondrial	ATP5A1	sp|P25705-2|ATPA_HUMAN Isoform of P25705, Isoform 2 of ATP synthase subunit alpha, mitochondrial OS=Homo sapiens OX=9606 GN=ATP5F1A;sp|P25705|ATPA_HUMAN ATP synthase subunit alpha, mitochondrial OS=Homo sapiens OX=9606 GN=ATP5F1A PE=1 SV=1;sp|P25705-3|ATPA	8	7	7	7	15.7	15.7	15.7	503	7;7;6;5;3;3;2;2	7;7;6;5;3;3;2;2	7;7;6;5;3;3;2;2	503;553;531;207;199;205;111;144	54.493	0	24.595	31	-0.938919	0.160727	0.798952	0.221601	-1.10085	0.290033	-0.0557613	0.00290489	24.7397	24.2101	25.8405	25.149	24.4497	24.0493	25.3667	25.5985	25.4225	24.7995	25.3638	25.3769	Discard	Discard	Discard	Discard	4	5	5	6	5
P25788-2;P25788;G3V3W4;G3V5N4	P25788-2;P25788;G3V3W4;G3V5N4	Proteasome subunit alpha type-3	PSMA3	sp|P25788-2|PSA3_HUMAN Isoform of P25788, Isoform 2 of Proteasome subunit alpha type-3 OS=Homo sapiens OX=9606 GN=PSMA3;sp|P25788|PSA3_HUMAN Proteasome subunit alpha type-3 OS=Homo sapiens OX=9606 GN=PSMA3 PE=1 SV=2;tr|G3V3W4|G3V3W4_HUMAN Isoform of P25788	4	3	3	3	16.1	16.1	16.1	248	3;3;2;2	3;3;2;2	3;3;2;2	248;255;36;54	27.647	0	24.735	9	-3.88213	-3.14933	0	0	-1.11192	-0.821638	0	0	22.8383	20	23.9502	23.8821	23.6599	23.1493	20	20	20	20	20	20	Discard	Discard	Discard	Discard	2	2	2	2	2
P25789;H0YN18;H0YMZ1;H0YL69;P25789-2;H0YMI6;H0YMA1;H0YKT8;H0YKS0;H0YLS6;H0YLC2	P25789;H0YN18;H0YMZ1;H0YL69;P25789-2;H0YMI6;H0YMA1;H0YKT8	Proteasome subunit alpha type-4;Proteasome subunit alpha type;Proteasome subunit beta type	PSMA4	sp|P25789|PSA4_HUMAN Proteasome subunit alpha type-4 OS=Homo sapiens OX=9606 GN=PSMA4 PE=1 SV=1;tr|H0YN18|H0YN18_HUMAN Isoform of P25789, Proteasome endopeptidase complex OS=Homo sapiens OX=9606 GN=PSMA4 PE=1 SV=1;tr|H0YMZ1|H0YMZ1_HUMAN Isoform of P25789,	11	8	8	8	29.1	29.1	29.1	261	8;7;6;6;6;5;5;4;3;2;2	8;7;6;6;6;5;5;4;3;2;2	8;7;6;6;6;5;5;4;3;2;2	261;230;220;236;190;183;209;181;122;125;174	29.483	0	20.585	71	-0.0525017	0.29484	-0.0803833	-0.189905	0.199038	0.0756531	-0.217049	0.061594	26.6433	26.6637	26.4443	26.7162	26.5677	26.3689	27.5825	26.3301	27.7995	26.4105	27.5209	26.52	Discard	Discard	Discard	Discard	4	4	4	4	4
P26196;Q8IV96	P26196	Probable ATP-dependent RNA helicase DDX6	DDX6	sp|P26196|DDX6_HUMAN Probable ATP-dependent RNA helicase DDX6 OS=Homo sapiens OX=9606 GN=DDX6 PE=1 SV=2	2	14	14	14	40.2	40.2	40.2	483	14;4	14;4	14;4	483;187	54.416	0	200.46	129	0.798759	-0.210026	0.94142	-0.161913	1.20315	1.21053	1.01473	0.427719	28.2138	27.1777	27.0106	26.3789	27.0032	27.3877	28.2447	27.7693	27.23	26.8278	27.817	27.9312	Discard	Discard	Keep	Keep	12	10	9	9	9
P26373;P26373-2;J3QSB4;H3BTH3;J3KS98;H3BUK8	P26373;P26373-2;J3QSB4	60S ribosomal protein L13	RPL13	sp|P26373|RL13_HUMAN 60S ribosomal protein L13 OS=Homo sapiens OX=9606 GN=RPL13 PE=1 SV=4;sp|P26373-2|RL13_HUMAN Isoform of P26373, Isoform 2 of 60S ribosomal protein L13 OS=Homo sapiens OX=9606 GN=RPL13;tr|J3QSB4|J3QSB4_HUMAN Isoform of P26373, 60S riboso	6	14	14	14	56.4	56.4	56.4	211	14;10;9;3;2;1	14;10;9;3;2;1	14;10;9;3;2;1	211;164;126;63;78;54	24.261	0	104.31	212	0.236744	0.193937	-0.0707989	0.0778313	0.228373	-0.191719	-0.790085	0.483969	29.2056	29.2799	28.9772	29.0432	29.3973	29.086	28.1737	28.1029	28.9638	28.1737	27.6897	28.0251	Discard	Discard	Discard	Discard	13	12	13	12	13
P26599;P26599-2;P26599-3;A0A0U1RRM4;A6NLN1;A0A0D9SF20;K7EK45;A0A087WUW5;A0A087WU68;K7EKJ7;K7ES59;K7ELW5	P26599;P26599-2;P26599-3;A0A0U1RRM4;A6NLN1;A0A0D9SF20	Polypyrimidine tract-binding protein 1	PTBP1	sp|P26599|PTBP1_HUMAN Polypyrimidine tract-binding protein 1 OS=Homo sapiens OX=9606 GN=PTBP1 PE=1 SV=1;sp|P26599-2|PTBP1_HUMAN Isoform of P26599, Isoform 2 of Polypyrimidine tract-binding protein 1 OS=Homo sapiens OX=9606 GN=PTBP1;sp|P26599-3|PTBP1_HUMAN	12	17	17	13	35	35	31.3	531	17;17;17;16;15;9;8;5;5;5;3;2	17;17;17;16;15;9;8;5;5;5;3;2	13;13;13;12;11;8;6;4;3;4;2;1	531;550;557;588;527;197;256;81;227;237;149;105	57.221	0	323.31	296	-0.00862122	-0.302	0.319811	-0.153866	1.2228	1.19644	0.50013	0.309547	30.0854	28.7942	28.8626	28.8028	28.8889	29.0962	30.648	30.0545	30.1478	29.7347	30.3384	30.2084	Discard	Discard	Keep	Keep	14	12	12	12	10
P26639;P26639-2;D6RCA5;D6R9F8;D6RDJ6;D6RBR8;D6RJ97;D6RHV7;D6RCS6	P26639;P26639-2	Threonine--tRNA ligase, cytoplasmic	TARS	sp|P26639|SYTC_HUMAN Threonine--tRNA ligase, cytoplasmic OS=Homo sapiens OX=9606 GN=TARS PE=1 SV=3;sp|P26639-2|SYTC_HUMAN Isoform of P26639, Isoform 2 of Threonine--tRNA ligase, cytoplasmic OS=Homo sapiens OX=9606 GN=TARS	9	12	12	11	18.1	18.1	17	723	12;12;2;2;2;1;1;1;1	12;12;2;2;2;1;1;1;1	11;11;2;2;2;1;1;1;1	723;756;118;129;131;50;55;56;66	83.434	0	66.625	43	0.265913	-0.154093	1.05166	-0.205763	-1.32054	-1.82832	4.0861	-0.182606	24.0737	25.699	25.3943	25.4331	25.9021	25.8531	24.0861	25.6694	20	24.6178	24.2687	25.8752	Keep	Discard	Discard	Discard	4	6	7	5	5
P26640;A0A140T936;A0A140T954;P26640-2;A2ABF4;A0A0G2JJT9;H0Y426;A0A140T904	P26640;A0A140T936	Valine--tRNA ligase	VARS	sp|P26640|SYVC_HUMAN Valine--tRNA ligase OS=Homo sapiens OX=9606 GN=VARS PE=1 SV=4;tr|A0A140T936|A0A140T936_HUMAN Isoform of P26640, Valine--tRNA ligase (Fragment) OS=Homo sapiens OX=9606 GN=VARS PE=1 SV=1	8	34	34	34	29	29	29	1264	34;31;11;10;5;5;3;2	34;31;11;10;5;5;3;2	34;31;11;10;5;5;3;2	1264;1183;366;297;174;174;288;95	140.47	0	323.31	338	0.699282	-0.249214	-0.208179	-0.160471	0.0419159	0.164419	0.644518	0.248816	28.8167	28.7806	28.7748	28.0813	28.6523	29.0298	29.2848	29.0891	28.6403	29.2973	29.036	29.2496	Discard	Discard	Discard	Discard	27	23	24	21	24
P26641;P26641-2	P26641;P26641-2	Elongation factor 1-gamma	EEF1G	sp|P26641|EF1G_HUMAN Elongation factor 1-gamma OS=Homo sapiens OX=9606 GN=EEF1G PE=1 SV=3;sp|P26641-2|EF1G_HUMAN Isoform of P26641, Isoform 2 of Elongation factor 1-gamma OS=Homo sapiens OX=9606 GN=EEF1G	2	23	23	23	42.1	42.1	42.1	437	23;22	23;22	23;22	437;487	50.118	0	259.66	420	0.0287743	-0.318012	-0.244535	0.139034	-0.220224	-0.335749	0.154787	0.0944176	29.9496	30.0728	30.1699	30.044	30.2854	30.3908	30.1235	30.4354	29.9687	30.6799	30.0291	30.2964	Discard	Discard	Discard	Discard	17	16	17	14	16
P27348;E9PG15;A2IDB2	P27348;E9PG15	14-3-3 protein theta	YWHAQ	sp|P27348|1433T_HUMAN 14-3-3 protein theta OS=Homo sapiens OX=9606 GN=YWHAQ PE=1 SV=1;tr|E9PG15|E9PG15_HUMAN Isoform of P27348, 14-3-3 protein theta (Fragment) OS=Homo sapiens OX=9606 GN=YWHAQ PE=1 SV=1	3	9	5	5	29	17.6	17.6	245	9;6;1	5;5;0	5;5;0	245;149;162	27.764	0	121.44	33	-0.0494041	0.356236	-0.316984	0.396318	-0.340919	-0.312145	-0.273237	0.179556	25.2729	25.4043	25.6138	25.4537	25.5851	25.048	25.8222	25.8975	26.0955	26.2145	25.6427	25.5012	Discard	Discard	Discard	Discard	7	7	7	6	6
X1WI28;P27635;F8W7C6;A0A087WV22;H7C123;H7C2C5;Q96L21;B8A6G2;A6QRI9;H7C2U2	X1WI28;P27635;F8W7C6;A0A087WV22;H7C123;H7C2C5	60S ribosomal protein L10	RPL10	tr|X1WI28|X1WI28_HUMAN Isoform of P27635, 60S ribosomal protein L10 (Fragment) OS=Homo sapiens OX=9606 GN=RPL10 PE=1 SV=7;sp|P27635|RL10_HUMAN 60S ribosomal protein L10 OS=Homo sapiens OX=9606 GN=RPL10 PE=1 SV=4;tr|F8W7C6|F8W7C6_HUMAN Isoform of P27635, 60	10	16	16	16	48.5	48.5	48.5	200	16;16;15;15;9;9;6;5;5;1	16;16;15;15;9;9;6;5;5;1	16;16;15;15;9;9;6;5;5;1	200;214;163;178;91;131;214;108;181;28	22.975	0	89.344	262	0.765051	0.341745	-0.673042	-0.137836	0.928246	0.488693	-0.157988	0.59	29.3336	29.029	28.4054	28.2639	28.8449	28.6872	28.9156	28.7806	29.0735	29.4536	28.3256	28.9184	Discard	Discard	Discard	Discard	11	12	10	11	12
P27694;I3L4R8;I3L524;I3L2M5	P27694	Replication protein A 70 kDa DNA-binding subunit;Replication protein A 70 kDa DNA-binding subunit, N-terminally processed	RPA1	sp|P27694|RFA1_HUMAN Replication protein A 70 kDa DNA-binding subunit OS=Homo sapiens OX=9606 GN=RPA1 PE=1 SV=2	4	20	20	20	37.7	37.7	37.7	616	20;9;4;4	20;9;4;4	20;9;4;4	616;313;124;153	68.137	0	137.63	231	0.0149117	-0.754221	-0.816545	-0.0645332	1.15995	1.08395	0.338169	0.0725784	28.5765	27.0205	27.4166	27.0056	27.4926	27.7747	28.5026	27.7658	28.1645	28.5823	28.4301	27.8303	Discard	Discard	Keep	Keep	15	12	15	12	14
P28066;P28066-2	P28066;P28066-2	Proteasome subunit alpha type-5	PSMA5	sp|P28066|PSA5_HUMAN Proteasome subunit alpha type-5 OS=Homo sapiens OX=9606 GN=PSMA5 PE=1 SV=3;sp|P28066-2|PSA5_HUMAN Isoform of P28066, Isoform 2 of Proteasome subunit alpha type-5 OS=Homo sapiens OX=9606 GN=PSMA5	2	8	8	8	43.2	43.2	43.2	241	8;5	8;5	8;5	241;183	26.411	0	22.308	40	-0.41547	0.0566235	0.104326	0.099432	-0.723936	-0.648987	-0.367821	0.104158	25.067	25.7599	25.7909	26.1754	25.716	25.7033	25.5463	25.9365	25.9141	25.8322	25.4422	25.8371	Discard	Discard	Discard	Discard	3	3	3	3	3
P28482;P28482-2	P28482;P28482-2	Mitogen-activated protein kinase 1	MAPK1	sp|P28482|MK01_HUMAN Mitogen-activated protein kinase 1 OS=Homo sapiens OX=9606 GN=MAPK1 PE=1 SV=3;sp|P28482-2|MK01_HUMAN Isoform of P28482, Isoform 2 of Mitogen-activated protein kinase 1 OS=Homo sapiens OX=9606 GN=MAPK1	2	10	10	7	33.6	33.6	25	360	10;8	10;8	7;5	360;316	41.389	0	36.358	77	0.292439	-0.289494	-0.437052	-0.240805	0.964279	0.434805	0.12582	0.141794	26.893	26.2064	25.9287	25.914	26.4582	26.4959	26.3958	26.4386	26.27	26.8756	26.254	26.6794	Discard	Discard	Discard	Discard	9	9	6	6	7
P29508;H0Y5H9;P29508-2;P48594;C9JZ65	P29508;H0Y5H9;P29508-2;P48594	Serpin B3;Serpin B4	SERPINB3;SERPINB4	sp|P29508|SPB3_HUMAN Serpin B3 OS=Homo sapiens OX=9606 GN=SERPINB3 PE=1 SV=2;tr|H0Y5H9|H0Y5H9_HUMAN Isoform of P48594, Serpin B4 (Fragment) OS=Homo sapiens OX=9606 GN=SERPINB4 PE=1 SV=1;sp|P29508-2|SPB3_HUMAN Isoform of P29508, Isoform 2 of Serpin B3 OS=Ho	5	7	7	7	16.2	16.2	16.2	390	7;6;6;6;2	7;6;6;6;2	7;6;6;6;2	390;371;338;390;211	44.564	0	26.995	44	-0.203537	0.623962	0.880415	0.344225	-1.80066	-1.28123	-0.506287	-0.053112	24.9706	26.0706	26.7713	26.2741	26.2519	25.4466	25.0437	25.5313	25.55	24.6509	25.0968	25.1871	Discard	Discard	Discard	Discard	3	6	6	6	5
P30041	P30041	Peroxiredoxin-6	PRDX6	sp|P30041|PRDX6_HUMAN Peroxiredoxin-6 OS=Homo sapiens OX=9606 GN=PRDX6 PE=1 SV=3	1	23	23	23	77.7	77.7	77.7	224	23	23	23	224	25.035	0	257.67	548	0.455009	-0.443203	-0.141319	-0.296867	1.01013	0.921286	0.384867	0.545015	31.3379	30.7929	30.3277	30.3379	30.4166	31.2361	30.9662	31.378	30.5814	31.5193	30.4212	31.6748	Discard	Discard	Keep	Discard	20	16	14	15	17
P30050;P30050-2	P30050;P30050-2	60S ribosomal protein L12	RPL12	sp|P30050|RL12_HUMAN 60S ribosomal protein L12 OS=Homo sapiens OX=9606 GN=RPL12 PE=1 SV=1;sp|P30050-2|RL12_HUMAN Isoform of P30050, Isoform 2 of 60S ribosomal protein L12 OS=Homo sapiens OX=9606 GN=RPL12	2	9	9	9	60	60	60	165	9;6	9;6	9;6	165;132	17.818	0	85.13	115	-0.120436	0.0401611	0.347651	0.141893	-0.793974	-0.629026	-0.236198	0.0092392	28.0283	28.4717	28.8223	28.5922	28.6573	28.4316	28.1488	28.2662	28.385	27.9185	28.1396	28.1243	Discard	Discard	Discard	Discard	6	7	7	6	6
P30153;B3KQV6;C9J9C1;E9PH38;P30154-4;P30154;P30154-2;E9PPI5;E9PNM7;E9PHZ6;P30154-5;P30154-3	P30153;B3KQV6;C9J9C1	Serine/threonine-protein phosphatase 2A 65 kDa regulatory subunit A alpha isoform	PPP2R1A	sp|P30153|2AAA_HUMAN Serine/threonine-protein phosphatase 2A 65 kDa regulatory subunit A alpha isoform OS=Homo sapiens OX=9606 GN=PPP2R1A PE=1 SV=4;tr|B3KQV6|B3KQV6_HUMAN Isoform of P30153, cDNA FLJ33169 fis, clone ADRGL2000384, highly similar to Serine/th	12	23	23	23	42.1	42.1	42.1	589	23;15;14;8;5;5;5;3;3;3;3;2	23;15;14;8;5;5;5;3;3;3;3;2	23;15;14;8;5;5;5;3;3;3;3;2	589;410;395;132;556;601;667;83;119;135;474;603	65.308	0	136.15	249	0.40716	-0.079586	-0.51733	-0.0327377	0.249304	0.214249	0.240475	0.0774632	28.317	28.3652	28.0677	27.958	28.1028	28.4448	28.4857	28.9388	28.2452	29.4562	28.4082	28.9716	Discard	Discard	Discard	Discard	16	17	17	17	17
P31025;Q5VSP4	P31025;Q5VSP4	Lipocalin-1;Putative lipocalin 1-like protein 1	LCN1;LCN1P1	sp|P31025|LCN1_HUMAN Lipocalin-1 OS=Homo sapiens OX=9606 GN=LCN1 PE=1 SV=1;sp|Q5VSP4|LC1L1_HUMAN Putative lipocalin 1-like protein 1 OS=Homo sapiens OX=9606 GN=LCN1P1 PE=5 SV=1	2	3	3	3	16.5	16.5	16.5	176	3;2	3;2	3;2	176;162	19.25	0	8.2617	27	-0.306095	0.350098	-0.0892143	-0.164392	-1.24062	-1.09486	-5.27707	-4.49515	24.5423	25.3909	25.7829	25.697	25.6372	25.0408	20	23.9545	25.2771	24.0437	24.4952	24.1189	Discard	Discard	Discard	Discard	2	2	2	2	2
P31151;Q86SG5	P31151	Protein S100-A7	S100A7	sp|P31151|S10A7_HUMAN Protein S100-A7 OS=Homo sapiens OX=9606 GN=S100A7 PE=1 SV=4	2	3	3	3	22.8	22.8	22.8	101	3;1	3;1	3;1	101;101	11.471	0	7.4844	17	-0.209988	0.0506001	0	0	-2.38222	-0.680424	0	0	23.502	23.9408	25.8843	24.1508	24.1825	23.8902	20	20	20	20	20	20	Discard	Discard	Discard	Discard	2	3	3	3	3
P31153;P31153-2;Q00266	P31153;P31153-2	S-adenosylmethionine synthase isoform type-2	MAT2A	sp|P31153|METK2_HUMAN S-adenosylmethionine synthase isoform type-2 OS=Homo sapiens OX=9606 GN=MAT2A PE=1 SV=1;sp|P31153-2|METK2_HUMAN Isoform of P31153, Isoform 2 of S-adenosylmethionine synthase isoform type-2 OS=Homo sapiens OX=9606 GN=MAT2A	3	13	13	13	30.4	30.4	30.4	395	13;9;1	13;9;1	13;9;1	395;299;395	43.66	0	35.251	86	0.104174	-0.308916	-1.23614	-0.548065	0.221445	0.163891	-0.100521	0.102598	25.9469	25.643	25.7254	25.5388	25.783	25.9519	27.3704	26.7227	27.4709	27.9589	27.2678	27.2708	Discard	Discard	Discard	Discard	5	3	3	3	4
P31350;P31350-2;A0A286YFD6;C9JXC1;A0A0C4DGZ6;H0YAV1;Q7LG56-4;Q7LG56-3;Q7LG56-2;Q7LG56;Q7LG56-6	P31350;P31350-2;A0A286YFD6;C9JXC1	Ribonucleoside-diphosphate reductase subunit M2	RRM2	sp|P31350|RIR2_HUMAN Ribonucleoside-diphosphate reductase subunit M2 OS=Homo sapiens OX=9606 GN=RRM2 PE=1 SV=1;sp|P31350-2|RIR2_HUMAN Isoform of P31350, Isoform 2 of Ribonucleoside-diphosphate reductase subunit M2 OS=Homo sapiens OX=9606 GN=RRM2;tr|A0A286Y	11	9	9	9	27.5	27.5	27.5	389	9;9;8;5;1;1;1;1;1;1;1	9;9;8;5;1;1;1;1;1;1;1	9;9;8;5;1;1;1;1;1;1;1	389;449;374;289;297;408;66;139;299;351;423	44.877	0	43.077	69	-0.0460663	0.0735855	0.0172024	0.0878544	0.673712	0.425152	0.118204	0.0876522	25.9881	25.6471	25.3144	25.6932	25.5629	25.5735	26.2874	25.8422	26.1692	25.825	26.1998	25.7544	Discard	Discard	Discard	Discard	5	5	5	5	5
P31689;P31689-2	P31689;P31689-2	DnaJ homolog subfamily A member 1	DNAJA1	sp|P31689|DNJA1_HUMAN DnaJ homolog subfamily A member 1 OS=Homo sapiens OX=9606 GN=DNAJA1 PE=1 SV=2;sp|P31689-2|DNJA1_HUMAN Isoform of P31689, Isoform 2 of DnaJ homolog subfamily A member 1 OS=Homo sapiens OX=9606 GN=DNAJA1	2	21	21	21	49.9	49.9	49.9	397	21;18	21;18	21;18	397;331	44.868	0	168.6	270	-0.549377	-0.0292606	-0.398472	0.028347	-0.57337	-0.386229	0.0746098	-0.00845337	28.4009	28.2804	28.9743	28.8298	28.7872	28.3097	29.2297	28.8901	29.1551	29.2886	29.2382	28.8618	Discard	Discard	Discard	Discard	11	11	12	11	11
P31944	P31944	Caspase-14;Caspase-14 subunit p17, mature form;Caspase-14 subunit p10, mature form;Caspase-14 subunit p20, intermediate form;Caspase-14 subunit p8, intermediate form	CASP14	sp|P31944|CASPE_HUMAN Caspase-14 OS=Homo sapiens OX=9606 GN=CASP14 PE=1 SV=2	1	8	8	8	29.8	29.8	29.8	242	8	8	8	242	27.679	0	59.759	40	-0.316545	0.900557	0.409836	0.356564	-1.35723	-1.49429	-0.826385	-0.227642	24.936	25.9077	26.2932	26.2242	26.4303	25.0071	25.5163	25.1836	26.3427	24.7738	25.744	24.8271	Discard	Discard	Discard	Discard	7	8	8	8	8
P31946-2;P31946;Q4VY20;A0A0J9YWZ2;Q4VY19;A0A0J9YWE8	P31946-2;P31946	14-3-3 protein beta/alpha;14-3-3 protein beta/alpha, N-terminally processed	YWHAB	sp|P31946-2|1433B_HUMAN Isoform of P31946, Isoform Short of 14-3-3 protein beta/alpha OS=Homo sapiens OX=9606 GN=YWHAB;sp|P31946|1433B_HUMAN 14-3-3 protein beta/alpha OS=Homo sapiens OX=9606 GN=YWHAB PE=1 SV=3	6	7	3	3	25.4	13.9	13.9	244	7;6;2;2;2;2	3;2;1;1;1;1	3;2;1;1;1;1	244;246;74;81;100;149	27.85	0	102.62	23	-4.22531	0	-0.0354939	0.175861	-0.345869	-0.260004	-0.320986	0.286055	23.9426	20	24.2885	24.2253	24.2026	20	24.6195	24.5784	24.9405	24.6139	24.3335	24.4026	Discard	Discard	Discard	Discard	4	4	4	3	3
P31947-2;P31947	P31947-2;P31947	14-3-3 protein sigma	SFN	sp|P31947-2|1433S_HUMAN Isoform of P31947, Isoform 2 of 14-3-3 protein sigma OS=Homo sapiens OX=9606 GN=SFN;sp|P31947|1433S_HUMAN 14-3-3 protein sigma OS=Homo sapiens OX=9606 GN=SFN PE=1 SV=1	2	7	5	5	29.6	21.3	21.3	216	7;7	5;5	5;5	216;248	24.336	0	18.317	20	-0.185337	0.218813	0	0	-6.14202	-4.5389	0	0	20	24.1529	26.142	24.3382	24.5389	23.9341	20	20	20	20	20	20	Discard	Discard	Discard	Discard	3	3	7	3	3
P31948;P31948-3;P31948-2;F5H783;F5GXD8;H0YGI8	P31948;P31948-3;P31948-2	Stress-induced-phosphoprotein 1	STIP1	sp|P31948|STIP1_HUMAN Stress-induced-phosphoprotein 1 OS=Homo sapiens OX=9606 GN=STIP1 PE=1 SV=1;sp|P31948-3|STIP1_HUMAN Isoform of P31948, Isoform 3 of Stress-induced-phosphoprotein 1 OS=Homo sapiens OX=9606 GN=STIP1;sp|P31948-2|STIP1_HUMAN Isoform of P31	6	13	13	13	26.5	26.5	26.5	543	13;12;12;6;5;1	13;12;12;6;5;1	13;12;12;6;5;1	543;519;590;236;138;137	62.639	0	41.948	89	-0.621319	0.560381	0.496069	0.676929	-1.65678	-1.90261	-0.584484	0.446507	25.8395	27.016	27.4963	27.6373	27.7421	26.4556	25.9606	27.0168	26.5451	26.5207	25.5141	26.3399	Discard	Discard	Discard	Discard	9	11	12	13	12
P32119;A6NIW5;P32119-2	P32119;A6NIW5	Peroxiredoxin-2	PRDX2	sp|P32119|PRDX2_HUMAN Peroxiredoxin-2 OS=Homo sapiens OX=9606 GN=PRDX2 PE=1 SV=5;tr|A6NIW5|A6NIW5_HUMAN Isoform of P32119, Peroxiredoxin 2, isoform CRA_a OS=Homo sapiens OX=9606 GN=PRDX2 PE=1 SV=2	3	12	11	11	42.4	36.9	36.9	198	12;6;3	11;6;3	11;6;3	198;136;142	21.892	0	35.815	136	0.261419	-0.220539	0.176834	-0.0941982	-0.65836	-1.17014	-0.677254	0.00879288	27.5706	28.3982	28.2289	28.1368	28.7407	28.6187	27.0253	28.7347	27.7025	28.5579	27.0165	28.8289	Discard	Discard	Discard	Discard	9	11	9	11	10
P33176	P33176	Kinesin-1 heavy chain	KIF5B	sp|P33176|KINH_HUMAN Kinesin-1 heavy chain OS=Homo sapiens OX=9606 GN=KIF5B PE=1 SV=1	1	15	15	11	18.6	18.6	13.8	963	15	15	11	963	109.68	0	85.992	82	-0.473486	-0.545502	0.106531	0.0432148	-0.401159	-0.810902	-0.00302696	0.0285187	25.7863	25.5374	26.1874	26.0109	26.5972	26.0829	26.461	26.1186	26.464	26.012	26.4324	26.0753	Discard	Discard	Discard	Discard	8	8	11	12	13
P33992;B1AHB1;B1AHB2;B1AHA9	P33992;B1AHB1	DNA replication licensing factor MCM5;DNA helicase	MCM5	sp|P33992|MCM5_HUMAN DNA replication licensing factor MCM5 OS=Homo sapiens OX=9606 GN=MCM5 PE=1 SV=5;tr|B1AHB1|B1AHB1_HUMAN Isoform of P33992, DNA helicase OS=Homo sapiens OX=9606 GN=MCM5 PE=1 SV=1	4	23	23	23	34.3	34.3	34.3	734	23;22;5;3	23;22;5;3	23;22;5;3	734;691;150;230	82.285	0	66.561	164	-0.434183	-0.129435	-0.0205307	-0.0132465	0.778288	0.667696	0.213017	0.306114	27.9732	27.0116	27.1949	27.4458	27.3055	27.141	27.5857	27.0704	27.3727	27.0909	27.2796	27.0837	Discard	Discard	Discard	Discard	19	14	17	15	20
P33993;P33993-3;P33993-2;C9J8M6	P33993;P33993-3	DNA replication licensing factor MCM7	MCM7	sp|P33993|MCM7_HUMAN DNA replication licensing factor MCM7 OS=Homo sapiens OX=9606 GN=MCM7 PE=1 SV=4;sp|P33993-3|MCM7_HUMAN Isoform of P33993, Isoform 3 of DNA replication licensing factor MCM7 OS=Homo sapiens OX=9606 GN=MCM7	4	31	31	31	52.6	52.6	52.6	719	31;22;14;6	31;22;14;6	31;22;14;6	719;543;389;183	81.307	0	208.23	410	-0.432018	-0.207592	0.209606	0.033329	-0.555367	-0.576981	0.0811214	0.132532	29.3895	29.6456	29.9449	30.0776	29.9665	29.8532	28.9904	29.0967	28.9093	28.887	28.8579	29.0633	Discard	Discard	Discard	Discard	26	24	28	28	27
P35244;B5MC59	P35244;B5MC59	Replication protein A 14 kDa subunit	RPA3	sp|P35244|RFA3_HUMAN Replication protein A 14 kDa subunit OS=Homo sapiens OX=9606 GN=RPA3 PE=1 SV=1;tr|B5MC59|B5MC59_HUMAN Isoform of P35244, Replication protein A 14 kDa subunit OS=Homo sapiens OX=9606 GN=RPA3 PE=1 SV=1	2	3	3	3	28.1	28.1	28.1	121	3;2	3;2	3;2	121;82	13.569	0	9.2716	32	-0.287252	-0.447746	0.321772	-0.229914	0.292719	-0.484198	-0.136883	0.347797	25.0429	24.6715	24.7502	24.9587	25.5271	25.1192	24.2282	24.8323	24.3651	24.5106	23.8804	25.0623	Discard	Discard	Discard	Discard	2	2	2	2	2
P35249;C9JZI1;P35249-2;C9J8M3;C9JTT7;C9JXZ7;C9JGY5;F8WE44;H7C1P0;C9JW34	P35249;C9JZI1;P35249-2;C9J8M3;C9JTT7	Replication factor C subunit 4	RFC4	sp|P35249|RFC4_HUMAN Replication factor C subunit 4 OS=Homo sapiens OX=9606 GN=RFC4 PE=1 SV=2;tr|C9JZI1|C9JZI1_HUMAN Isoform of P35249, Replication factor C subunit 4 OS=Homo sapiens OX=9606 GN=RFC4 PE=1 SV=1;sp|P35249-2|RFC4_HUMAN Isoform of P35249, Isofo	10	19	19	19	55.4	55.4	55.4	363	19;18;18;13;10;7;5;5;4;3	19;18;18;13;10;7;5;5;4;3	19;18;18;13;10;7;5;5;4;3	363;336;303;214;167;123;95;97;111;43	39.681	0	116.78	239	-0.276447	0.359911	-0.00966263	-0.0305634	0.390799	0.194239	-0.553513	-0.0313396	28.7677	28.4115	28.3769	28.688	28.5735	28.0516	28.3202	28.0596	28.8737	28.0693	28.3515	28.0902	Discard	Discard	Discard	Discard	16	16	16	16	16
P35250;P35250-2;A0A087WVY3;H7C5P4;H7C5P1;H7C5Q7;F8WC37;H7C5A0;H7C5G4;H7C5S7;H7C596	P35250;P35250-2;A0A087WVY3	Replication factor C subunit 2	RFC2	sp|P35250|RFC2_HUMAN Replication factor C subunit 2 OS=Homo sapiens OX=9606 GN=RFC2 PE=1 SV=3;sp|P35250-2|RFC2_HUMAN Isoform of P35250, Isoform 2 of Replication factor C subunit 2 OS=Homo sapiens OX=9606 GN=RFC2;tr|A0A087WVY3|A0A087WVY3_HUMAN Isoform of P3	11	18	18	18	53.7	53.7	53.7	354	18;15;12;8;2;2;2;2;2;1;1	18;15;12;8;2;2;2;2;2;1;1	18;15;12;8;2;2;2;2;2;1;1	354;320;251;198;52;75;77;87;101;28;120	39.157	0	94.833	133	-0.0223961	0.234217	0.437792	-0.0287209	0.628424	0.457994	0.0113621	0.125589	28.3194	27.9828	27.691	28.0052	27.8614	27.7486	28.1146	27.7788	28.1032	27.341	27.989	27.8075	Discard	Discard	Discard	Discard	14	15	14	14	13
P35270	P35270	Sepiapterin reductase	SPR	sp|P35270|SPRE_HUMAN Sepiapterin reductase OS=Homo sapiens OX=9606 GN=SPR PE=1 SV=1	1	8	8	8	37.9	37.9	37.9	261	8	8	8	261	28.048	0	46.216	40	0.719713	0.260138	0.680754	-0.215034	-0.308027	-0.936193	-0.0133705	0.204298	25.3803	26.5523	25.6883	25.8326	26.3165	26.2922	25.1219	26.1806	25.1352	25.4998	24.9176	26.3956	Discard	Discard	Discard	Discard	6	7	6	6	7
P35579;P35579-2;Q5BKV1;P35749-4;P35749-3;P35749;P35749-2;B1AH99;A0A2R8Y4C3;A0A0C4DFM8;A1L2Z2	P35579;P35579-2	Myosin-9	MYH9	sp|P35579|MYH9_HUMAN Myosin-9 OS=Homo sapiens OX=9606 GN=MYH9 PE=1 SV=4;sp|P35579-2|MYH9_HUMAN Isoform of P35579, Isoform 2 of Myosin-9 OS=Homo sapiens OX=9606 GN=MYH9	11	17	17	12	10.6	10.6	7.5	1960	17;13;2;2;2;2;2;1;1;1;1	17;13;2;2;2;2;2;1;1;1;1	12;8;2;0;0;0;0;1;0;0;0	1960;1382;218;1938;1945;1972;1979;103;371;508;638	226.53	0	55.779	30	0	-2.69967	0.204704	-0.151058	-1.06258	2.72846	-1.53262	-2.91852	22.7285	20	23.791	20	20	22.6997	24.2956	25.0655	25.8282	24.8608	27.2141	25.2166	Discard	Discard	Discard	Discard	3	1	4	1	1
P35606-2;P35606;D6R997;D6RBZ7;D6RCL6;D6RBG7;D6RBT6;H0YAC7;H0Y938	P35606-2;P35606	Coatomer subunit beta	COPB2	sp|P35606-2|COPB2_HUMAN Isoform of P35606, Isoform 2 of Coatomer subunit beta OS=Homo sapiens OX=9606 GN=COPB2;sp|P35606|COPB2_HUMAN Coatomer subunit beta OS=Homo sapiens OX=9606 GN=COPB2 PE=1 SV=2	9	25	25	25	32.8	32.8	32.8	877	25;25;5;4;4;4;4;3;1	25;25;5;4;4;4;4;3;1	25;25;5;4;4;4;4;3;1	877;906;152;77;86;89;111;118;177	99.045	0	147.79	261	-0.227358	0.282408	-0.045702	0.249279	-1.55157	-1.34384	0.018259	0.0348034	27.9782	29.1343	29.5298	29.3617	29.322	28.8519	27.1783	28.6714	27.16	28.7171	27.1435	28.4221	Discard	Discard	Discard	Discard	24	23	23	23	23
P35611;P35611-3;E7EV99;E7ENY0;P35611-2;P35611-6;A0A0A0MSR2;P35611-5;P35611-4;H0Y9H2;D6RF25;P35612;D6RJE2;D6RAH3;P35612-2;P35612-8;P35612-9;P35612-4;P35612-3	P35611;P35611-3;E7EV99;E7ENY0;P35611-2;P35611-6;A0A0A0MSR2;P35611-5;P35611-4;H0Y9H2	Alpha-adducin	ADD1	sp|P35611|ADDA_HUMAN Alpha-adducin OS=Homo sapiens OX=9606 GN=ADD1 PE=1 SV=2;sp|P35611-3|ADDA_HUMAN Isoform of P35611, Isoform 3 of Alpha-adducin OS=Homo sapiens OX=9606 GN=ADD1;tr|E7EV99|E7EV99_HUMAN Isoform of P35611, Alpha-adducin OS=Homo sapiens OX=960	19	6	6	5	9.4	9.4	8.4	737	6;6;5;5;5;5;4;4;4;3;2;2;1;1;1;1;1;1;1	6;6;5;5;5;5;4;4;4;3;2;2;1;1;1;1;1;1;1	5;5;5;5;5;5;4;4;4;3;2;1;1;1;1;1;1;1;1	737;768;632;663;631;662;400;511;662;444;142;726;69;137;559;574;575;587;643	80.954	0	27.628	16	0.159296	0.138773	-0.360468	-0.0202484	1.44456	1.61316	0.0159245	0.258589	25.785	24.4692	24.3405	24.3099	24.1719	24.3305	24.8014	24.3441	24.7855	24.7046	24.5428	24.3644	Discard	Discard	Keep	Keep	5	5	4	4	4
P35658-2;P35658-4;P35658;P35658-3;P35658-5;A0A0A0MSW3;H0YF36;H0YDS4	P35658-2;P35658-4;P35658;P35658-3;P35658-5;A0A0A0MSW3	Nuclear pore complex protein Nup214	NUP214	sp|P35658-2|NU214_HUMAN Isoform of P35658, Isoform 2 of Nuclear pore complex protein Nup214 OS=Homo sapiens OX=9606 GN=NUP214;sp|P35658-4|NU214_HUMAN Isoform of P35658, Isoform 4 of Nuclear pore complex protein Nup214 OS=Homo sapiens OX=9606 GN=NUP214;sp|P	8	14	14	14	7.7	7.7	7.7	2079	14;14;14;14;14;12;1;1	14;14;14;14;14;12;1;1	14;14;14;14;14;12;1;1	2079;2080;2090;2091;2093;1519;140;187	212.57	0	44.459	36	-1.12379	1.169	0.813107	0.414085	-0.286484	5.40464	-1.49594	-1.98732	25.4046	24.7991	25.6911	25.9229	20	23.6301	25.1401	25.1749	26.636	24.3618	27.1274	24.7608	Discard	Keep	Discard	Discard	3	4	4	4	1
P35998;A0A1W2PQS1;P35998-2;C9JLS9	P35998;A0A1W2PQS1;P35998-2	26S protease regulatory subunit 7	PSMC2	sp|P35998|PRS7_HUMAN 26S proteasome regulatory subunit 7 OS=Homo sapiens OX=9606 GN=PSMC2 PE=1 SV=3;tr|A0A1W2PQS1|A0A1W2PQS1_HUMAN Isoform of P35998, 26S proteasome regulatory subunit 7 OS=Homo sapiens OX=9606 GN=PSMC2 PE=1 SV=1;sp|P35998-2|PRS7_HUMAN Isof	4	29	29	29	60.7	60.7	60.7	433	29;25;18;10	29;25;18;10	29;25;18;10	433;400;296;130	48.633	0	323.31	387	-0.012188	0.0896759	0.0211163	0.00120735	-0.722525	-0.519176	-0.0907879	0.0269508	29.0068	29.595	29.7293	29.6072	29.5259	29.5053	28.92	28.8313	29.0108	28.8101	28.893	28.83	Discard	Discard	Discard	Discard	27	27	28	27	28
P36507;G5E9C7;M0R1B6	P36507;G5E9C7	Dual specificity mitogen-activated protein kinase kinase 2	MAP2K2	sp|P36507|MP2K2_HUMAN Dual specificity mitogen-activated protein kinase kinase 2 OS=Homo sapiens OX=9606 GN=MAP2K2 PE=1 SV=1;tr|G5E9C7|G5E9C7_HUMAN Isoform of P36507, Dual-specificity mitogen-activated protein kinase kinase 2 OS=Homo sapiens OX=9606 GN=MAP	3	20	20	7	41.8	41.8	19.8	400	20;12;4	20;12;4	7;5;3	400;303;104	44.424	0	323.31	247	-0.131094	-0.184715	0.556221	-0.0962238	0.349701	0.15131	0.0359497	0.130928	28.9205	28.7834	28.5708	28.9145	28.7692	28.9681	29.3197	29.2498	29.2837	28.6936	29.1887	29.3461	Discard	Discard	Discard	Discard	12	14	12	13	12
P36543-2;P36543;P36543-3;C9J8H1	P36543-2;P36543;P36543-3;C9J8H1	V-type proton ATPase subunit E 1	ATP6V1E1	sp|P36543-2|VATE1_HUMAN Isoform of P36543, Isoform 2 of V-type proton ATPase subunit E 1 OS=Homo sapiens OX=9606 GN=ATP6V1E1;sp|P36543|VATE1_HUMAN V-type proton ATPase subunit E 1 OS=Homo sapiens OX=9606 GN=ATP6V1E1 PE=1 SV=1;sp|P36543-3|VATE1_HUMAN Isofor	4	6	6	6	31.9	31.9	31.9	204	6;6;5;3	6;6;5;3	6;6;5;3	204;226;196;203	23.587	0	19.711	46	-0.16293	0.233759	0.680929	-0.441893	-1.79866	-2.00296	-0.313059	-0.33099	24.8121	26.3925	26.6108	26.5554	26.8151	26.1587	24.6069	26.0321	24.9199	25.3512	24.9379	26.474	Discard	Discard	Discard	Discard	6	6	6	6	6
P36578;H3BM89;H3BTP7;H3BU31	P36578;H3BM89;H3BTP7	60S ribosomal protein L4	RPL4	sp|P36578|RL4_HUMAN 60S ribosomal protein L4 OS=Homo sapiens OX=9606 GN=RPL4 PE=1 SV=5;tr|H3BM89|H3BM89_HUMAN Isoform of P36578, 60S ribosomal protein L4 OS=Homo sapiens OX=9606 GN=RPL4 PE=1 SV=1;tr|H3BTP7|H3BTP7_HUMAN Isoform of P36578, 60S ribosomal prot	4	24	24	24	51.8	51.8	51.8	427	24;15;14;10	24;15;14;10	24;15;14;10	427;333;170;171	47.697	0	103.63	158	0.748487	0.253052	-0.101822	0.270964	0.324669	0.147728	-1.146	0.0459881	28.0221	28.0797	27.6974	27.3313	27.8744	27.8267	26.3984	26.6176	27.5444	26.7195	26.3524	26.3467	Discard	Discard	Discard	Discard	21	22	17	18	19
P37198;M0QXN5;M0QX10;M0QYY0;M0QX13;M0QZL5;M0R1S1;M0QX64;M0R302	P37198;M0QXN5	Nuclear pore glycoprotein p62	NUP62	sp|P37198|NUP62_HUMAN Nuclear pore glycoprotein p62 OS=Homo sapiens OX=9606 GN=NUP62 PE=1 SV=3;tr|M0QXN5|M0QXN5_HUMAN Isoform of P37198, Nuclear pore glycoprotein p62 OS=Homo sapiens OX=9606 GN=NUP62 PE=1 SV=1	9	6	6	6	15.5	15.5	15.5	522	6;5;1;1;1;1;1;1;1	6;5;1;1;1;1;1;1;1	6;5;1;1;1;1;1;1;1	522;446;23;36;75;99;100;134;137	53.254	0	81.267	43	0.200487	0.233685	-0.260937	0.174339	0.326019	0.324749	0.0763988	0.0647469	26.3706	26.4148	26.0445	26.2143	26.0458	26.1811	26.1332	25.4937	26.0568	25.7547	26.0684	25.3194	Discard	Discard	Discard	Discard	4	4	3	5	5
P37802;X6RJP6;P37802-2;C9J5W6;Q9UI15	P37802;X6RJP6;P37802-2	Transgelin-2	TAGLN2	sp|P37802|TAGL2_HUMAN Transgelin-2 OS=Homo sapiens OX=9606 GN=TAGLN2 PE=1 SV=3;tr|X6RJP6|X6RJP6_HUMAN Isoform of P37802, Transgelin-2 (Fragment) OS=Homo sapiens OX=9606 GN=TAGLN2 PE=1 SV=1;sp|P37802-2|TAGL2_HUMAN Isoform of P37802, Isoform 2 of Transgelin-	5	10	10	10	52.3	52.3	52.3	199	10;9;9;1;1	10;9;9;1;1	10;9;9;1;1	199;187;220;115;199	22.391	0	81.047	58	0.358248	0.061615	0.462465	0.215467	0.174519	-0.798254	-0.61536	0.720495	26.1399	26.1038	25.9654	25.7455	26.9382	26.0422	25.2283	26.7042	25.8436	26.2418	24.5078	26.4888	Discard	Discard	Discard	Discard	6	5	4	5	7
P38606-2;P38606;C9JA17;C9JVW8	P38606-2;P38606	V-type proton ATPase catalytic subunit A	ATP6V1A	sp|P38606-2|VATA_HUMAN Isoform of P38606, Isoform 2 of V-type proton ATPase catalytic subunit A OS=Homo sapiens OX=9606 GN=ATP6V1A;sp|P38606|VATA_HUMAN V-type proton ATPase catalytic subunit A OS=Homo sapiens OX=9606 GN=ATP6V1A PE=1 SV=2	4	14	14	14	27.9	27.9	27.9	584	14;14;4;4	14;14;4;4	14;14;4;4	584;617;184;221	64.735	0	68.814	50	0.282652	-0.377975	0.814163	-0.381552	-0.509111	-0.726482	1.23034	-0.60663	24.8184	25.403	25.3275	25.1204	25.5449	25.781	26.3093	26.579	25.079	25.7649	26.9159	26.9606	Discard	Discard	Discard	Discard	7	8	7	7	7
P38919;I3L3H2;E9PBH4;F8WE11	P38919;I3L3H2	Eukaryotic initiation factor 4A-III;Eukaryotic initiation factor 4A-III, N-terminally processed	EIF4A3	sp|P38919|IF4A3_HUMAN Eukaryotic initiation factor 4A-III OS=Homo sapiens OX=9606 GN=EIF4A3 PE=1 SV=4;tr|I3L3H2|I3L3H2_HUMAN Isoform of P38919, Eukaryotic initiation factor 4A-III OS=Homo sapiens OX=9606 GN=EIF4A3 PE=1 SV=2	4	24	20	20	42.6	36.5	36.5	411	24;22;1;1	20;18;0;0	20;18;0;0	411;390;96;97	46.871	0	287.25	278	0.438305	-0.309473	-0.668282	-0.246143	0.689039	0.666164	0.269728	0.145226	29.1729	28.3534	28.4839	27.9151	28.5068	28.6629	29.0984	28.5279	28.8287	29.1962	28.9532	28.774	Discard	Discard	Discard	Discard	21	19	19	17	18
P39019;A0A075B6E2;M0R2L9;M0QXK4;M0QYF7;M0R140	P39019;A0A075B6E2	40S ribosomal protein S19	RPS19	sp|P39019|RS19_HUMAN 40S ribosomal protein S19 OS=Homo sapiens OX=9606 GN=RPS19 PE=1 SV=2;tr|A0A075B6E2|A0A075B6E2_HUMAN Isoform of P39019, 40S ribosomal protein S19 OS=Homo sapiens OX=9606 GN=RPS19 PE=1 SV=1	6	13	13	13	60	60	60	145	13;7;6;6;6;6	13;7;6;6;6;6	13;7;6;6;6;6	145;71;71;76;100;102	16.06	0	76.176	170	-0.512331	-0.151291	-1.61289	0.449135	-0.681282	-0.81811	-1.73938	-0.0971813	28.7127	29.1876	29.3939	29.6999	29.5308	29.3389	27.3823	27.6502	29.1217	29.2631	27.4795	27.2011	Discard	Discard	Discard	Discard	13	13	13	13	13
P39023;G5E9G0;B5MCW2;H7C422;H7C3M2;F8WCR1;Q92901	P39023;G5E9G0;B5MCW2;H7C422	60S ribosomal protein L3	RPL3	sp|P39023|RL3_HUMAN 60S ribosomal protein L3 OS=Homo sapiens OX=9606 GN=RPL3 PE=1 SV=2;tr|G5E9G0|G5E9G0_HUMAN Isoform of P39023, 60S ribosomal protein L3 OS=Homo sapiens OX=9606 GN=RPL3 PE=1 SV=1;tr|B5MCW2|B5MCW2_HUMAN Isoform of P39023, 60S ribosomal prot	7	19	19	19	34.5	34.5	34.5	403	19;16;10;10;7;5;3	19;16;10;10;7;5;3	19;16;10;10;7;5;3	403;351;272;305;261;180;407	46.108	0	69.968	162	0.721918	0.613766	-0.0753918	0.0701218	0.0803165	0.0812492	-0.83646	0.414753	28.3549	28.5202	28.2746	27.7983	28.2737	27.9064	27.1826	27.1117	28.0191	27.1871	26.7679	27.0416	Discard	Discard	Discard	Discard	18	18	16	16	18
P39748;P39748-2;I3L3E9;F5H1Y3;CON__sp|P01030|CO4_BOVIN	P39748;P39748-2;I3L3E9	Flap endonuclease 1	FEN1	sp|P39748|FEN1_HUMAN Flap endonuclease 1 OS=Homo sapiens OX=9606 GN=FEN1 PE=1 SV=1;sp|P39748-2|FEN1_HUMAN Isoform of P39748, Isoform FENMIT of Flap endonuclease 1 OS=Homo sapiens OX=9606 GN=FEN1;tr|I3L3E9|I3L3E9_HUMAN Isoform of P39748, Flap endonuclease 1	5	15	15	15	45.8	45.8	45.8	380	15;12;8;5;1	15;12;8;5;1	15;12;8;5;1	380;316;154;165;920	42.592	0	114.64	125	-0.00362015	-0.232264	-0.523165	-0.270832	1.36145	1.36717	-0.0608425	0.121241	29.2746	27.9017	27.9132	27.9053	27.9075	28.1339	28.2084	27.2019	28.2693	27.7251	28.0872	27.4727	Discard	Discard	Discard	Keep	9	10	9	7	8
P40227;P40227-2;J3KRI6	P40227;P40227-2	T-complex protein 1 subunit zeta	CCT6A	sp|P40227|TCPZ_HUMAN T-complex protein 1 subunit zeta OS=Homo sapiens OX=9606 GN=CCT6A PE=1 SV=3;sp|P40227-2|TCPZ_HUMAN Isoform of P40227, Isoform 2 of T-complex protein 1 subunit zeta OS=Homo sapiens OX=9606 GN=CCT6A	3	28	28	22	39.5	39.5	31.5	531	28;26;1	28;26;1	22;21;0	531;486;128	58.024	0	225.48	524	0.321148	0.0980453	-0.469313	0.110167	0.232126	0.106161	0.0647316	-0.152542	30.5103	30.3206	30.2782	29.9994	30.4042	30.2225	30.3704	30.4252	30.3056	30.8945	30.5229	30.3151	Discard	Discard	Discard	Discard	23	22	22	22	22
P40429;M0QYS1;Q8J015;Q6NVV1;M0QZU1;A0A096LPE0	P40429;M0QYS1;Q8J015	60S ribosomal protein L13a	RPL13A;RPL13a	sp|P40429|RL13A_HUMAN 60S ribosomal protein L13a OS=Homo sapiens OX=9606 GN=RPL13A PE=1 SV=2;tr|M0QYS1|M0QYS1_HUMAN Isoform of P40429, 60S ribosomal protein L13a (Fragment) OS=Homo sapiens OX=9606 GN=RPL13A PE=1 SV=2;tr|Q8J015|Q8J015_HUMAN Isoform of P4042	6	12	12	12	53.2	53.2	53.2	203	12;11;9;4;1;1	12;11;9;4;1;1	12;11;9;4;1;1	203;210;142;102;46;48	23.577	0	52.565	122	0.502798	0.406851	0.336163	0.230822	0.0275211	-0.194294	-0.683636	0.618092	28.3355	28.5988	28.308	28.096	28.5298	28.192	27.4835	27.1651	28.1671	26.8289	26.8654	26.9343	Discard	Discard	Discard	Discard	10	9	9	9	9
P40692;H0Y818;P40692-3;F2Z298;E9PF25;H0Y5L7;H0Y793;E7EUC9;P40692-2	P40692;H0Y818;P40692-3	DNA mismatch repair protein Mlh1	MLH1	sp|P40692|MLH1_HUMAN DNA mismatch repair protein Mlh1 OS=Homo sapiens OX=9606 GN=MLH1 PE=1 SV=1;tr|H0Y818|H0Y818_HUMAN Isoform of P40692, DNA mismatch repair protein Mlh1 (Fragment) OS=Homo sapiens OX=9606 GN=MLH1 PE=1 SV=1;sp|P40692-3|MLH1_HUMAN Isoform o	9	8	8	8	10.7	10.7	10.7	756	8;6;4;3;3;1;1;1;1	8;6;4;3;3;1;1;1;1	8;6;4;3;3;1;1;1;1	756;679;658;38;48;58;95;105;515	84.6	0	16.624	26	-0.355074	-0.165047	-0.461479	0.0612564	0.89852	0.939644	-0.4205	0.165016	25.747	24.5304	24.8485	24.8855	24.8074	24.6955	25.4152	23.8669	25.8357	24.3284	25.2502	23.8057	Discard	Discard	Discard	Discard	8	5	5	6	5
P40763-3;P40763-2;P40763;G8JLH9	P40763-3;P40763-2;P40763;G8JLH9	Signal transducer and activator of transcription 3;Signal transducer and activator of transcription	STAT3	sp|P40763-3|STAT3_HUMAN Isoform of P40763, Isoform 3 of Signal transducer and activator of transcription 3 OS=Homo sapiens OX=9606 GN=STAT3;sp|P40763-2|STAT3_HUMAN Isoform of P40763, Isoform Del-701 of Signal transducer and activator of transcription 3 OS=	4	12	12	12	18.3	18.3	18.3	722	12;12;12;8	12;12;12;8	12;12;12;8	722;769;770;672	83.125	0	126.7	50	0.286257	-1.07463	0.329996	-0.172209	1.32772	1.5676	0.658466	0.275387	26.1588	24.5913	24.831	24.305	24.5912	25.6659	26.6738	25.705	26.0154	25.375	26.3985	25.8772	Discard	Discard	Keep	Keep	6	7	4	4	6
P40937;P40937-2;F5H5S0;E9PEP3;C9JH72;F5H0U6;F5H304	P40937;P40937-2	Replication factor C subunit 5	RFC5	sp|P40937|RFC5_HUMAN Replication factor C subunit 5 OS=Homo sapiens OX=9606 GN=RFC5 PE=1 SV=1;sp|P40937-2|RFC5_HUMAN Isoform of P40937, Isoform 2 of Replication factor C subunit 5 OS=Homo sapiens OX=9606 GN=RFC5	7	15	15	15	47.9	47.9	47.9	340	15;14;4;3;3;2;1	15;14;4;3;3;2;1	15;14;4;3;3;2;1	340;319;104;99;104;139;63	38.496	0	153.47	128	0.0601845	0.384007	0.663689	-0.0813942	0.897736	0.550364	0.265635	0.102882	28.2871	27.7682	27.3894	27.708	27.7367	27.3842	28.0019	27.6306	27.7362	26.9669	27.899	27.7119	Discard	Discard	Discard	Discard	12	11	12	10	11
P40938;P40938-2;A0A087X270	P40938;P40938-2	Replication factor C subunit 3	RFC3	sp|P40938|RFC3_HUMAN Replication factor C subunit 3 OS=Homo sapiens OX=9606 GN=RFC3 PE=1 SV=2;sp|P40938-2|RFC3_HUMAN Isoform of P40938, Isoform 2 of Replication factor C subunit 3 OS=Homo sapiens OX=9606 GN=RFC3	3	14	14	14	36.5	36.5	36.5	356	14;13;2	14;13;2	14;13;2	356;305;103	40.556	0	172.52	161	0.242992	0.198614	0.759628	0.0991135	1.31917	0.894796	-0.12007	-0.00751686	28.2925	27.3577	26.9733	27.1148	27.3977	27.1591	28.2863	27.8005	28.4063	27.0408	28.2938	27.7013	Discard	Discard	Discard	Discard	13	11	12	11	12
P41091;Q2VIR3;Q2VIR3-2;H7BZU1	P41091;Q2VIR3;Q2VIR3-2	Eukaryotic translation initiation factor 2 subunit 3;Putative eukaryotic translation initiation factor 2 subunit 3-like protein	EIF2S3;EIF2S3L	sp|P41091|IF2G_HUMAN Eukaryotic translation initiation factor 2 subunit 3 OS=Homo sapiens OX=9606 GN=EIF2S3 PE=1 SV=3;sp|Q2VIR3|IF2GL_HUMAN Eukaryotic translation initiation factor 2 subunit 3B OS=Homo sapiens OX=9606 GN=EIF2S3B PE=2 SV=2;sp|Q2VIR3-2|IF2GL	4	14	14	14	37.1	37.1	37.1	472	14;13;10;5	14;13;10;5	14;13;10;5	472;472;466;183	51.109	0	173.71	127	0.0358238	-0.0718555	-0.103374	-0.00912094	-0.144339	-0.185394	-0.217171	0.0387173	27.4551	27.526	27.5994	27.4902	27.6404	27.5979	26.9103	27.5998	27.1275	27.7032	26.8716	27.6089	Discard	Discard	Discard	Discard	9	9	9	9	9
P41214;P41214-2;A0A087X1L6;Q5SY38	P41214;P41214-2	Eukaryotic translation initiation factor 2D	EIF2D	sp|P41214|EIF2D_HUMAN Eukaryotic translation initiation factor 2D OS=Homo sapiens OX=9606 GN=EIF2D PE=1 SV=3;sp|P41214-2|EIF2D_HUMAN Isoform of P41214, Isoform 2 of Eukaryotic translation initiation factor 2D OS=Homo sapiens OX=9606 GN=EIF2D	4	4	4	4	7.9	7.9	7.9	584	4;3;1;1	4;3;1;1	4;3;1;1	584;460;62;270	64.706	0	15.199	11	-0.133728	-0.411314	0	0	1.16182	1.16066	0	0	24.7233	23.4487	23.5615	23.5824	23.5627	23.86	20	20	20	20	20	20	Discard	Discard	Keep	Keep	4	2	3	2	2
P41240;H3BUM9;H3BU69	P41240	Tyrosine-protein kinase CSK	CSK	sp|P41240|CSK_HUMAN Tyrosine-protein kinase CSK OS=Homo sapiens OX=9606 GN=CSK PE=1 SV=1	3	7	7	7	14.7	14.7	14.7	450	7;2;1	7;2;1	7;2;1	450;110;68	50.704	0	15.702	36	4.97053	-0.376526	0.355829	-0.114271	-4.3143	-4.93107	0.520372	0.455946	20	24.9705	24.3143	20	24.9311	25.3471	25.1409	25.459	24.6205	25.1032	24.685	25.5733	Keep	Discard	Discard	Discard	2	2	2	1	2
P41252;A0A0A0MSX9;J3KR24;Q5TCD1;Q5TCC6;Q5TCC9	P41252;A0A0A0MSX9;J3KR24	Isoleucine--tRNA ligase, cytoplasmic	IARS	sp|P41252|SYIC_HUMAN Isoleucine--tRNA ligase, cytoplasmic OS=Homo sapiens OX=9606 GN=IARS PE=1 SV=2;tr|A0A0A0MSX9|A0A0A0MSX9_HUMAN Isoform of P41252, Isoleucine--tRNA ligase, cytoplasmic OS=Homo sapiens OX=9606 GN=IARS PE=1 SV=1;tr|J3KR24|J3KR24_HUMAN Isof	6	44	44	44	33	33	33	1262	44;43;41;9;4;1	44;43;41;9;4;1	44;43;41;9;4;1	1262;1242;1152;330;174;72	144.5	0	269.5	576	0.0859795	-0.0562782	-0.204962	-0.0896683	-0.13294	0.195265	-0.242472	-0.155762	29.7918	29.8382	29.9248	29.7522	29.5966	29.8944	28.8243	29.4052	29.0668	29.6101	28.9801	29.4948	Discard	Discard	Discard	Discard	40	39	40	37	37
P42166;G5E972;P42167-3;P42167-2;P42167;H0YJH7	P42166	Lamina-associated polypeptide 2, isoform alpha;Thymopoietin;Thymopentin	TMPO	sp|P42166|LAP2A_HUMAN Lamina-associated polypeptide 2, isoform alpha OS=Homo sapiens OX=9606 GN=TMPO PE=1 SV=2	6	42	42	42	63.4	63.4	63.4	694	42;10;10;10;10;2	42;10;10;10;10;2	42;10;10;10;10;2	694;414;248;345;454;237	75.491	0	323.31	483	-0.473688	0.0230236	0.819956	0.0736828	2.36674	2.17718	0.254805	-0.0452404	29.974	27.8798	27.6073	28.3535	27.7969	27.8568	31.3352	28.388	31.0804	27.568	31.3804	28.3143	Discard	Discard	Keep	Discard	29	21	19	24	23
P42224-2;P42224;J3KPM9;E7EPD2;D2KFR9;E7ENM1;E9PH66	P42224-2;P42224;J3KPM9	Signal transducer and activator of transcription 1-alpha/beta;Signal transducer and activator of transcription	STAT1	sp|P42224-2|STAT1_HUMAN Isoform of P42224, Isoform Beta of Signal transducer and activator of transcription 1-alpha/beta OS=Homo sapiens OX=9606 GN=STAT1;sp|P42224|STAT1_HUMAN Signal transducer and activator of transcription 1-alpha/beta OS=Homo sapiens OX	7	8	8	8	12.8	12.8	12.8	712	8;8;7;3;3;2;1	8;8;7;3;3;2;1	8;8;7;3;3;2;1	712;750;714;180;193;150;69	83.042	0	25.384	22	4.22898	-0.539623	-0.28199	-0.3356	0.371887	0.628803	0.565012	-0.14476	24.792	24.229	24.4201	20	24.1632	24.7686	24.3729	24.7357	23.8078	25.0177	24.5176	25.0713	Discard	Discard	Discard	Discard	3	3	3	1	2
P42285;H0YAC4;H0Y8U3	P42285	Superkiller viralicidic activity 2-like 2	SKIV2L2	sp|P42285|MTREX_HUMAN Exosome RNA helicase MTR4 OS=Homo sapiens OX=9606 GN=MTREX PE=1 SV=3	3	11	11	11	10.6	10.6	10.6	1042	11;1;1	11;1;1	11;1;1	1042;72;88	117.8	0	30.624	55	0.0910473	-1.08461	-0.394276	-0.0778885	0.208588	-0.0173931	0.323671	0.448261	25.6167	24.9758	25.4081	24.8847	25.6341	26.0604	25.402	25.5736	25.0783	25.9679	24.9537	25.6515	Discard	Discard	Discard	Discard	7	6	6	6	8
P42677	P42677	40S ribosomal protein S27	RPS27	sp|P42677|RS27_HUMAN 40S ribosomal protein S27 OS=Homo sapiens OX=9606 GN=RPS27 PE=1 SV=3	1	9	9	4	50	50	20.2	84	9	9	4	84	9.461	0	73.525	269	-0.121168	0.537676	-0.772963	0.227116	-0.0393848	-0.180695	-1.40379	-0.264072	29.9698	30.333	30.0092	30.4541	30.1505	29.7953	30.3965	30.9991	31.8003	31.772	30.6606	30.772	Discard	Discard	Discard	Discard	7	7	7	7	7
P42766;F2Z388	P42766;F2Z388	60S ribosomal protein L35	RPL35	sp|P42766|RL35_HUMAN 60S ribosomal protein L35 OS=Homo sapiens OX=9606 GN=RPL35 PE=1 SV=2;tr|F2Z388|F2Z388_HUMAN Isoform of P42766, 60S ribosomal protein L35 OS=Homo sapiens OX=9606 GN=RPL35 PE=1 SV=1	2	8	8	8	43.9	43.9	43.9	123	8;5	8;5	8;5	123;96	14.551	0	47.416	62	0.442039	0.18396	0.370287	0.415594	0.282814	-0.00220108	-0.570911	0.719688	26.8129	27.1718	26.5301	26.7297	26.8151	26.9878	26.2404	26.5659	26.8113	26.1956	25.5207	26.1503	Discard	Discard	Discard	Discard	7	7	7	6	7
P43246;A0A2R8YFH0;E9PHA6;A0A2R8Y6P0;A0A2R8YG02;P43246-2;A0A2R8Y7S8;C9J809;A0A2R8Y713	P43246;A0A2R8YFH0;E9PHA6;A0A2R8Y6P0;A0A2R8YG02;P43246-2;A0A2R8Y7S8	DNA mismatch repair protein Msh2	MSH2	sp|P43246|MSH2_HUMAN DNA mismatch repair protein Msh2 OS=Homo sapiens OX=9606 GN=MSH2 PE=1 SV=1;tr|A0A2R8YFH0|A0A2R8YFH0_HUMAN Isoform of P43246, DNA mismatch repair protein OS=Homo sapiens OX=9606 GN=MSH2 PE=1 SV=1;tr|E9PHA6|E9PHA6_HUMAN Isoform of P43246	9	38	38	38	38.7	38.7	38.7	934	38;34;34;34;34;34;27;5;4	38;34;34;34;34;34;27;5;4	38;34;34;34;34;34;27;5;4	934;918;921;924;938;868;558;140;168	104.74	0	273	506	-0.246178	0.019001	-0.165106	-0.217861	-0.329258	-0.108335	-0.0373859	-0.434006	30.008	30.0945	30.3372	30.3406	30.1163	30.0755	29.2713	29.2661	29.3086	29.4312	29.7053	29.4839	Discard	Discard	Discard	Discard	35	32	34	33	33
P43490;A0A0C4DFS8;C9JF35;C9JG65	P43490;A0A0C4DFS8	Nicotinamide phosphoribosyltransferase	NAMPT	sp|P43490|NAMPT_HUMAN Nicotinamide phosphoribosyltransferase OS=Homo sapiens OX=9606 GN=NAMPT PE=1 SV=1;tr|A0A0C4DFS8|A0A0C4DFS8_HUMAN Isoform of P43490, Nicotinamide phosphoribosyltransferase OS=Homo sapiens OX=9606 GN=NAMPT PE=1 SV=1	4	20	20	20	42.8	42.8	42.8	491	20;15;1;1	20;15;1;1	20;15;1;1	491;368;60;88	55.52	0	197.38	359	-0.202379	0.0228405	0.592474	0.0948334	0.255625	0.39867	0.2222	-0.00368118	28.9311	28.9294	28.6755	29.1318	28.5324	28.9066	29.6754	29.7734	29.4532	29.1809	29.6791	29.6785	Discard	Discard	Discard	Discard	17	18	18	18	18
P43686;P43686-2	P43686;P43686-2	26S protease regulatory subunit 6B	PSMC4	sp|P43686|PRS6B_HUMAN 26S proteasome regulatory subunit 6B OS=Homo sapiens OX=9606 GN=PSMC4 PE=1 SV=2;sp|P43686-2|PRS6B_HUMAN Isoform of P43686, Isoform 2 of 26S proteasome regulatory subunit 6B OS=Homo sapiens OX=9606 GN=PSMC4	2	17	17	17	42.3	42.3	42.3	418	17;16	17;16	17;16	418;387	47.366	0	100.62	231	0.0465927	-0.0866604	-0.706129	-0.255632	-1.12545	-0.995132	-0.12887	-0.0518608	27.9773	28.8352	29.1027	28.7886	28.9724	28.9219	27.4304	27.8561	27.5592	28.5623	27.4822	28.1118	Discard	Discard	Discard	Discard	16	17	17	17	17
P45974-2;P45974;F5H571	P45974-2;P45974	Ubiquitin carboxyl-terminal hydrolase 5	USP5	sp|P45974-2|UBP5_HUMAN Isoform of P45974, Isoform Short of Ubiquitin carboxyl-terminal hydrolase 5 OS=Homo sapiens OX=9606 GN=USP5;sp|P45974|UBP5_HUMAN Ubiquitin carboxyl-terminal hydrolase 5 OS=Homo sapiens OX=9606 GN=USP5 PE=1 SV=2	3	11	11	11	16.2	16.2	16.2	835	11;11;1	11;11;1	11;11;1	835;858;137	93.307	0	43.99	62	-0.13513	-0.215052	0.067234	-0.0686264	-0.273914	-0.264074	0.278374	-0.0696964	25.3021	25.3461	25.576	25.4812	25.5662	25.5611	25.3731	25.5648	25.0947	25.4976	25.4428	25.6334	Discard	Discard	Discard	Discard	5	5	6	5	6
P45985;P45985-2;R4GN37	P45985;P45985-2	Dual specificity mitogen-activated protein kinase kinase 4	MAP2K4	sp|P45985|MP2K4_HUMAN Dual specificity mitogen-activated protein kinase kinase 4 OS=Homo sapiens OX=9606 GN=MAP2K4 PE=1 SV=1;sp|P45985-2|MP2K4_HUMAN Isoform of P45985, Isoform 2 of Dual specificity mitogen-activated protein kinase kinase 4 OS=Homo sapiens	3	11	11	11	30.6	30.6	30.6	399	11;11;1	11;11;1	11;11;1	399;410;92	44.287	0	44.623	58	0.0621567	0.308632	0.114773	-0.320871	0.536428	0.342432	-0.0644474	0.44368	26.3999	26.3087	25.8635	26.2465	26.0575	26	25.2975	26.2632	25.362	26.1484	24.8539	26.5841	Discard	Discard	Discard	Discard	7	7	7	7	7
P46060;H0Y4Q3;B0QYT5;B0QYT4;B0QYT6	P46060	Ran GTPase-activating protein 1	RANGAP1	sp|P46060|RAGP1_HUMAN Ran GTPase-activating protein 1 OS=Homo sapiens OX=9606 GN=RANGAP1 PE=1 SV=1	5	29	29	29	41.6	41.6	41.6	587	29;9;6;6;4	29;9;6;6;4	29;9;6;6;4	587;253;100;133;37	63.541	0	318.41	290	-0.196238	0.0111351	0.55234	0.00846672	0.619938	0.348282	0.199663	0.0690193	28.5739	28.3386	27.9539	28.5349	28.2256	28.3275	29.7603	29.6084	29.5606	29.0561	29.6912	29.6	Discard	Discard	Discard	Discard	16	13	13	13	13
P46063;F8WD97;F5H2L2;F8WA66;F5H4P4;F5H3W0	P46063	ATP-dependent DNA helicase Q1	RECQL	sp|P46063|RECQ1_HUMAN ATP-dependent DNA helicase Q1 OS=Homo sapiens OX=9606 GN=RECQL PE=1 SV=3	6	9	9	9	16.2	16.2	16.2	649	9;4;3;3;1;1	9;4;3;3;1;1	9;4;3;3;1;1	649;211;131;199;96;106	73.457	0	23.349	18	-0.207748	0.179708	4.64982	0.0343304	-1.01756	-1.03548	-1.08596	-0.965229	22.4606	22.9467	23.4782	23.1544	23.4961	22.7669	23.052	24.6498	24.138	20	24.0172	24.6155	Discard	Discard	Discard	Discard	3	5	5	5	4
P46734;P46734-3;P46734-2;E9PRZ0;J3QR49	P46734;P46734-3;P46734-2;E9PRZ0;J3QR49	Dual specificity mitogen-activated protein kinase kinase 3	MAP2K3	sp|P46734|MP2K3_HUMAN Dual specificity mitogen-activated protein kinase kinase 3 OS=Homo sapiens OX=9606 GN=MAP2K3 PE=1 SV=2;sp|P46734-3|MP2K3_HUMAN Isoform of P46734, Isoform 2 of Dual specificity mitogen-activated protein kinase kinase 3 OS=Homo sapiens	5	8	8	6	20.7	20.7	16.1	347	8;8;7;4;4	8;8;7;4;4	6;6;5;3;4	347;352;318;160;173	39.318	0	19.985	50	0.245316	0.295851	-1.80377	0.0110798	-0.579264	-0.446819	-0.0877094	-0.17515	24.0542	24.5	24.6335	24.2547	24.5011	24.2041	24.3224	24.4797	24.4102	26.2835	24.4976	24.4686	Discard	Discard	Discard	Discard	6	8	7	5	8
P46776;E9PLL6;E9PJD9;E9PLX7	P46776;E9PLL6;E9PJD9	60S ribosomal protein L27a	RPL27A	sp|P46776|RL27A_HUMAN 60S ribosomal protein L27a OS=Homo sapiens OX=9606 GN=RPL27A PE=1 SV=2;tr|E9PLL6|E9PLL6_HUMAN Isoform of P46776, 60S ribosomal protein L27a OS=Homo sapiens OX=9606 GN=RPL27A PE=1 SV=1;tr|E9PJD9|E9PJD9_HUMAN Isoform of P46776, 60S ribo	4	8	8	8	45.3	45.3	45.3	148	8;7;5;3	8;7;5;3	8;7;5;3	148;108;91;113	16.561	0	27.951	81	0.511488	0.480261	0.0603657	0.0151119	0.109331	-0.202116	-0.706974	0.38026	27.7532	28.1683	27.6438	27.6568	27.9553	27.688	26.9119	27.3479	27.6189	27.2875	26.5317	27.3328	Discard	Discard	Discard	Discard	7	7	7	6	5
P46778;G3V1B3;M0R181	P46778;G3V1B3;M0R181	60S ribosomal protein L21	RPL21	sp|P46778|RL21_HUMAN 60S ribosomal protein L21 OS=Homo sapiens OX=9606 GN=RPL21 PE=1 SV=2;tr|G3V1B3|G3V1B3_HUMAN Isoform of P46778, 60S ribosomal protein L21 OS=Homo sapiens OX=9606 GN=RPL21 PE=1 SV=1;tr|M0R181|M0R181_HUMAN Isoform of P46778, 60S ribosomal	3	7	7	7	42.5	42.5	42.5	160	7;4;4	7;4;4	7;4;4	160;87;122	18.565	0	108.37	69	0.55504	0.212969	-0.357874	0.0496883	0.22473	-0.144476	-0.516047	0.227552	27.9457	28.0062	27.721	27.4512	28.0902	27.7933	26.9774	27.0731	27.4934	27.4309	26.7498	27.0234	Discard	Discard	Discard	Discard	7	6	6	6	5
P46779;H0YKD8;P46779-2;P46779-3;H0YMF4;P46779-4;P46779-5;H0YLP6	P46779;H0YKD8;P46779-2;P46779-3;H0YMF4;P46779-4;P46779-5;H0YLP6	60S ribosomal protein L28	RPL28	sp|P46779|RL28_HUMAN 60S ribosomal protein L28 OS=Homo sapiens OX=9606 GN=RPL28 PE=1 SV=3;tr|H0YKD8|H0YKD8_HUMAN Isoform of P46779, 60S ribosomal protein L28 OS=Homo sapiens OX=9606 GN=RPL28 PE=1 SV=1;sp|P46779-2|RL28_HUMAN Isoform of P46779, Isoform 2 of	8	16	16	16	68.6	68.6	68.6	137	16;14;14;14;11;11;11;9	16;14;14;14;11;11;11;9	16;14;14;14;11;11;11;9	137;170;163;169;112;69;87;89	15.747	0	129.18	182	0.288748	0.326572	-1.34464	0.136271	0.221085	0.00699234	-1.17816	0.34078	28.302	28.304	28.0809	28.0152	28.295	27.9774	27.4314	27.1583	28.6096	28.5029	27.0906	27.022	Discard	Discard	Discard	Discard	12	11	12	12	12
P46783;F6U211;A0A2R8Y7H1;A0A2R8YFH6;A0A1W2PQS6;A0A2R8Y6L3;S4R435;Q9NQ39	P46783;F6U211;A0A2R8Y7H1;A0A2R8YFH6;A0A1W2PQS6;A0A2R8Y6L3;S4R435;Q9NQ39	40S ribosomal protein S10;Putative 40S ribosomal protein S10-like	RPS10;RPS10-NUDT3;RPS10P5	sp|P46783|RS10_HUMAN 40S ribosomal protein S10 OS=Homo sapiens OX=9606 GN=RPS10 PE=1 SV=1;tr|F6U211|F6U211_HUMAN Isoform of P46783, 40S ribosomal protein S10 OS=Homo sapiens OX=9606 GN=RPS10 PE=4 SV=1;tr|A0A2R8Y7H1|A0A2R8Y7H1_HUMAN Isoform of P46783, 40S r	8	16	16	15	67.3	67.3	63	165	16;13;13;13;13;11;9;8	16;13;13;13;13;11;9;8	15;12;12;12;12;10;9;7	165;172;186;213;291;121;198;176	18.898	0	220.29	321	-0.440266	-0.0574017	-2.60243	0.11928	-1.13638	-1.37478	-1.75141	0.0136948	29.5351	30.3668	30.6715	30.8071	30.9099	30.4242	27.6059	27.7982	29.3573	30.4006	27.5922	27.6789	Discard	Discard	Discard	Discard	13	13	12	12	13
P46940;H0YLE8;A0A0J9YXZ5;A0A087WWP1;F2Z2E2;Q86VI3;H0YKA5	P46940;H0YLE8;A0A0J9YXZ5	Ras GTPase-activating-like protein IQGAP1	IQGAP1	sp|P46940|IQGA1_HUMAN Ras GTPase-activating-like protein IQGAP1 OS=Homo sapiens OX=9606 GN=IQGAP1 PE=1 SV=1;tr|H0YLE8|H0YLE8_HUMAN Isoform of P46940, Ras GTPase-activating-like protein IQGAP1 OS=Homo sapiens OX=9606 GN=IQGAP1 PE=1 SV=1;tr|A0A0J9YXZ5|A0A0J9	7	47	47	45	27.6	27.6	26.7	1657	47;32;32;2;2;2;1	47;32;32;2;2;2;1	45;30;30;2;1;1;1	1657;1085;1191;107;1588;1631;43	189.25	0	302.98	278	0.82568	0.309275	0.19948	-0.253428	1.54502	1.36451	-0.24975	-0.594957	31.0027	30.3343	29.4577	29.5086	29.6382	30.025	30.5015	30.7194	30.7513	30.5199	31.0965	30.9728	Discard	Discard	Discard	Discard	32	30	27	28	28
P47756-2;B1AK87;B1AK88;P47756;B1AK85	P47756-2;B1AK87;B1AK88;P47756	F-actin-capping protein subunit beta	CAPZB	sp|P47756-2|CAPZB_HUMAN Isoform of P47756, Isoform 2 of F-actin-capping protein subunit beta OS=Homo sapiens OX=9606 GN=CAPZB;tr|B1AK87|B1AK87_HUMAN Isoform of P47756, Capping protein (Actin filament) muscle Z-line, beta, isoform CRA_a OS=Homo sapiens OX=9	5	5	5	5	20.2	20.2	20.2	272	5;4;4;4;2	5;4;4;4;2	5;4;4;4;2	272;260;301;277;260	30.628	0	20.598	18	-0.0132198	0.142721	0.840382	0.570438	-1.10396	-0.730946	-0.210751	-0.0897865	24.3525	24.504	25.4565	24.5172	25.0835	24.3613	24.4156	25.5785	24.6264	24.7381	24.5054	25.008	Discard	Discard	Discard	Discard	3	3	3	3	2
P47897;P47897-2;A0A1B0GVU9;B4DDN1;A0A0U1RQT0;H7C0R3;C9J165;A0A0U1RQE9;A0A0U1RQQ5;A0A0U1RR66;A0A0U1RRI9;A0A0U1RQL2;A0A0U1RQM8;A0A0U1RQX5;A0A1B0GTT3;A0A0U1RQU2;A0A0U1RRC8;A0A0U1RQJ6;A0A0U1RRJ7;A0A0U1RQX9;F2Z2V6;A0A0U1RQC3;A0A0U1RR79	P47897;P47897-2;A0A1B0GVU9;B4DDN1	Glutamine--tRNA ligase	QARS	sp|P47897|SYQ_HUMAN Glutamine--tRNA ligase OS=Homo sapiens OX=9606 GN=QARS PE=1 SV=1;sp|P47897-2|SYQ_HUMAN Isoform of P47897, Isoform 2 of Glutamine--tRNA ligase OS=Homo sapiens OX=9606 GN=QARS;tr|A0A1B0GVU9|A0A1B0GVU9_HUMAN Isoform of P47897, Glutamine--t	23	46	46	46	59.7	59.7	59.7	775	46;43;42;37;19;16;16;12;12;11;11;11;9;8;8;8;6;6;5;4;3;1;1	46;43;42;37;19;16;16;12;12;11;11;11;9;8;8;8;6;6;5;4;3;1;1	46;43;42;37;19;16;16;12;12;11;11;11;9;8;8;8;6;6;5;4;3;1;1	775;764;736;630;342;253;339;187;194;173;182;191;173;134;169;174;91;96;68;83;100;67;75	87.798	0	323.31	592	0.00495148	-0.0813007	-0.540091	-0.234241	0.373648	0.345293	0.00746346	-0.127363	29.8582	29.6865	29.4846	29.6816	29.513	29.7678	29.5763	29.5989	29.5688	30.1389	29.7036	29.8331	Discard	Discard	Discard	Discard	41	37	35	39	36
P48444;B0YIW6;P48444-2;Q6P1Q5;E9PK34	P48444;B0YIW6;P48444-2	Coatomer subunit delta	ARCN1	sp|P48444|COPD_HUMAN Coatomer subunit delta OS=Homo sapiens OX=9606 GN=ARCN1 PE=1 SV=1;tr|B0YIW6|B0YIW6_HUMAN Isoform of P48444, Archain 1, isoform CRA_a OS=Homo sapiens OX=9606 GN=ARCN1 PE=1 SV=1;sp|P48444-2|COPD_HUMAN Isoform of P48444, Isoform 2 of Coat	5	28	28	28	50.9	50.9	50.9	511	28;27;19;12;4	28;27;19;12;4	28;27;19;12;4	511;552;423;189;83	57.21	0	198.61	253	0.431416	-0.307745	-0.668861	-0.146822	0.369101	0.541931	0.434984	0.172134	28.0816	27.8335	27.7125	27.4021	27.5396	28.1413	28.3239	28.5107	27.8889	29.1795	28.1518	28.6575	Discard	Discard	Discard	Discard	19	19	18	16	18
R4GMR5;P48556;K7EJR3;K7EJC1;K7ERW6	R4GMR5;P48556;K7EJR3;K7EJC1	26S proteasome non-ATPase regulatory subunit 8	PSMD8	tr|R4GMR5|R4GMR5_HUMAN Isoform of P48556, 26S proteasome non-ATPase regulatory subunit 8 OS=Homo sapiens OX=9606 GN=PSMD8 PE=1 SV=1;sp|P48556|PSMD8_HUMAN 26S proteasome non-ATPase regulatory subunit 8 OS=Homo sapiens OX=9606 GN=PSMD8 PE=1 SV=2;tr|K7EJR3|K7	5	9	9	9	24.4	24.4	24.4	287	9;9;8;6;3	9;9;8;6;3	9;9;8;6;3	287;350;250;172;67	32.551	0	93.283	123	0.0130405	0.241085	0.104174	0.0496197	-0.756285	-0.772924	-0.0799198	0.0667515	27.5795	28.2027	28.3358	28.1896	28.3525	27.9616	27.1915	27.5793	27.2714	27.4751	27.1247	27.5297	Discard	Discard	Discard	Discard	9	9	9	8	9
P48643;B7ZAR1;E9PCA1;E7ENZ3;P48643-2;D6RIZ7;H0Y914	P48643;B7ZAR1;E9PCA1;E7ENZ3;P48643-2	T-complex protein 1 subunit epsilon	CCT5	sp|P48643|TCPE_HUMAN T-complex protein 1 subunit epsilon OS=Homo sapiens OX=9606 GN=CCT5 PE=1 SV=1;tr|B7ZAR1|B7ZAR1_HUMAN Isoform of P48643, T-complex protein 1 subunit epsilon OS=Homo sapiens OX=9606 GN=CCT5 PE=1 SV=1;tr|E9PCA1|E9PCA1_HUMAN Isoform of P48	7	37	37	37	51.9	51.9	51.9	541	37;36;36;34;33;1;1	37;36;36;34;33;1;1	37;36;36;34;33;1;1	541;503;520;486;448;44;62	59.67	0	220.67	619	0.486036	0.0232754	-0.704258	0.00340652	0.505642	0.326946	0.390692	0.0979958	30.3109	30.0908	29.8053	29.6048	29.984	30.0675	30.273	30.3817	29.8823	31.086	30.175	30.3783	Discard	Discard	Discard	Discard	29	28	28	26	25
P49189;P49189-2	P49189;P49189-2	4-trimethylaminobutyraldehyde dehydrogenase	ALDH9A1	sp|P49189|AL9A1_HUMAN 4-trimethylaminobutyraldehyde dehydrogenase OS=Homo sapiens OX=9606 GN=ALDH9A1 PE=1 SV=3;sp|P49189-2|AL9A1_HUMAN Isoform of P49189, Isoform 2 of 4-trimethylaminobutyraldehyde dehydrogenase OS=Homo sapiens OX=9606 GN=ALDH9A1	2	5	5	5	12.1	12.1	12.1	494	5;4	5;4	5;4	494;424	53.801	0	26.832	13	0	0	-0.00445938	-1.22267	0	0	0.165585	0.151331	20	20	20	20	20	20	23.593	24.0291	23.4274	24.0336	23.4416	25.2518	Discard	Discard	Discard	Discard	1	1	1	1	1
P49207	P49207	60S ribosomal protein L34	RPL34	sp|P49207|RL34_HUMAN 60S ribosomal protein L34 OS=Homo sapiens OX=9606 GN=RPL34 PE=1 SV=3	1	4	4	4	21.4	21.4	21.4	117	4	4	4	117	13.293	0	9.9196	55	0.534426	0.67408	-1.27124	5.95449	0.0378532	-0.336004	-0.901039	0.178358	26.7828	27.2166	26.745	26.6822	27.1188	26.5425	26.2779	25.9545	27.1789	27.2257	26.0995	20	Discard	Keep	Discard	Discard	4	4	4	4	4
P49321-2;P49321;P49321-3;E9PRH9;H0YF33;Q5T624;P49321-4;H0YDS9;E9PI86;E9PPQ8;E9PPR5	P49321-2;P49321;P49321-3;E9PRH9;H0YF33;Q5T624;P49321-4;H0YDS9;E9PI86	Nuclear autoantigenic sperm protein	NASP	sp|P49321-2|NASP_HUMAN Isoform of P49321, Isoform 2 of Nuclear autoantigenic sperm protein OS=Homo sapiens OX=9606 GN=NASP;sp|P49321|NASP_HUMAN Nuclear autoantigenic sperm protein OS=Homo sapiens OX=9606 GN=NASP PE=1 SV=2;sp|P49321-3|NASP_HUMAN Isoform of	11	4	4	4	8.2	8.2	8.2	449	4;4;4;3;3;3;3;2;2;1;1	4;4;4;3;3;3;3;2;2;1;1	4;4;4;3;3;3;3;2;2;1;1	449;788;790;268;288;422;724;175;256;154;316	48.804	0	8.9002	37	-0.23531	0.612095	-0.0109558	0.127762	0.195316	-0.860588	-0.0605431	-0.174194	24.9889	25.4407	24.7936	25.676	25.8495	24.8286	25.3102	25.2156	25.3707	25.2265	25.4843	25.0878	Discard	Discard	Discard	Discard	4	4	3	4	4
P49327;A0A0U1RQF0;A0A0U1RRG3;A0A1B0GTR5;J3KTF0	P49327;A0A0U1RQF0	Fatty acid synthase;[Acyl-carrier-protein] S-acetyltransferase;[Acyl-carrier-protein] S-malonyltransferase;3-oxoacyl-[acyl-carrier-protein] synthase;3-oxoacyl-[acyl-carrier-protein] reductase;3-hydroxyacyl-[acyl-carrier-protein] dehydratase;Enoyl-[acyl-carrier-protein] reductase;Oleoyl-[acyl-carrier-protein] hydrolase	FASN	sp|P49327|FAS_HUMAN Fatty acid synthase OS=Homo sapiens OX=9606 GN=FASN PE=1 SV=3;tr|A0A0U1RQF0|A0A0U1RQF0_HUMAN Isoform of P49327, Fatty acid synthase OS=Homo sapiens OX=9606 GN=FASN PE=1 SV=1	5	96	96	96	42	42	42	2511	96;94;5;1;1	96;94;5;1;1	96;94;5;1;1	2511;2509;150;18;78	273.42	0	323.31	1112	-0.778149	0.485336	0.0928974	-0.0869331	-1.62059	0.206913	-0.259544	-1.05546	29.2486	30.1847	30.8692	30.9629	29.0417	29.6994	31.115	32.036	31.3746	31.9431	32.1705	32.1229	Discard	Discard	Discard	Discard	42	49	54	50	39
P49368;P49368-2;B4DUR8;Q5SZX6;E9PRC8;E9PM09;Q5SZX9;Q5SZW8;E9PQ35	P49368;P49368-2;B4DUR8	T-complex protein 1 subunit gamma	CCT3	sp|P49368|TCPG_HUMAN T-complex protein 1 subunit gamma OS=Homo sapiens OX=9606 GN=CCT3 PE=1 SV=4;sp|P49368-2|TCPG_HUMAN Isoform of P49368, Isoform 2 of T-complex protein 1 subunit gamma OS=Homo sapiens OX=9606 GN=CCT3;tr|B4DUR8|B4DUR8_HUMAN Isoform of P493	9	39	39	39	63.3	63.3	63.3	545	39;37;35;16;15;8;8;8;7	39;37;35;16;15;8;8;8;7	39;37;35;16;15;8;8;8;7	545;507;500;276;234;154;161;188;144	60.533	0	323.31	787	0.407825	0.286789	-0.427767	-0.00610924	0.256851	0.151386	0.0281105	0.106489	30.9678	30.875	30.711	30.4671	30.8164	30.5882	30.7646	30.5126	30.7365	30.9403	30.6581	30.5187	Discard	Discard	Discard	Discard	36	36	36	35	35
P49458;E9PE20;P49458-2	P49458;E9PE20;P49458-2	Signal recognition particle 9 kDa protein	SRP9	sp|P49458|SRP09_HUMAN Signal recognition particle 9 kDa protein OS=Homo sapiens OX=9606 GN=SRP9 PE=1 SV=2;tr|E9PE20|E9PE20_HUMAN Isoform of P49458, Signal recognition particle 9 kDa protein OS=Homo sapiens OX=9606 GN=SRP9 PE=1 SV=1;sp|P49458-2|SRP09_HUMAN	3	4	4	4	44.2	44.2	44.2	86	4;2;2	4;2;2	4;2;2	86;66;82	10.112	0	14.159	18	-0.107363	-0.0521717	1.13599	0.0871754	0.574358	0.135267	0.60235	0.247873	23.8086	23.1157	23.2343	23.2231	23.6734	23.1679	23.9783	24.191	23.376	23.055	23.7304	24.1038	Discard	Discard	Discard	Discard	3	3	3	3	3
P49588;P49588-2;H3BPK7	P49588;P49588-2	Alanine--tRNA ligase, cytoplasmic	AARS	sp|P49588|SYAC_HUMAN Alanine--tRNA ligase, cytoplasmic OS=Homo sapiens OX=9606 GN=AARS PE=1 SV=2;sp|P49588-2|SYAC_HUMAN Isoform of P49588, Isoform 2 of Alanine--tRNA ligase, cytoplasmic OS=Homo sapiens OX=9606 GN=AARS	3	21	21	21	24.2	24.2	24.2	968	21;20;6	21;20;6	21;20;6	968;992;280	106.81	0	100.89	97	-0.863712	-0.781065	0.832735	0.335039	-2.55437	-2.63676	0.117836	-1.03144	25.3358	27.043	27.8901	27.9067	27.9725	27.8241	24.3738	26.8492	24.2559	26.0165	25.4052	26.5142	Discard	Discard	Discard	Discard	10	17	17	17	17
Q5T5C7;P49591	Q5T5C7;P49591	Serine--tRNA ligase, cytoplasmic	SARS	tr|Q5T5C7|Q5T5C7_HUMAN Isoform of P49591, Serine--tRNA ligase, cytoplasmic OS=Homo sapiens OX=9606 GN=SARS PE=1 SV=1;sp|P49591|SYSC_HUMAN Serine--tRNA ligase, cytoplasmic OS=Homo sapiens OX=9606 GN=SARS PE=1 SV=3	2	4	4	4	6.7	6.7	6.7	536	4;4	4;4	4;4	536;514	61.312	0	7.3794	21	0.167673	-0.0787144	0.197598	0.903275	0.364744	-0.115313	-0.395845	0.432035	23.3683	23.389	23.0035	23.2214	23.4836	23.4677	23.3028	23.6093	23.6987	23.4117	22.8708	22.706	Discard	Discard	Discard	Discard	3	3	2	2	2
P49643;A0A096LP51;P49643-2	P49643	DNA primase large subunit	PRIM2	sp|P49643|PRI2_HUMAN DNA primase large subunit OS=Homo sapiens OX=9606 GN=PRIM2 PE=1 SV=2	3	8	8	8	17.1	17.1	17.1	509	8;2;2	8;2;2	8;2;2	509;93;158	58.805	0	23.891	19	3.77535	0.349623	4.00924	-0.430378	4.4637	0.834469	4.34374	0.0891628	24.4637	23.7754	20	20	23.6292	23.4257	24.3437	24.0092	20	20	24.2546	24.4396	Keep	Discard	Keep	Discard	5	2	1	1	4
P49736;H0Y8E6	P49736;H0Y8E6	DNA replication licensing factor MCM2	MCM2	sp|P49736|MCM2_HUMAN DNA replication licensing factor MCM2 OS=Homo sapiens OX=9606 GN=MCM2 PE=1 SV=4;tr|H0Y8E6|H0Y8E6_HUMAN Isoform of P49736, DNA helicase (Fragment) OS=Homo sapiens OX=9606 GN=MCM2 PE=1 SV=1	2	14	14	14	18.3	18.3	18.3	904	14;13	14;13	14;13	904;836	101.89	0	43.656	53	0.672667	-0.0411968	-0.999277	-0.060585	1.08412	0.871967	-0.596342	0.077261	25.3551	24.9731	24.271	24.3004	24.4831	25.0143	25.1128	25.8361	25.7092	26.8353	25.0356	25.8966	Discard	Discard	Discard	Discard	5	5	3	4	5
[truncated: 543 more rows]
[truncated: 102 more columns]

## Sheet: Stress Endo-noRNA
Log2 Endo/noRNA >=1 in S1 or S2 , while in both >=0 (as depicted in heat map and scatterplot)
															Log 2 ratio LFQ Intensity
[truncated: 105 more rows]

## Sheet: Stress Endo-scrambled
Log2 Endo/scrambled >=1 in S1 or S2 , while in both >=0, (as depicted in heat map and scatterplot)
[truncated: 58 more rows]

[truncated: 2 more sheets: Steady state Endo-noRNA , Steady state Endo-scrambled ]
